# Supplementary material for: Leveraging biotin-based proximity labeling to identify cellular factors governing early alphaherpesvirus infection
Source: mBio. 2024 Jul 2;15(8):e01445-24. doi: 10.1128/mbio.01445-24 (PMC11323796; doi:10.1128/mbio.01445-24)
Supplement: File S1 — Cellular proximity hits. [file mbio.01445-24-s0001.xlsx]

## Sheet: NonFilteredSpectralCounts-All
Accession	Untagged (Test 01)	Untagged (Test 02)	Untagged (final)	37-B (test01)	37-B (test02)	37-B (final)	36-B (test 01)	36-B (final)	B-36 (test01)	B-36 (final)	description
P11498	160	1651	389	279	1028	746	258	786	241	947	Pyruvate carboxylase, mitochondrial OS=Homo sapiens GN=PC PE=1 SV=2
P21333-2	0	0	1	267	896	755	83	633	12	217	Isoform 2 of Filamin-A OS=Homo sapiens GN=FLNA
P21333	0	0	1	267	896	755	83	633	12	217	Filamin-A OS=Homo sapiens GN=FLNA PE=1 SV=4
Q09666	0	0	4	1000	359	609	89	392	33	196	Neuroblast differentiation-associated protein AHNAK OS=Homo sapiens GN=AHNAK PE=1 SV=2
Q13085-4	10	634	156	67	446	276	25	311	37	460	Isoform 4 of Acetyl-CoA carboxylase 1 OS=Homo sapiens GN=ACACA
Q13085	10	632	156	67	446	276	25	311	37	460	Acetyl-CoA carboxylase 1 OS=Homo sapiens GN=ACACA PE=1 SV=2
Q13085-2	10	632	150	67	445	268	25	301	37	449	Isoform 2 of Acetyl-CoA carboxylase 1 OS=Homo sapiens GN=ACACA
Q13085-3	10	630	150	67	445	268	25	301	37	449	Isoform 3 of Acetyl-CoA carboxylase 1 OS=Homo sapiens GN=ACACA
Q96RQ3	44	385	156	125	448	179	81	151	126	276	Methylcrotonoyl-CoA carboxylase subunit alpha, mitochondrial OS=Homo sapiens GN=MCCC1 PE=1 SV=3
vp|AEM64123.1|	0	0	0	2	28	98	403	921	25	380	Suid alphaherpesvirus 1 Becker g=UL36, p=VP1/2
vp|AEM64124.1|	0	0	15	224	545	557	3	162	0	16	Suid alphaherpesvirus 1 Becker g=UL37, p=UL37 protein
P10412	210	4	0	361	0	0	352	0	337	2	Histone H1.4 OS=Homo sapiens GN=HIST1H1E PE=1 SV=2
P16403	210	4	0	361	0	0	348	0	337	2	Histone H1.2 OS=Homo sapiens GN=HIST1H1C PE=1 SV=2
P16402	199	4	0	342	0	0	345	0	335	2	Histone H1.3 OS=Homo sapiens GN=HIST1H1D PE=1 SV=2
P05165	6	192	92	30	222	142	17	173	27	197	Propionyl-CoA carboxylase alpha chain, mitochondrial OS=Homo sapiens GN=PCCA PE=1 SV=4
P05165-2	6	190	88	30	221	136	17	167	27	190	Isoform 2 of Propionyl-CoA carboxylase alpha chain, mitochondrial OS=Homo sapiens GN=PCCA
P05165-3	6	175	83	30	214	128	17	152	27	181	Isoform 3 of Propionyl-CoA carboxylase alpha chain, mitochondrial OS=Homo sapiens GN=PCCA
P49792	0	0	0	44	73	209	1	138	36	351	E3 SUMO-protein ligase RanBP2 OS=Homo sapiens GN=RANBP2 PE=1 SV=2
P04264	14	127	127	24	56	85	7	197	31	166	Keratin, type II cytoskeletal 1 OS=Homo sapiens GN=KRT1 PE=1 SV=6
Q8IWZ3-6	0	0	0	63	300	337	0	25	0	1	Isoform 6 of Ankyrin repeat and KH domain-containing protein 1 OS=Homo sapiens GN=ANKHD1
Q8IWZ3-4	0	0	0	63	297	337	0	25	0	1	Isoform 4 of Ankyrin repeat and KH domain-containing protein 1 OS=Homo sapiens GN=ANKHD1
Q8IWZ3	0	0	0	63	297	337	0	25	0	1	Ankyrin repeat and KH domain-containing protein 1 OS=Homo sapiens GN=ANKHD1 PE=1 SV=1
P35527	1	53	71	31	15	119	0	210	35	145	Keratin, type I cytoskeletal 9 OS=Homo sapiens GN=KRT9 PE=1 SV=3
O00763	4	155	43	16	96	70	5	126	4	151	Acetyl-CoA carboxylase 2 OS=Homo sapiens GN=ACACB PE=1 SV=3
O00763-2	4	155	43	16	96	70	5	126	4	151	Isoform Short of Acetyl-CoA carboxylase 2 OS=Homo sapiens GN=ACACB
contaminant_KERATIN02	1	53	70	31	15	116	0	201	34	142	no description
contaminant_KERATIN13	12	109	75	17	42	55	2	131	25	122	no description
P13645	3	67	63	3	55	92	8	142	10	137	Keratin, type I cytoskeletal 10 OS=Homo sapiens GN=KRT10 PE=1 SV=6
contaminant_KERATIN03	3	65	59	3	55	87	8	134	10	132	no description
Q8WX93	0	0	0	65	117	161	4	107	3	86	Palladin OS=Homo sapiens GN=PALLD PE=1 SV=3
Q8WX93-3	0	0	0	65	117	160	4	107	3	86	Isoform 3 of Palladin OS=Homo sapiens GN=PALLD
P16401	120	0	0	185	0	0	73	0	153	0	Histone H1.5 OS=Homo sapiens GN=HIST1H1B PE=1 SV=3
P07355	0	0	2	46	33	199	7	137	9	50	Annexin A2 OS=Homo sapiens GN=ANXA2 PE=1 SV=2
P07355-2	0	0	2	46	33	199	7	137	9	50	Isoform 2 of Annexin A2 OS=Homo sapiens GN=ANXA2
contaminant_KERATIN22	0	45	87	0	41	51	8	108	2	115	no description
P35908	0	47	85	0	41	52	8	106	2	115	Keratin, type II cytoskeletal 2 epidermal OS=Homo sapiens GN=KRT2 PE=1 SV=2
Q8WX93-8	0	0	0	55	76	141	4	95	3	76	Isoform 8 of Palladin OS=Homo sapiens GN=PALLD
Q8WX93-5	0	0	0	55	76	140	4	95	3	76	Isoform 5 of Palladin OS=Homo sapiens GN=PALLD
Q8WX93-4	0	0	0	61	89	133	4	82	3	73	Isoform 4 of Palladin OS=Homo sapiens GN=PALLD
P62750	57	0	4	141	0	4	70	12	138	3	60S ribosomal protein L23a OS=Homo sapiens GN=RPL23A PE=1 SV=1
Q8WX93-2	0	0	0	51	66	132	4	93	3	70	Isoform 2 of Palladin OS=Homo sapiens GN=PALLD
O14641	0	0	0	18	151	87	4	96	0	53	Segment polarity protein dishevelled homolog DVL-2 OS=Homo sapiens GN=DVL2 PE=1 SV=1
Q13885	0	223	2	20	9	108	0	14	15	14	Tubulin beta-2A chain OS=Homo sapiens GN=TUBB2A PE=1 SV=1
Q9BVA1	0	221	2	20	9	104	0	14	15	14	Tubulin beta-2B chain OS=Homo sapiens GN=TUBB2B PE=1 SV=1
P18583-5	32	0	0	134	0	0	70	0	160	0	Isoform D of Protein SON OS=Homo sapiens GN=SON
P18583-2	32	0	0	134	0	0	68	0	160	0	Isoform A of Protein SON OS=Homo sapiens GN=SON
P18583	32	0	0	134	0	0	67	0	160	0	Protein SON OS=Homo sapiens GN=SON PE=1 SV=4
P18583-7	32	0	0	134	0	0	66	0	160	0	Isoform G of Protein SON OS=Homo sapiens GN=SON
P18583-9	32	0	0	134	0	0	66	0	160	0	Isoform I of Protein SON OS=Homo sapiens GN=SON
P18583-4	32	0	0	134	0	0	64	0	156	0	Isoform C of Protein SON OS=Homo sapiens GN=SON
P18583-10	32	0	0	134	0	0	64	0	156	0	Isoform J of Protein SON OS=Homo sapiens GN=SON
P18583-3	32	0	0	132	0	0	65	0	153	0	Isoform B of Protein SON OS=Homo sapiens GN=SON
P68371	0	200	2	30	11	83	1	17	19	18	Tubulin beta-4B chain OS=Homo sapiens GN=TUBB4B PE=1 SV=1
P07437	2	191	2	28	11	80	0	16	19	22	Tubulin beta chain OS=Homo sapiens GN=TUBB PE=1 SV=2
P18583-6	30	0	0	124	0	0	62	0	136	0	Isoform E of Protein SON OS=Homo sapiens GN=SON
Q8WX93-9	0	0	0	39	66	106	4	74	3	58	Isoform 9 of Palladin OS=Homo sapiens GN=PALLD
P42766	50	0	0	114	0	0	45	0	135	2	60S ribosomal protein L35 OS=Homo sapiens GN=RPL35 PE=1 SV=2
P36578	21	1	18	54	5	38	44	44	67	51	60S ribosomal protein L4 OS=Homo sapiens GN=RPL4 PE=1 SV=5
Q92997	0	0	0	4	68	86	0	112	0	59	Segment polarity protein dishevelled homolog DVL-3 OS=Homo sapiens GN=DVL3 PE=1 SV=2
Q92997-2	0	0	0	4	68	84	0	110	0	59	Isoform 2 of Segment polarity protein dishevelled homolog DVL-3 OS=Homo sapiens GN=DVL3
P47914	77	0	0	126	0	0	90	0	29	0	60S ribosomal protein L29 OS=Homo sapiens GN=RPL29 PE=1 SV=2
P63261	2	136	17	24	2	81	4	12	13	23	Actin, cytoplasmic 2 OS=Homo sapiens GN=ACTG1 PE=1 SV=1
P60709	2	136	17	24	2	81	4	12	13	23	Actin, cytoplasmic 1 OS=Homo sapiens GN=ACTB PE=1 SV=1
Q07157-2	0	0	0	5	17	109	0	52	0	123	Isoform Short of Tight junction protein ZO-1 OS=Homo sapiens GN=TJP1
Q07157	0	0	0	5	16	108	0	52	0	123	Tight junction protein ZO-1 OS=Homo sapiens GN=TJP1 PE=1 SV=3
P04350	0	173	2	19	2	65	0	14	14	12	Tubulin beta-4A chain OS=Homo sapiens GN=TUBB4A PE=1 SV=2
O75179-2	0	0	0	21	105	167	0	4	0	1	Isoform 2 of Ankyrin repeat domain-containing protein 17 OS=Homo sapiens GN=ANKRD17
O75179	0	0	0	21	105	167	0	4	0	1	Ankyrin repeat domain-containing protein 17 OS=Homo sapiens GN=ANKRD17 PE=1 SV=3
Q71U36-2	0	147	4	29	2	75	0	11	14	13	Isoform 2 of Tubulin alpha-1A chain OS=Homo sapiens GN=TUBA1A
Q71U36	0	147	4	29	2	75	0	11	14	13	Tubulin alpha-1A chain OS=Homo sapiens GN=TUBA1A PE=1 SV=1
O75179-6	0	0	0	21	105	162	0	4	0	1	Isoform 6 of Ankyrin repeat domain-containing protein 17 OS=Homo sapiens GN=ANKRD17
P68363	0	144	4	29	4	71	0	11	14	13	Tubulin alpha-1B chain OS=Homo sapiens GN=TUBA1B PE=1 SV=1
Q9BQE3	0	141	4	28	4	57	0	11	10	13	Tubulin alpha-1C chain OS=Homo sapiens GN=TUBA1C PE=1 SV=1
Q15233	0	0	0	18	11	109	2	67	2	58	Non-POU domain-containing octamer-binding protein OS=Homo sapiens GN=NONO PE=1 SV=4
A6NMY6	0	0	2	14	16	112	0	87	1	31	Putative annexin A2-like protein OS=Homo sapiens GN=ANXA2P2 PE=5 SV=2
Q9P2N5	0	0	0	15	6	107	0	63	0	70	RNA-binding protein 27 OS=Homo sapiens GN=RBM27 PE=1 SV=2
Q7L014	24	0	0	58	0	2	41	0	132	2	Probable ATP-dependent RNA helicase DDX46 OS=Homo sapiens GN=DDX46 PE=1 SV=2
P18583-8	27	0	0	95	0	0	45	0	89	0	Isoform H of Protein SON OS=Homo sapiens GN=SON
Q15233-2	0	0	0	18	11	99	2	65	2	58	Isoform 2 of Non-POU domain-containing octamer-binding protein OS=Homo sapiens GN=NONO
Q8IWZ3-2	0	0	0	31	120	82	0	13	0	0	Isoform 2 of Ankyrin repeat and KH domain-containing protein 1 OS=Homo sapiens GN=ANKHD1
Q8IWZ3-5	0	0	0	31	120	82	0	13	0	0	Isoform 5 of Ankyrin repeat and KH domain-containing protein 1 OS=Homo sapiens GN=ANKHD1
Q13748	0	125	2	21	2	59	0	9	14	11	Tubulin alpha-3C/D chain OS=Homo sapiens GN=TUBA3C PE=1 SV=3
Q8IWZ3-3	0	0	0	31	118	65	0	13	0	0	Isoform 3 of Ankyrin repeat and KH domain-containing protein 1 OS=Homo sapiens GN=ANKHD1
P02533	0	23	124	0	2	18	0	24	2	32	Keratin, type I cytoskeletal 14 OS=Homo sapiens GN=KRT14 PE=1 SV=4
P48668	0	19	112	0	0	26	8	19	0	39	Keratin, type II cytoskeletal 6C OS=Homo sapiens GN=KRT6C PE=1 SV=3
Q9Y383	13	0	2	92	0	7	36	9	49	14	Putative RNA-binding protein Luc7-like 2 OS=Homo sapiens GN=LUC7L2 PE=1 SV=2
O00571	0	0	0	2	9	96	0	79	0	30	ATP-dependent RNA helicase DDX3X OS=Homo sapiens GN=DDX3X PE=1 SV=3
P04259	0	19	99	0	0	24	8	18	0	48	Keratin, type II cytoskeletal 6B OS=Homo sapiens GN=KRT6B PE=1 SV=5
O00571-2	0	0	0	2	9	93	0	79	0	30	Isoform 2 of ATP-dependent RNA helicase DDX3X OS=Homo sapiens GN=DDX3X
contaminant_KERATIN05	0	19	117	0	0	18	0	24	2	32	no description
P02538	0	18	105	0	0	26	8	15	0	39	Keratin, type II cytoskeletal 6A OS=Homo sapiens GN=KRT6A PE=1 SV=3
Q13748-2	0	103	2	21	2	54	0	8	14	7	Isoform 2 of Tubulin alpha-3C/D chain OS=Homo sapiens GN=TUBA3C
Q02539	54	4	0	63	0	0	61	0	26	0	Histone H1.1 OS=Homo sapiens GN=HIST1H1A PE=1 SV=3
Q96HJ9-2	13	0	2	83	0	5	32	9	49	12	Isoform 2 of UPF0562 protein C7orf55 OS=Homo sapiens GN=C7orf55
Q9Y383-2	13	0	2	83	0	5	32	9	49	12	Isoform 2 of Putative RNA-binding protein Luc7-like 2 OS=Homo sapiens GN=LUC7L2
Q9Y383-3	13	0	2	83	0	5	32	9	49	12	Isoform 3 of Putative RNA-binding protein Luc7-like 2 OS=Homo sapiens GN=LUC7L2
Q13509	0	114	2	13	4	44	0	11	0	12	Tubulin beta-3 chain OS=Homo sapiens GN=TUBB3 PE=1 SV=2
contaminant_KERATIN18	0	16	101	0	0	22	8	19	0	34	no description
P68366	0	99	2	18	2	48	0	7	14	7	Tubulin alpha-4A chain OS=Homo sapiens GN=TUBA4A PE=1 SV=1
Q14498-2	17	3	7	41	0	21	27	16	45	19	Isoform 2 of RNA-binding protein 39 OS=Homo sapiens GN=RBM39
Q9BVP2-2	27	0	6	48	0	2	21	13	64	14	Isoform 2 of Guanine nucleotide-binding protein-like 3 OS=Homo sapiens GN=GNL3
Q9BVP2	27	0	6	48	0	2	21	13	64	14	Guanine nucleotide-binding protein-like 3 OS=Homo sapiens GN=GNL3 PE=1 SV=2
P27816	0	0	1	0	8	96	0	56	0	34	Microtubule-associated protein 4 OS=Homo sapiens GN=MAP4 PE=1 SV=3
Q14247	0	0	0	6	5	103	0	55	0	25	Src substrate cortactin OS=Homo sapiens GN=CTTN PE=1 SV=2
P27816-6	0	0	1	0	8	92	0	56	0	34	Isoform 6 of Microtubule-associated protein 4 OS=Homo sapiens GN=MAP4
Q14498-3	17	3	3	41	0	19	23	16	45	19	Isoform 3 of RNA-binding protein 39 OS=Homo sapiens GN=RBM39
P06576	0	47	0	3	0	132	1	0	3	0	ATP synthase subunit beta, mitochondrial OS=Homo sapiens GN=ATP5B PE=1 SV=3
Q14498	17	3	3	41	0	19	23	16	45	19	RNA-binding protein 39 OS=Homo sapiens GN=RBM39 PE=1 SV=2
contaminant_KERATIN21	0	14	86	0	0	24	7	15	0	37	no description
Q8WX93-7	0	0	0	23	45	55	0	26	0	33	Isoform 7 of Palladin OS=Homo sapiens GN=PALLD
Q6PEY2	0	99	0	10	2	48	0	5	9	9	Tubulin alpha-3E chain OS=Homo sapiens GN=TUBA3E PE=1 SV=2
Q14247-3	0	0	0	6	5	93	0	55	0	22	Isoform 3 of Src substrate cortactin OS=Homo sapiens GN=CTTN
Q9Y490	0	0	0	0	13	113	0	37	0	15	Talin-1 OS=Homo sapiens GN=TLN1 PE=1 SV=3
P22626-2	0	0	0	3	5	78	0	42	5	43	Isoform A2 of Heterogeneous nuclear ribonucleoproteins A2/B1 OS=Homo sapiens GN=HNRNPA2B1
P22626	0	0	0	3	5	78	0	42	5	43	Heterogeneous nuclear ribonucleoproteins A2/B1 OS=Homo sapiens GN=HNRNPA2B1 PE=1 SV=2
Q8IY81	6	0	2	53	0	30	13	21	34	15	pre-rRNA processing protein FTSJ3 OS=Homo sapiens GN=FTSJ3 PE=1 SV=2
Q14247-2	0	0	0	6	5	91	0	51	0	20	Isoform 2 of Src substrate cortactin OS=Homo sapiens GN=CTTN
contaminant_INT-STD1	2	10	6	5	6	5	0	4	0	130	BSA
P25705	0	75	2	0	0	89	0	0	0	2	ATP synthase subunit alpha, mitochondrial OS=Homo sapiens GN=ATP5A1 PE=1 SV=1
P27816-2	0	0	1	0	8	82	0	48	0	28	Isoform 2 of Microtubule-associated protein 4 OS=Homo sapiens GN=MAP4
A6NKT7	0	0	0	1	9	51	1	21	5	76	RanBP2-like and GRIP domain-containing protein 3 OS=Homo sapiens GN=RGPD3 PE=2 SV=2
P25705-2	0	71	2	0	0	87	0	0	0	2	Isoform 2 of ATP synthase subunit alpha, mitochondrial OS=Homo sapiens GN=ATP5A1
Q8WUF5	0	0	0	0	5	77	0	26	0	52	RelA-associated inhibitor OS=Homo sapiens GN=PPP1R13L PE=1 SV=4
P13637-3	0	111	0	0	0	46	0	0	0	0	Isoform 3 of Sodium/potassium-transporting ATPase subunit alpha-3 OS=Homo sapiens GN=ATP1A3
P13637-2	0	111	0	0	0	46	0	0	0	0	Isoform 2 of Sodium/potassium-transporting ATPase subunit alpha-3 OS=Homo sapiens GN=ATP1A3
P08779	0	14	111	0	0	4	0	16	0	12	Keratin, type I cytoskeletal 16 OS=Homo sapiens GN=KRT16 PE=1 SV=4
Q12768	0	0	0	0	1	80	0	48	0	27	WASH complex subunit strumpellin OS=Homo sapiens GN=KIAA0196 PE=1 SV=1
P13637	0	111	0	0	0	45	0	0	0	0	Sodium/potassium-transporting ATPase subunit alpha-3 OS=Homo sapiens GN=ATP1A3 PE=1 SV=3
Q00341	0	0	0	0	2	87	0	53	0	12	Vigilin OS=Homo sapiens GN=HDLBP PE=1 SV=2
Q00341-2	0	0	0	0	2	81	0	53	0	12	Isoform 2 of Vigilin OS=Homo sapiens GN=HDLBP
P35998	0	0	0	8	17	114	0	4	0	0	26S protease regulatory subunit 7 OS=Homo sapiens GN=PSMC2 PE=1 SV=3
P58107	0	0	0	0	6	69	6	41	0	19	Epiplakin OS=Homo sapiens GN=EPPK1 PE=1 SV=2
O43491	0	0	0	4	2	128	0	6	0	0	Band 4.1-like protein 2 OS=Homo sapiens GN=EPB41L2 PE=1 SV=1
P11142	0	26	7	8	3	76	2	4	8	6	Heat shock cognate 71 kDa protein OS=Homo sapiens GN=HSPA8 PE=1 SV=1
P11142-2	0	25	7	8	3	76	2	4	8	6	Isoform 2 of Heat shock cognate 71 kDa protein OS=Homo sapiens GN=HSPA8
contaminant_KERATIN12	0	7	50	5	3	30	8	18	4	14	no description
Q04695	0	7	50	5	3	30	8	18	4	14	Keratin, type I cytoskeletal 17 OS=Homo sapiens GN=KRT17 PE=1 SV=2
Q9BUF5	0	81	2	9	0	28	0	9	0	8	Tubulin beta-6 chain OS=Homo sapiens GN=TUBB6 PE=1 SV=1
O75179-4	0	0	0	0	43	92	0	0	0	1	Isoform 4 of Ankyrin repeat domain-containing protein 17 OS=Homo sapiens GN=ANKRD17
P14618	4	12	6	18	6	32	0	23	16	19	Pyruvate kinase PKM OS=Homo sapiens GN=PKM PE=1 SV=4
Q7Z3J3	0	0	0	5	9	38	1	7	5	71	RanBP2-like and GRIP domain-containing protein 4 OS=Homo sapiens GN=RGPD4 PE=2 SV=3
P13647	0	15	40	0	2	11	2	28	0	36	Keratin, type II cytoskeletal 5 OS=Homo sapiens GN=KRT5 PE=1 SV=3
Q9NWB6	11	0	2	34	0	15	27	7	26	11	Arginine and glutamate-rich protein 1 OS=Homo sapiens GN=ARGLU1 PE=1 SV=1
Q5T6F2	0	0	0	0	3	59	0	51	0	18	Ubiquitin-associated protein 2 OS=Homo sapiens GN=UBAP2 PE=1 SV=1
P06733	12	22	3	26	2	27	0	13	20	6	Alpha-enolase OS=Homo sapiens GN=ENO1 PE=1 SV=2
P62241	8	0	2	45	0	8	25	7	22	12	40S ribosomal protein S8 OS=Homo sapiens GN=RPS8 PE=1 SV=2
Q3ZCM7	0	76	0	16	0	22	0	7	0	8	Tubulin beta-8 chain OS=Homo sapiens GN=TUBB8 PE=1 SV=2
P68133	0	68	4	13	0	22	4	4	0	13	Actin, alpha skeletal muscle OS=Homo sapiens GN=ACTA1 PE=1 SV=1
P68032	0	68	4	13	0	22	4	4	0	13	Actin, alpha cardiac muscle 1 OS=Homo sapiens GN=ACTC1 PE=1 SV=1
P14618-2	4	12	6	16	6	31	0	23	13	17	Isoform M1 of Pyruvate kinase PKM OS=Homo sapiens GN=PKM
contaminant_KERATIN08	0	14	87	0	0	4	0	12	0	11	no description
Q9NWB6-2	10	0	2	31	0	15	25	7	26	11	Isoform 2 of Arginine and glutamate-rich protein 1 OS=Homo sapiens GN=ARGLU1
Q9Y230	0	0	0	0	0	99	0	28	0	0	RuvB-like 2 OS=Homo sapiens GN=RUVBL2 PE=1 SV=3
Q13523	9	0	0	40	0	2	22	1	52	0	Serine/threonine-protein kinase PRP4 homolog OS=Homo sapiens GN=PRPF4B PE=1 SV=3
O75369-2	0	0	0	6	8	43	4	51	2	11	Isoform 2 of Filamin-B OS=Homo sapiens GN=FLNB
O75369-3	0	0	0	6	8	43	4	51	2	11	Isoform 3 of Filamin-B OS=Homo sapiens GN=FLNB
O75369	0	0	0	6	8	43	4	51	2	11	Filamin-B OS=Homo sapiens GN=FLNB PE=1 SV=2
O75369-8	0	0	0	6	8	43	4	51	2	11	Isoform 8 of Filamin-B OS=Homo sapiens GN=FLNB
O75369-9	0	0	0	6	8	43	4	51	2	11	Isoform 9 of Filamin-B OS=Homo sapiens GN=FLNB
O75369-6	0	0	0	6	8	43	4	51	2	11	Isoform 6 of Filamin-B OS=Homo sapiens GN=FLNB
contaminant_KERATIN17	0	13	39	0	0	10	2	28	0	33	no description
O15523	0	0	0	0	9	55	0	38	0	22	ATP-dependent RNA helicase DDX3Y OS=Homo sapiens GN=DDX3Y PE=1 SV=2
P63267	0	64	4	13	0	20	4	4	0	13	Actin, gamma-enteric smooth muscle OS=Homo sapiens GN=ACTG2 PE=1 SV=1
P62736	0	64	4	13	0	20	4	4	0	13	Actin, aortic smooth muscle OS=Homo sapiens GN=ACTA2 PE=1 SV=1
P14618-3	4	6	6	18	5	29	0	23	15	13	Isoform 3 of Pyruvate kinase PKM OS=Homo sapiens GN=PKM
Q7Z6E9	4	1	0	58	0	1	9	8	35	0	E3 ubiquitin-protein ligase RBBP6 OS=Homo sapiens GN=RBBP6 PE=1 SV=1
Q9NY65	0	54	2	11	2	26	0	7	5	7	Tubulin alpha-8 chain OS=Homo sapiens GN=TUBA8 PE=1 SV=1
Q7Z6E9-2	4	1	0	58	0	1	9	8	33	0	Isoform 2 of E3 ubiquitin-protein ligase RBBP6 OS=Homo sapiens GN=RBBP6
Q9NY65-2	0	54	2	11	2	26	0	7	5	7	Isoform 2 of Tubulin alpha-8 chain OS=Homo sapiens GN=TUBA8
P46821	0	0	0	4	18	58	6	27	0	0	Microtubule-associated protein 1B OS=Homo sapiens GN=MAP1B PE=1 SV=2
P04406	0	28	8	13	0	22	0	18	13	9	Glyceraldehyde-3-phosphate dehydrogenase OS=Homo sapiens GN=GAPDH PE=1 SV=3
O43491-4	0	0	0	3	2	100	0	6	0	0	Isoform 4 of Band 4.1-like protein 2 OS=Homo sapiens GN=EPB41L2
vp|AEM64079.1|	0	0	0	14	3	40	0	17	6	31	Suid alphaherpesvirus 1 Becker g=UL46, p=VP11/12
O75369-4	0	0	0	6	8	39	4	41	2	10	Isoform 4 of Filamin-B OS=Homo sapiens GN=FLNB
O75369-5	0	0	0	6	8	39	4	41	2	10	Isoform 5 of Filamin-B OS=Homo sapiens GN=FLNB
P52272	0	0	2	3	2	67	0	22	1	12	Heterogeneous nuclear ribonucleoprotein M OS=Homo sapiens GN=HNRNPM PE=1 SV=3
P04406-2	0	24	8	13	0	22	0	18	13	9	Isoform 2 of Glyceraldehyde-3-phosphate dehydrogenase OS=Homo sapiens GN=GAPDH
P22492	43	4	0	5	0	0	53	0	2	0	Histone H1t OS=Homo sapiens GN=HIST1H1T PE=2 SV=4
Q5SW79	0	0	0	0	3	98	0	6	0	0	Centrosomal protein of 170 kDa OS=Homo sapiens GN=CEP170 PE=1 SV=1
Q14157-4	0	0	0	0	3	63	0	33	0	7	Isoform 4 of Ubiquitin-associated protein 2-like OS=Homo sapiens GN=UBAP2L
Q14157-1	0	0	0	0	3	63	0	33	0	7	Isoform 2 of Ubiquitin-associated protein 2-like OS=Homo sapiens GN=UBAP2L
O95425-2	0	0	2	2	8	91	0	2	0	0	Isoform 2 of Supervillin OS=Homo sapiens GN=SVIL
P52272-2	0	0	2	3	2	63	0	22	1	12	Isoform 2 of Heterogeneous nuclear ribonucleoprotein M OS=Homo sapiens GN=HNRNPM
P09651	0	0	0	2	5	51	0	40	0	7	Heterogeneous nuclear ribonucleoprotein A1 OS=Homo sapiens GN=HNRNPA1 PE=1 SV=5
P09651-3	0	0	0	2	5	51	0	40	0	7	Isoform 2 of Heterogeneous nuclear ribonucleoprotein A1 OS=Homo sapiens GN=HNRNPA1
P09651-2	0	0	0	2	5	51	0	40	0	7	Isoform A1-A of Heterogeneous nuclear ribonucleoprotein A1 OS=Homo sapiens GN=HNRNPA1
Q14157-5	0	0	0	0	3	61	0	33	0	7	Isoform 5 of Ubiquitin-associated protein 2-like OS=Homo sapiens GN=UBAP2L
Q14157-3	0	0	0	0	3	61	0	33	0	7	Isoform 3 of Ubiquitin-associated protein 2-like OS=Homo sapiens GN=UBAP2L
Q14157	0	0	0	0	3	61	0	33	0	7	Ubiquitin-associated protein 2-like OS=Homo sapiens GN=UBAP2L PE=1 SV=2
Q5VTE0	4	13	8	14	4	20	4	9	18	9	Putative elongation factor 1-alpha-like 3 OS=Homo sapiens GN=EEF1A1P5 PE=5 SV=1
P68104	4	13	8	14	4	20	4	9	18	9	Elongation factor 1-alpha 1 OS=Homo sapiens GN=EEF1A1 PE=1 SV=1
Q9C0C2	0	0	0	0	9	52	0	39	0	2	182 kDa tankyrase-1-binding protein OS=Homo sapiens GN=TNKS1BP1 PE=1 SV=4
O14715	0	0	0	4	3	31	0	18	0	46	RANBP2-like and GRIP domain-containing protein 8 OS=Homo sapiens GN=RGPD8 PE=1 SV=2
P0DJD0	0	0	0	5	6	29	1	2	5	53	RANBP2-like and GRIP domain-containing protein 1 OS=Homo sapiens GN=RGPD1 PE=2 SV=1
Q5SW79-3	0	0	0	0	3	92	0	6	0	0	Isoform 3 of Centrosomal protein of 170 kDa OS=Homo sapiens GN=CEP170
P0DJD1	0	0	0	5	6	27	1	2	5	53	RANBP2-like and GRIP domain-containing protein 2 OS=Homo sapiens GN=RGPD2 PE=2 SV=1
P52597	0	0	7	0	4	42	0	42	0	4	Heterogeneous nuclear ribonucleoprotein F OS=Homo sapiens GN=HNRNPF PE=1 SV=3
O95425	0	0	0	2	8	87	0	0	0	0	Supervillin OS=Homo sapiens GN=SVIL PE=1 SV=2
Q5SW79-2	0	0	0	0	3	88	0	6	0	0	Isoform 2 of Centrosomal protein of 170 kDa OS=Homo sapiens GN=CEP170
O75179-3	0	0	0	0	22	73	0	0	0	1	Isoform 3 of Ankyrin repeat domain-containing protein 17 OS=Homo sapiens GN=ANKRD17
vp|AEM64130.1|	0	0	0	2	18	45	0	14	0	16	Suid alphaherpesvirus 1 Becker g=UL21, p=UL21 protein
P54652	0	11	7	4	3	53	2	4	5	6	Heat shock-related 70 kDa protein 2 OS=Homo sapiens GN=HSPA2 PE=1 SV=1
Q13813-2	0	78	0	0	0	15	0	1	0	0	Isoform 2 of Spectrin alpha chain, non-erythrocytic 1 OS=Homo sapiens GN=SPTAN1
A6NNZ2	0	59	0	9	0	16	0	4	0	6	Tubulin beta-8 chain-like protein LOC260334 OS=Homo sapiens PE=1 SV=1
Q02878	10	0	0	21	0	11	14	5	14	17	60S ribosomal protein L6 OS=Homo sapiens GN=RPL6 PE=1 SV=3
Q641Q2	0	0	0	0	0	54	0	36	0	2	WASH complex subunit FAM21A OS=Homo sapiens GN=FAM21A PE=2 SV=3
Q8TD16	0	0	0	2	2	49	0	30	0	8	Protein bicaudal D homolog 2 OS=Homo sapiens GN=BICD2 PE=1 SV=1
Q8TD16-2	0	0	0	2	2	49	0	30	0	8	Isoform 2 of Protein bicaudal D homolog 2 OS=Homo sapiens GN=BICD2
Q641Q2-2	0	0	0	0	0	54	0	35	0	2	Isoform 2 of WASH complex subunit FAM21A OS=Homo sapiens GN=FAM21A
O43491-3	0	0	0	2	2	84	0	2	0	0	Isoform 3 of Band 4.1-like protein 2 OS=Homo sapiens GN=EPB41L2
Q13813	0	76	0	0	0	13	0	1	0	0	Spectrin alpha chain, non-erythrocytic 1 OS=Homo sapiens GN=SPTAN1 PE=1 SV=3
Q13813-3	0	76	0	0	0	13	0	1	0	0	Isoform 3 of Spectrin alpha chain, non-erythrocytic 1 OS=Homo sapiens GN=SPTAN1
Q7Z2W4	0	0	1	0	13	40	0	24	0	12	Zinc finger CCCH-type antiviral protein 1 OS=Homo sapiens GN=ZC3HAV1 PE=1 SV=3
Q5SNT6	0	0	0	0	0	54	0	34	0	2	WASH complex subunit FAM21B OS=Homo sapiens GN=FAM21B PE=2 SV=2
A6NKZ8	0	55	0	9	0	16	0	4	0	6	Putative tubulin beta chain-like protein ENSP00000290377 OS=Homo sapiens PE=5 SV=2
Q6S8J3	2	43	6	6	0	20	4	4	0	4	POTE ankyrin domain family member E OS=Homo sapiens GN=POTEE PE=1 SV=3
P78344	0	0	0	0	1	55	0	24	0	8	Eukaryotic translation initiation factor 4 gamma 2 OS=Homo sapiens GN=EIF4G2 PE=1 SV=1
P08670	5	0	4	17	2	15	9	13	19	3	Vimentin OS=Homo sapiens GN=VIM PE=1 SV=4
P05787	0	5	4	25	0	12	7	4	24	5	Keratin, type II cytoskeletal 8 OS=Homo sapiens GN=KRT8 PE=1 SV=7
P05787-2	0	5	4	25	0	12	7	4	24	5	Isoform 2 of Keratin, type II cytoskeletal 8 OS=Homo sapiens GN=KRT8
P50993	0	67	0	0	0	17	0	0	0	0	Sodium/potassium-transporting ATPase subunit alpha-2 OS=Homo sapiens GN=ATP1A2 PE=1 SV=1
P08107-2	0	2	6	0	3	59	0	6	0	6	Isoform 2 of Heat shock 70 kDa protein 1A/1B OS=Homo sapiens GN=HSPA1A
P08107	0	2	6	0	3	59	0	6	0	6	Heat shock 70 kDa protein 1A/1B OS=Homo sapiens GN=HSPA1A PE=1 SV=5
P05023-4	0	56	0	0	0	25	0	0	0	0	Isoform 4 of Sodium/potassium-transporting ATPase subunit alpha-1 OS=Homo sapiens GN=ATP1A1
P05023-3	0	56	0	0	0	25	0	0	0	0	Isoform 3 of Sodium/potassium-transporting ATPase subunit alpha-1 OS=Homo sapiens GN=ATP1A1
P05023	0	56	0	0	0	25	0	0	0	0	Sodium/potassium-transporting ATPase subunit alpha-1 OS=Homo sapiens GN=ATP1A1 PE=1 SV=1
Q7Z6E9-4	2	0	0	43	0	0	8	8	20	0	Isoform 4 of E3 ubiquitin-protein ligase RBBP6 OS=Homo sapiens GN=RBBP6
P40926	0	5	0	0	0	75	0	0	0	0	Malate dehydrogenase, mitochondrial OS=Homo sapiens GN=MDH2 PE=1 SV=3
P01857	0	0	0	0	0	80	0	0	0	0	Ig gamma-1 chain C region OS=Homo sapiens GN=IGHG1 PE=1 SV=1
P10809	2	5	6	14	0	26	6	6	9	5	60 kDa heat shock protein, mitochondrial OS=Homo sapiens GN=HSPD1 PE=1 SV=2
Q7Z2W4-2	0	0	1	0	13	31	0	24	0	10	Isoform 2 of Zinc finger CCCH-type antiviral protein 1 OS=Homo sapiens GN=ZC3HAV1
Q05519-2	1	0	6	4	0	6	6	18	25	12	Isoform 2 of Serine/arginine-rich splicing factor 11 OS=Homo sapiens GN=SRSF11
P48643	0	0	0	0	0	55	0	23	0	0	T-complex protein 1 subunit epsilon OS=Homo sapiens GN=CCT5 PE=1 SV=1
Q05519	1	0	6	4	0	6	6	18	25	12	Serine/arginine-rich splicing factor 11 OS=Homo sapiens GN=SRSF11 PE=1 SV=1
P63267-2	0	41	4	6	0	11	4	4	0	8	Isoform 2 of Actin, gamma-enteric smooth muscle OS=Homo sapiens GN=ACTG2
Q7Z478	0	0	0	0	0	38	0	38	0	2	ATP-dependent RNA helicase DHX29 OS=Homo sapiens GN=DHX29 PE=1 SV=2
O43491-2	0	0	0	2	2	71	0	2	0	0	Isoform 2 of Band 4.1-like protein 2 OS=Homo sapiens GN=EPB41L2
P06733-2	10	7	2	9	0	17	0	10	16	5	Isoform MBP-1 of Alpha-enolase OS=Homo sapiens GN=ENO1
P78344-2	0	0	0	0	1	49	0	18	0	6	Isoform 2 of Eukaryotic translation initiation factor 4 gamma 2 OS=Homo sapiens GN=EIF4G2
Q16555	0	25	0	0	0	44	0	5	0	0	Dihydropyrimidinase-related protein 2 OS=Homo sapiens GN=DPYSL2 PE=1 SV=1
Q9NVM4	0	0	0	0	2	31	0	39	0	0	Protein arginine N-methyltransferase 7 OS=Homo sapiens GN=PRMT7 PE=1 SV=1
Q9NVM4-3	0	0	0	0	2	31	0	39	0	0	Isoform 3 of Protein arginine N-methyltransferase 7 OS=Homo sapiens GN=PRMT7
A5A3E0	0	43	4	6	0	7	4	4	0	4	POTE ankyrin domain family member F OS=Homo sapiens GN=POTEF PE=1 SV=2
Q9Y4E1	0	0	0	0	0	38	0	32	0	2	WASH complex subunit FAM21C OS=Homo sapiens GN=FAM21C PE=1 SV=3
Q9Y4E1-6	0	0	0	0	0	38	0	32	0	2	Isoform 6 of WASH complex subunit FAM21C OS=Homo sapiens GN=FAM21C
Q9Y4E1-4	0	0	0	0	0	38	0	32	0	2	Isoform 4 of WASH complex subunit FAM21C OS=Homo sapiens GN=FAM21C
Q9Y4E1-2	0	0	0	0	0	38	0	32	0	2	Isoform 2 of WASH complex subunit FAM21C OS=Homo sapiens GN=FAM21C
P08729	0	4	4	26	0	5	8	1	23	1	Keratin, type II cytoskeletal 7 OS=Homo sapiens GN=KRT7 PE=1 SV=5
Q96RT1	0	0	0	0	2	59	0	6	0	4	Protein LAP2 OS=Homo sapiens GN=ERBB2IP PE=1 SV=2
P09104	0	20	0	0	0	49	0	2	0	0	Gamma-enolase OS=Homo sapiens GN=ENO2 PE=1 SV=3
Q96RT1-2	0	0	0	0	2	59	0	6	0	4	Isoform 2 of Protein LAP2 OS=Homo sapiens GN=ERBB2IP
Q96RT1-3	0	0	0	0	2	59	0	6	0	4	Isoform 3 of Protein LAP2 OS=Homo sapiens GN=ERBB2IP
Q96RT1-7	0	0	0	0	2	59	0	6	0	4	Isoform 7 of Protein LAP2 OS=Homo sapiens GN=ERBB2IP
Q96RT1-5	0	0	0	0	2	59	0	6	0	4	Isoform 5 of Protein LAP2 OS=Homo sapiens GN=ERBB2IP
Q96RT1-8	0	0	0	0	2	59	0	6	0	4	Isoform 8 of Protein LAP2 OS=Homo sapiens GN=ERBB2IP
P17066	0	4	2	0	3	49	0	6	0	6	Heat shock 70 kDa protein 6 OS=Homo sapiens GN=HSPA6 PE=1 SV=2
P27816-5	0	0	0	0	8	33	0	11	0	18	Isoform 5 of Microtubule-associated protein 4 OS=Homo sapiens GN=MAP4
Q9BYX7	0	41	4	6	0	7	4	4	0	4	Putative beta-actin-like protein 3 OS=Homo sapiens GN=POTEKP PE=5 SV=1
Q99666	0	0	0	4	3	22	0	4	0	37	RANBP2-like and GRIP domain-containing protein 5/6 OS=Homo sapiens GN=RGPD5 PE=1 SV=3
P35658	0	0	0	0	1	15	0	7	0	47	Nuclear pore complex protein Nup214 OS=Homo sapiens GN=NUP214 PE=1 SV=2
P35658-4	0	0	0	0	1	15	0	7	0	47	Isoform 4 of Nuclear pore complex protein Nup214 OS=Homo sapiens GN=NUP214
P35658-2	0	0	0	0	1	15	0	7	0	47	Isoform 2 of Nuclear pore complex protein Nup214 OS=Homo sapiens GN=NUP214
P35658-3	0	0	0	0	1	15	0	7	0	47	Isoform 3 of Nuclear pore complex protein Nup214 OS=Homo sapiens GN=NUP214
Q9Y4E1-3	0	0	0	0	0	38	0	30	0	2	Isoform 3 of WASH complex subunit FAM21C OS=Homo sapiens GN=FAM21C
Q05682	0	0	0	0	4	48	0	11	0	6	Caldesmon OS=Homo sapiens GN=CALD1 PE=1 SV=3
vp|AEM64087.1|	0	0	0	3	1	54	0	10	0	1	Suid alphaherpesvirus 1 Becker g=UL42, p=polymerase processivity subunit
Q05682-2	0	0	0	0	4	48	0	11	0	6	Isoform 2 of Caldesmon OS=Homo sapiens GN=CALD1
Q05682-5	0	0	0	0	4	48	0	11	0	6	Isoform 5 of Caldesmon OS=Homo sapiens GN=CALD1
Q05682-6	0	0	0	0	4	48	0	11	0	6	Isoform 6 of Caldesmon OS=Homo sapiens GN=CALD1
Q05682-3	0	0	0	0	4	48	0	11	0	6	Isoform 3 of Caldesmon OS=Homo sapiens GN=CALD1
Q05682-4	0	0	0	0	4	48	0	11	0	6	Isoform 4 of Caldesmon OS=Homo sapiens GN=CALD1
O75369-7	0	0	0	6	1	24	0	29	2	7	Isoform 7 of Filamin-B OS=Homo sapiens GN=FLNB
Q96RT1-9	0	0	0	0	2	57	0	6	0	3	Isoform 9 of Protein LAP2 OS=Homo sapiens GN=ERBB2IP
P35658-5	0	0	0	0	1	15	0	7	0	45	Isoform 5 of Nuclear pore complex protein Nup214 OS=Homo sapiens GN=NUP214
O75179-5	0	0	0	0	22	44	0	0	0	1	Isoform 5 of Ankyrin repeat domain-containing protein 17 OS=Homo sapiens GN=ANKRD17
Q13283	0	0	0	0	0	36	0	28	0	3	Ras GTPase-activating protein-binding protein 1 OS=Homo sapiens GN=G3BP1 PE=1 SV=1
Q96RT1-6	0	0	0	0	2	55	0	6	0	4	Isoform 6 of Protein LAP2 OS=Homo sapiens GN=ERBB2IP
P31943	0	0	2	0	0	23	0	37	0	4	Heterogeneous nuclear ribonucleoprotein H OS=Homo sapiens GN=HNRNPH1 PE=1 SV=4
Q562R1	0	37	2	6	0	9	4	4	0	4	Beta-actin-like protein 2 OS=Homo sapiens GN=ACTBL2 PE=1 SV=2
Q16555-2	0	25	0	0	0	40	0	1	0	0	Isoform 2 of Dihydropyrimidinase-related protein 2 OS=Homo sapiens GN=DPYSL2
P39023	0	0	0	17	0	6	6	4	25	8	60S ribosomal protein L3 OS=Homo sapiens GN=RPL3 PE=1 SV=2
Q7Z794	0	13	5	0	30	2	1	6	0	9	Keratin, type II cytoskeletal 1b OS=Homo sapiens GN=KRT77 PE=2 SV=3
Q9H6R4-4	0	0	0	0	0	53	0	12	0	0	Isoform 4 of Nucleolar protein 6 OS=Homo sapiens GN=NOL6
contaminant_KERATIN19	0	4	0	26	0	5	5	1	23	1	no description
Q9H6R4	0	0	0	0	0	53	0	12	0	0	Nucleolar protein 6 OS=Homo sapiens GN=NOL6 PE=1 SV=2
Q5T5P2-3	0	0	0	0	0	65	0	0	0	0	Isoform 3 of Sickle tail protein homolog OS=Homo sapiens GN=KIAA1217
Q5T5P2	0	0	0	0	0	65	0	0	0	0	Sickle tail protein homolog OS=Homo sapiens GN=KIAA1217 PE=1 SV=2
P19338	0	0	2	10	0	35	0	11	4	2	Nucleolin OS=Homo sapiens GN=NCL PE=1 SV=3
Q15942	0	0	0	0	4	36	0	19	0	5	Zyxin OS=Homo sapiens GN=ZYX PE=1 SV=1
Q9Y618	0	0	0	0	4	51	0	9	0	0	Nuclear receptor corepressor 2 OS=Homo sapiens GN=NCOR2 PE=1 SV=2
Q9Y618-4	0	0	0	0	4	51	0	9	0	0	Isoform 4 of Nuclear receptor corepressor 2 OS=Homo sapiens GN=NCOR2
Q9Y618-3	0	0	0	0	4	51	0	9	0	0	Isoform 3 of Nuclear receptor corepressor 2 OS=Homo sapiens GN=NCOR2
Q9Y618-5	0	0	0	0	4	51	0	9	0	0	Isoform 5 of Nuclear receptor corepressor 2 OS=Homo sapiens GN=NCOR2
Q92917	0	0	0	0	0	45	0	19	0	0	G patch domain and KOW motifs-containing protein OS=Homo sapiens GN=GPKOW PE=1 SV=2
Q9Y4E1-5	0	0	0	0	0	32	0	30	0	2	Isoform 5 of WASH complex subunit FAM21C OS=Homo sapiens GN=FAM21C
P62979	0	2	1	10	0	10	17	10	12	1	Ubiquitin-40S ribosomal protein S27a OS=Homo sapiens GN=RPS27A PE=1 SV=2
vp|AEM64112.1|	4	0	0	28	0	4	3	6	15	2	Suid alphaherpesvirus 1 Becker g=US2, p=28 kDa protein
P34931	0	2	2	0	3	51	0	0	0	4	Heat shock 70 kDa protein 1-like OS=Homo sapiens GN=HSPA1L PE=1 SV=2
Q13573	0	0	0	0	0	48	0	10	0	4	SNW domain-containing protein 1 OS=Homo sapiens GN=SNW1 PE=1 SV=1
contaminant_KERATIN20	0	5	4	17	0	10	5	2	14	5	no description
vp|AEM64093.1|	0	0	0	22	0	33	0	6	0	0	Suid alphaherpesvirus 1 Becker g=UL19, p=VP5
Q86Y91	0	0	0	3	2	55	0	0	0	0	Kinesin-like protein KIF18B OS=Homo sapiens GN=KIF18B PE=1 SV=3
Q86Y91-2	0	0	0	3	2	55	0	0	0	0	Isoform 2 of Kinesin-like protein KIF18B OS=Homo sapiens GN=KIF18B
Q86Y91-4	0	0	0	3	2	55	0	0	0	0	Isoform 4 of Kinesin-like protein KIF18B OS=Homo sapiens GN=KIF18B
P21796	0	27	0	0	0	33	0	0	0	0	Voltage-dependent anion-selective channel protein 1 OS=Homo sapiens GN=VDAC1 PE=1 SV=2
Q96HC4	0	0	0	1	2	33	0	15	0	8	PDZ and LIM domain protein 5 OS=Homo sapiens GN=PDLIM5 PE=1 SV=5
Q32P51	0	0	0	2	0	25	0	27	0	5	Heterogeneous nuclear ribonucleoprotein A1-like 2 OS=Homo sapiens GN=HNRNPA1L2 PE=2 SV=2
Q00839-2	0	0	3	8	0	27	0	9	7	4	Isoform Short of Heterogeneous nuclear ribonucleoprotein U OS=Homo sapiens GN=HNRNPU
Q00839	0	0	3	8	0	27	0	9	7	4	Heterogeneous nuclear ribonucleoprotein U OS=Homo sapiens GN=HNRNPU PE=1 SV=6
Q9NVM4-2	0	0	0	0	2	25	0	31	0	0	Isoform 2 of Protein arginine N-methyltransferase 7 OS=Homo sapiens GN=PRMT7
Q9C0C2-2	0	0	0	0	1	34	0	21	0	2	Isoform 2 of 182 kDa tankyrase-1-binding protein OS=Homo sapiens GN=TNKS1BP1
Q9H6R4-2	0	0	0	0	0	49	0	8	0	0	Isoform 2 of Nucleolar protein 6 OS=Homo sapiens GN=NOL6
P17600	0	31	0	0	0	26	0	0	0	0	Synapsin-1 OS=Homo sapiens GN=SYN1 PE=1 SV=3
Q8IWC1	0	0	0	0	0	53	0	4	0	0	MAP7 domain-containing protein 3 OS=Homo sapiens GN=MAP7D3 PE=1 SV=2
Q8IWC1-4	0	0	0	0	0	53	0	4	0	0	Isoform 4 of MAP7 domain-containing protein 3 OS=Homo sapiens GN=MAP7D3
P48741	0	2	2	0	3	45	0	0	0	4	Putative heat shock 70 kDa protein 7 OS=Homo sapiens GN=HSPA7 PE=5 SV=2
Q86Y91-3	0	0	0	3	2	51	0	0	0	0	Isoform 3 of Kinesin-like protein KIF18B OS=Homo sapiens GN=KIF18B
Q96RT1-4	0	0	0	0	2	44	0	6	0	4	Isoform 4 of Protein LAP2 OS=Homo sapiens GN=ERBB2IP
Q5JSZ5	0	0	0	0	0	41	0	11	0	4	Protein PRRC2B OS=Homo sapiens GN=PRRC2B PE=1 SV=2
Q14195	0	10	0	0	0	38	0	8	0	0	Dihydropyrimidinase-related protein 3 OS=Homo sapiens GN=DPYSL3 PE=1 SV=1
Q14195-2	0	10	0	0	0	38	0	8	0	0	Isoform LCRMP-4 of Dihydropyrimidinase-related protein 3 OS=Homo sapiens GN=DPYSL3
O60716-7	0	0	0	0	0	50	0	5	0	0	Isoform 1C of Catenin delta-1 OS=Homo sapiens GN=CTNND1
O60716-8	0	0	0	0	0	50	0	5	0	0	Isoform 1 of Catenin delta-1 OS=Homo sapiens GN=CTNND1
O60716-3	0	0	0	0	0	50	0	5	0	0	Isoform 1AC of Catenin delta-1 OS=Homo sapiens GN=CTNND1
O60716-5	0	0	0	0	0	50	0	5	0	0	Isoform 1A of Catenin delta-1 OS=Homo sapiens GN=CTNND1
Q9NP64-2	3	0	0	17	0	5	11	2	10	6	Isoform 2 of Nucleolar protein of 40 kDa OS=Homo sapiens GN=ZCCHC17
Q01995	0	0	0	0	1	26	0	26	0	1	Transgelin OS=Homo sapiens GN=TAGLN PE=1 SV=4
Q9NP64	3	0	0	17	0	5	11	2	10	6	Nucleolar protein of 40 kDa OS=Homo sapiens GN=ZCCHC17 PE=1 SV=1
Q9UQM7	0	29	0	0	0	24	0	0	0	0	Calcium/calmodulin-dependent protein kinase type II subunit alpha OS=Homo sapiens GN=CAMK2A PE=1 SV=2
O95678	0	10	18	0	0	2	2	5	0	16	Keratin, type II cytoskeletal 75 OS=Homo sapiens GN=KRT75 PE=1 SV=2
O60716-6	0	0	0	0	0	48	0	5	0	0	Isoform 1B of Catenin delta-1 OS=Homo sapiens GN=CTNND1
O60716-2	0	0	0	0	0	48	0	5	0	0	Isoform 1AB of Catenin delta-1 OS=Homo sapiens GN=CTNND1
O60716-4	0	0	0	0	0	48	0	5	0	0	Isoform 1BC of Catenin delta-1 OS=Homo sapiens GN=CTNND1
P17600-2	0	27	0	0	0	26	0	0	0	0	Isoform IB of Synapsin-1 OS=Homo sapiens GN=SYN1
Q9UQM7-2	0	29	0	0	0	24	0	0	0	0	Isoform B of Calcium/calmodulin-dependent protein kinase type II subunit alpha OS=Homo sapiens GN=CAMK2A
Q7Z2W4-3	0	0	0	0	5	29	0	13	0	6	Isoform 3 of Zinc finger CCCH-type antiviral protein 1 OS=Homo sapiens GN=ZC3HAV1
O60716	0	0	0	0	0	48	0	5	0	0	Catenin delta-1 OS=Homo sapiens GN=CTNND1 PE=1 SV=1
P12035	0	10	31	0	0	0	1	2	0	8	Keratin, type II cytoskeletal 3 OS=Homo sapiens GN=KRT3 PE=1 SV=3
P43243	0	0	0	0	0	35	0	17	0	0	Matrin-3 OS=Homo sapiens GN=MATR3 PE=1 SV=2
Q6PKG0	0	0	0	0	0	25	0	24	0	2	La-related protein 1 OS=Homo sapiens GN=LARP1 PE=1 SV=2
P17844	0	0	0	0	1	27	0	15	0	8	Probable ATP-dependent RNA helicase DDX5 OS=Homo sapiens GN=DDX5 PE=1 SV=1
Q09666-2	0	0	0	15	6	13	0	13	0	4	Isoform 2 of Neuroblast differentiation-associated protein AHNAK OS=Homo sapiens GN=AHNAK
Q8IWC1-3	0	0	0	0	0	47	0	4	0	0	Isoform 3 of MAP7 domain-containing protein 3 OS=Homo sapiens GN=MAP7D3
Q5T5Y3-3	0	0	0	0	0	35	0	15	0	0	Isoform 3 of Calmodulin-regulated spectrin-associated protein 1 OS=Homo sapiens GN=CAMSAP1
Q5T5P2-6	0	0	0	0	0	50	0	0	0	0	Isoform 6 of Sickle tail protein homolog OS=Homo sapiens GN=KIAA1217
Q5T5Y3	0	0	0	0	0	35	0	15	0	0	Calmodulin-regulated spectrin-associated protein 1 OS=Homo sapiens GN=CAMSAP1 PE=1 SV=2
O60716-16	0	0	0	0	0	45	0	5	0	0	Isoform 2 of Catenin delta-1 OS=Homo sapiens GN=CTNND1
O60716-15	0	0	0	0	0	45	0	5	0	0	Isoform 2C of Catenin delta-1 OS=Homo sapiens GN=CTNND1
O60716-13	0	0	0	0	0	45	0	5	0	0	Isoform 2A of Catenin delta-1 OS=Homo sapiens GN=CTNND1
O60716-11	0	0	0	0	0	45	0	5	0	0	Isoform 2AC of Catenin delta-1 OS=Homo sapiens GN=CTNND1
Q9NX58	2	0	0	16	0	0	10	0	21	0	Cell growth-regulating nucleolar protein OS=Homo sapiens GN=LYAR PE=1 SV=2
Q8IWC1-2	0	0	0	0	0	49	0	0	0	0	Isoform 2 of MAP7 domain-containing protein 3 OS=Homo sapiens GN=MAP7D3
O60716-9	0	0	0	0	0	43	0	5	0	0	Isoform 2ABC of Catenin delta-1 OS=Homo sapiens GN=CTNND1
P01859	0	0	0	0	0	48	0	0	0	0	Ig gamma-2 chain C region OS=Homo sapiens GN=IGHG2 PE=1 SV=2
Q9H4B7	0	33	0	7	0	2	0	2	0	4	Tubulin beta-1 chain OS=Homo sapiens GN=TUBB1 PE=1 SV=1
O60716-14	0	0	0	0	0	43	0	5	0	0	Isoform 2B of Catenin delta-1 OS=Homo sapiens GN=CTNND1
O60716-12	0	0	0	0	0	43	0	5	0	0	Isoform 2BC of Catenin delta-1 OS=Homo sapiens GN=CTNND1
O60716-10	0	0	0	0	0	43	0	5	0	0	Isoform 2AB of Catenin delta-1 OS=Homo sapiens GN=CTNND1
O60716-19	0	0	0	0	0	43	0	5	0	0	Isoform 3AC of Catenin delta-1 OS=Homo sapiens GN=CTNND1
O60716-24	0	0	0	0	0	43	0	5	0	0	Isoform 3 of Catenin delta-1 OS=Homo sapiens GN=CTNND1
O60716-23	0	0	0	0	0	43	0	5	0	0	Isoform 3C of Catenin delta-1 OS=Homo sapiens GN=CTNND1
O60716-21	0	0	0	0	0	43	0	5	0	0	Isoform 3A of Catenin delta-1 OS=Homo sapiens GN=CTNND1
Q5VT06	0	0	0	0	8	39	0	0	0	0	Centrosome-associated protein 350 OS=Homo sapiens GN=CEP350 PE=1 SV=1
P83731	3	0	0	22	0	0	12	2	8	0	60S ribosomal protein L24 OS=Homo sapiens GN=RPL24 PE=1 SV=1
P06748-2	0	0	0	12	0	22	0	2	5	6	Isoform 2 of Nucleophosmin OS=Homo sapiens GN=NPM1
P06748-3	0	0	0	12	0	22	0	2	5	6	Isoform 3 of Nucleophosmin OS=Homo sapiens GN=NPM1
P06748	0	0	0	12	0	22	0	2	5	6	Nucleophosmin OS=Homo sapiens GN=NPM1 PE=1 SV=2
P62937	0	2	2	2	0	25	0	5	1	10	Peptidyl-prolyl cis-trans isomerase A OS=Homo sapiens GN=PPIA PE=1 SV=2
P51610	0	0	0	0	0	18	0	21	0	7	Host cell factor 1 OS=Homo sapiens GN=HCFC1 PE=1 SV=2
P51610-4	0	0	0	0	0	18	0	21	0	7	Isoform 4 of Host cell factor 1 OS=Homo sapiens GN=HCFC1
Q8WX93-6	0	0	0	4	14	13	0	10	0	5	Isoform 6 of Palladin OS=Homo sapiens GN=PALLD
Q06830	4	1	3	2	0	12	0	13	5	6	Peroxiredoxin-1 OS=Homo sapiens GN=PRDX1 PE=1 SV=1
O60716-18	0	0	0	0	0	41	0	5	0	0	Isoform 3AB of Catenin delta-1 OS=Homo sapiens GN=CTNND1
O60716-17	0	0	0	0	0	41	0	5	0	0	Isoform 3ABC of Catenin delta-1 OS=Homo sapiens GN=CTNND1
O60716-22	0	0	0	0	0	41	0	5	0	0	Isoform 3B of Catenin delta-1 OS=Homo sapiens GN=CTNND1
O60716-20	0	0	0	0	0	41	0	5	0	0	Isoform 3BC of Catenin delta-1 OS=Homo sapiens GN=CTNND1
P27816-4	0	0	0	0	6	19	0	12	0	8	Isoform 4 of Microtubule-associated protein 4 OS=Homo sapiens GN=MAP4
Q9UNX3	0	0	0	24	0	2	6	0	12	1	60S ribosomal protein L26-like 1 OS=Homo sapiens GN=RPL26L1 PE=1 SV=1
P61254	0	0	0	24	0	2	6	0	12	1	60S ribosomal protein L26 OS=Homo sapiens GN=RPL26 PE=1 SV=1
Q5XKE5	0	11	12	0	0	2	2	4	0	13	Keratin, type II cytoskeletal 79 OS=Homo sapiens GN=KRT79 PE=1 SV=2
Q5JSZ5-5	0	0	0	0	0	29	0	11	0	4	Isoform 1 of Protein PRRC2B OS=Homo sapiens GN=PRRC2B
Q8IZH2-2	0	0	0	0	0	36	0	8	0	0	Isoform 2 of 5'-3' exoribonuclease 1 OS=Homo sapiens GN=XRN1
Q9BT25-3	0	0	0	0	2	42	0	0	0	0	Isoform 3 of HAUS augmin-like complex subunit 8 OS=Homo sapiens GN=HAUS8
Q9BT25-2	0	0	0	0	2	42	0	0	0	0	Isoform 2 of HAUS augmin-like complex subunit 8 OS=Homo sapiens GN=HAUS8
Q9BT25	0	0	0	0	2	42	0	0	0	0	HAUS augmin-like complex subunit 8 OS=Homo sapiens GN=HAUS8 PE=1 SV=3
O75534-3	0	0	2	0	0	26	0	8	0	8	Isoform 3 of Cold shock domain-containing protein E1 OS=Homo sapiens GN=CSDE1
O75534-2	0	0	2	0	0	26	0	8	0	8	Isoform Short of Cold shock domain-containing protein E1 OS=Homo sapiens GN=CSDE1
Q8IZH2	0	0	0	0	0	36	0	8	0	0	5'-3' exoribonuclease 1 OS=Homo sapiens GN=XRN1 PE=1 SV=1
contaminant_KERATIN15	0	8	25	0	0	0	1	2	0	8	no description
P08238	1	0	5	10	0	21	0	5	2	0	Heat shock protein HSP 90-beta OS=Homo sapiens GN=HSP90AB1 PE=1 SV=4
Q00610	0	27	0	0	0	16	0	0	0	0	Clathrin heavy chain 1 OS=Homo sapiens GN=CLTC PE=1 SV=5
Q05639	0	10	0	4	4	12	0	1	4	8	Elongation factor 1-alpha 2 OS=Homo sapiens GN=EEF1A2 PE=1 SV=1
Q96HC4-4	0	0	0	1	0	23	0	13	0	6	Isoform 4 of PDZ and LIM domain protein 5 OS=Homo sapiens GN=PDLIM5
P18124	0	3	5	0	2	8	0	9	0	16	60S ribosomal protein L7 OS=Homo sapiens GN=RPL7 PE=1 SV=1
Q00610-2	0	27	0	0	0	16	0	0	0	0	Isoform 2 of Clathrin heavy chain 1 OS=Homo sapiens GN=CLTC
P28290	0	0	0	0	0	38	0	4	0	0	Sperm-specific antigen 2 OS=Homo sapiens GN=SSFA2 PE=1 SV=3
P61978	0	0	0	1	0	24	0	17	0	0	Heterogeneous nuclear ribonucleoprotein K OS=Homo sapiens GN=HNRNPK PE=1 SV=1
O75534	0	0	2	0	0	24	0	8	0	8	Cold shock domain-containing protein E1 OS=Homo sapiens GN=CSDE1 PE=1 SV=2
Q8IVF2	0	0	0	17	1	21	2	1	0	0	Protein AHNAK2 OS=Homo sapiens GN=AHNAK2 PE=1 SV=2
Q6PKG0-3	0	0	0	0	0	22	0	18	0	2	Isoform 2 of La-related protein 1 OS=Homo sapiens GN=LARP1
Q5T5P2-7	0	0	0	0	0	42	0	0	0	0	Isoform 5 of Sickle tail protein homolog OS=Homo sapiens GN=KIAA1217
Q5T5P2-8	0	0	0	0	0	42	0	0	0	0	Isoform 7 of Sickle tail protein homolog OS=Homo sapiens GN=KIAA1217
Q5T5P2-2	0	0	0	0	0	42	0	0	0	0	Isoform 2 of Sickle tail protein homolog OS=Homo sapiens GN=KIAA1217
Q5T5P2-4	0	0	0	0	0	42	0	0	0	0	Isoform 4 of Sickle tail protein homolog OS=Homo sapiens GN=KIAA1217
P04075-2	0	19	0	0	0	23	0	0	0	0	Isoform 2 of Fructose-bisphosphate aldolase A OS=Homo sapiens GN=ALDOA
P04075	0	19	0	0	0	23	0	0	0	0	Fructose-bisphosphate aldolase A OS=Homo sapiens GN=ALDOA PE=1 SV=2
P61978-3	0	0	0	1	0	24	0	17	0	0	Isoform 3 of Heterogeneous nuclear ribonucleoprotein K OS=Homo sapiens GN=HNRNPK
P61978-2	0	0	0	1	0	24	0	17	0	0	Isoform 2 of Heterogeneous nuclear ribonucleoprotein K OS=Homo sapiens GN=HNRNPK
contaminant_GR78_HUMAN	2	0	2	9	0	14	0	2	8	4	owl|P11021| 78 KD GLUCOSE REGULATED PROTEIN PRECURSOR (GRP 78) (IMMUNOGLOBULIN...
Q7Z4H7-3	0	0	0	0	3	27	0	11	0	0	Isoform 3 of HAUS augmin-like complex subunit 6 OS=Homo sapiens GN=HAUS6
P11021	2	0	2	9	0	14	0	2	8	4	78 kDa glucose-regulated protein OS=Homo sapiens GN=HSPA5 PE=1 SV=2
Q7Z4H7	0	0	0	0	3	27	0	11	0	0	HAUS augmin-like complex subunit 6 OS=Homo sapiens GN=HAUS6 PE=1 SV=2
P28290-2	0	0	0	0	0	36	0	4	0	0	Isoform 2 of Sperm-specific antigen 2 OS=Homo sapiens GN=SSFA2
P28290-3	0	0	0	0	0	36	0	4	0	0	Isoform 3 of Sperm-specific antigen 2 OS=Homo sapiens GN=SSFA2
Q05193-2	0	16	0	0	0	24	0	0	0	0	Isoform 2 of Dynamin-1 OS=Homo sapiens GN=DNM1
Q05193-5	0	16	0	0	0	24	0	0	0	0	Isoform 5 of Dynamin-1 OS=Homo sapiens GN=DNM1
Q96EA4	0	0	0	0	1	26	0	13	0	0	Protein Spindly OS=Homo sapiens GN=SPDL1 PE=1 SV=2
Q07020	0	1	8	3	0	5	3	4	0	15	60S ribosomal protein L18 OS=Homo sapiens GN=RPL18 PE=1 SV=2
P02768	2	2	4	4	6	3	0	0	2	16	Serum albumin OS=Homo sapiens GN=ALB PE=1 SV=2
O75376	0	0	0	0	0	36	0	3	0	0	Nuclear receptor corepressor 1 OS=Homo sapiens GN=NCOR1 PE=1 SV=2
P02768-2	2	2	4	4	6	3	0	0	2	16	Isoform 2 of Serum albumin OS=Homo sapiens GN=ALB
Q99798	0	6	0	0	0	32	0	0	0	0	Aconitate hydratase, mitochondrial OS=Homo sapiens GN=ACO2 PE=1 SV=2
Q9UPQ0-6	0	0	0	0	0	28	0	10	0	0	Isoform 6 of LIM and calponin homology domains-containing protein 1 OS=Homo sapiens GN=LIMCH1
Q9UPQ0-3	0	0	0	0	0	28	0	10	0	0	Isoform 3 of LIM and calponin homology domains-containing protein 1 OS=Homo sapiens GN=LIMCH1
Q9UPQ0-8	0	0	0	0	0	28	0	10	0	0	Isoform 8 of LIM and calponin homology domains-containing protein 1 OS=Homo sapiens GN=LIMCH1
Q9UPQ0-2	0	0	0	0	0	28	0	10	0	0	Isoform 2 of LIM and calponin homology domains-containing protein 1 OS=Homo sapiens GN=LIMCH1
Q9UPQ0	0	0	0	0	0	28	0	10	0	0	LIM and calponin homology domains-containing protein 1 OS=Homo sapiens GN=LIMCH1 PE=1 SV=4
Q86XZ4	0	0	0	0	0	0	0	38	0	0	Spermatogenesis-associated serine-rich protein 2 OS=Homo sapiens GN=SPATS2 PE=1 SV=1
P38606	0	19	0	0	0	18	0	1	0	0	V-type proton ATPase catalytic subunit A OS=Homo sapiens GN=ATP6V1A PE=1 SV=2
Q9UPQ0-10	0	0	0	0	0	28	0	10	0	0	Isoform 10 of LIM and calponin homology domains-containing protein 1 OS=Homo sapiens GN=LIMCH1
P51610-2	0	0	0	0	0	16	0	16	0	6	Isoform 2 of Host cell factor 1 OS=Homo sapiens GN=HCFC1
Q96IZ7-2	2	0	0	11	0	3	2	4	12	4	Isoform 2 of Serine/Arginine-related protein 53 OS=Homo sapiens GN=RSRC1
Q8IVF2-3	0	0	0	15	1	19	2	1	0	0	Isoform 3 of Protein AHNAK2 OS=Homo sapiens GN=AHNAK2
Q14203	0	0	0	0	0	38	0	0	0	0	Dynactin subunit 1 OS=Homo sapiens GN=DCTN1 PE=1 SV=3
Q96IZ7	2	0	0	11	0	3	2	4	12	4	Serine/Arginine-related protein 53 OS=Homo sapiens GN=RSRC1 PE=1 SV=1
O75376-2	0	0	0	0	0	34	0	3	0	0	Isoform 2 of Nuclear receptor corepressor 1 OS=Homo sapiens GN=NCOR1
Q05193	0	16	0	0	0	21	0	0	0	0	Dynamin-1 OS=Homo sapiens GN=DNM1 PE=1 SV=2
Q05193-3	0	16	0	0	0	21	0	0	0	0	Isoform 3 of Dynamin-1 OS=Homo sapiens GN=DNM1
Q05193-4	0	16	0	0	0	21	0	0	0	0	Isoform 4 of Dynamin-1 OS=Homo sapiens GN=DNM1
P98175-2	0	0	0	0	0	29	0	8	0	0	Isoform 2 of RNA-binding protein 10 OS=Homo sapiens GN=RBM10
P98175-3	0	0	0	0	0	29	0	8	0	0	Isoform 3 of RNA-binding protein 10 OS=Homo sapiens GN=RBM10
P98175-4	0	0	0	0	0	29	0	8	0	0	Isoform 4 of RNA-binding protein 10 OS=Homo sapiens GN=RBM10
Q15717	0	0	0	0	0	24	0	13	0	0	ELAV-like protein 1 OS=Homo sapiens GN=ELAVL1 PE=1 SV=2
P98175	0	0	0	0	0	29	0	8	0	0	RNA-binding protein 10 OS=Homo sapiens GN=RBM10 PE=1 SV=3
P23246	0	0	0	0	0	19	0	18	0	0	Splicing factor, proline- and glutamine-rich OS=Homo sapiens GN=SFPQ PE=1 SV=2
Q5T5Y3-2	0	0	0	0	0	25	0	12	0	0	Isoform 2 of Calmodulin-regulated spectrin-associated protein 1 OS=Homo sapiens GN=CAMSAP1
Q14203-3	0	0	0	0	0	37	0	0	0	0	Isoform 3 of Dynactin subunit 1 OS=Homo sapiens GN=DCTN1
Q14203-6	0	0	0	0	0	37	0	0	0	0	Isoform 6 of Dynactin subunit 1 OS=Homo sapiens GN=DCTN1
Q14203-4	0	0	0	0	0	37	0	0	0	0	Isoform 4 of Dynactin subunit 1 OS=Homo sapiens GN=DCTN1
P23246-2	0	0	0	0	0	19	0	18	0	0	Isoform Short of Splicing factor, proline- and glutamine-rich OS=Homo sapiens GN=SFPQ
Q9UPQ0-5	0	0	0	0	0	26	0	10	0	0	Isoform 5 of LIM and calponin homology domains-containing protein 1 OS=Homo sapiens GN=LIMCH1
Q9UPQ0-4	0	0	0	0	0	26	0	10	0	0	Isoform 4 of LIM and calponin homology domains-containing protein 1 OS=Homo sapiens GN=LIMCH1
Q9UPQ0-9	0	0	0	0	0	26	0	10	0	0	Isoform 9 of LIM and calponin homology domains-containing protein 1 OS=Homo sapiens GN=LIMCH1
Q9NVM4-4	0	0	0	0	2	16	0	18	0	0	Isoform 4 of Protein arginine N-methyltransferase 7 OS=Homo sapiens GN=PRMT7
Q9H6R4-3	0	0	0	0	0	30	0	6	0	0	Isoform 3 of Nucleolar protein 6 OS=Homo sapiens GN=NOL6
Q01082	0	28	0	0	0	8	0	0	0	0	Spectrin beta chain, non-erythrocytic 1 OS=Homo sapiens GN=SPTBN1 PE=1 SV=2
vp|AEM64121.1|	0	0	0	9	0	4	2	7	5	9	Suid alphaherpesvirus 1 Becker g=UL31, p=UL31 protein
P23588	0	0	0	0	0	20	0	14	0	2	Eukaryotic translation initiation factor 4B OS=Homo sapiens GN=EIF4B PE=1 SV=2
Q14677-3	0	0	0	0	2	27	0	6	0	0	Isoform 3 of Clathrin interactor 1 OS=Homo sapiens GN=CLINT1
Q13554-2	0	22	0	0	0	13	0	0	0	0	Isoform 1 of Calcium/calmodulin-dependent protein kinase type II subunit beta OS=Homo sapiens GN=CAMK2B
Q9NQ29-2	2	0	0	10	0	0	5	3	13	2	Isoform 2 of Putative RNA-binding protein Luc7-like 1 OS=Homo sapiens GN=LUC7L
Q01082-3	0	28	0	0	0	7	0	0	0	0	Isoform 2 of Spectrin beta chain, non-erythrocytic 1 OS=Homo sapiens GN=SPTBN1
Q01082-2	0	28	0	0	0	7	0	0	0	0	Isoform Short of Spectrin beta chain, non-erythrocytic 1 OS=Homo sapiens GN=SPTBN1
Q13554	0	22	0	0	0	13	0	0	0	0	Calcium/calmodulin-dependent protein kinase type II subunit beta OS=Homo sapiens GN=CAMK2B PE=1 SV=3
vp|AEM64120.1|	0	0	0	4	0	14	4	11	2	0	Suid alphaherpesvirus 1 Becker g=UL29, p=ICP8
Q14677	0	0	0	0	2	27	0	6	0	0	Clathrin interactor 1 OS=Homo sapiens GN=CLINT1 PE=1 SV=1
Q99666-2	0	0	0	0	3	12	0	0	0	20	Isoform 2 of RANBP2-like and GRIP domain-containing protein 5/6 OS=Homo sapiens GN=RGPD5
Q9NQ29	2	0	0	10	0	0	5	3	13	2	Putative RNA-binding protein Luc7-like 1 OS=Homo sapiens GN=LUC7L PE=1 SV=1
P63027	0	26	0	0	0	8	0	0	0	0	Vesicle-associated membrane protein 2 OS=Homo sapiens GN=VAMP2 PE=1 SV=3
O43399	0	0	0	0	0	3	0	31	0	0	Tumor protein D54 OS=Homo sapiens GN=TPD52L2 PE=1 SV=2
Q13554-7	0	22	0	0	0	12	0	0	0	0	Isoform 7 of Calcium/calmodulin-dependent protein kinase type II subunit beta OS=Homo sapiens GN=CAMK2B
Q13554-6	0	21	0	0	0	13	0	0	0	0	Isoform 6 of Calcium/calmodulin-dependent protein kinase type II subunit beta OS=Homo sapiens GN=CAMK2B
Q13554-5	0	22	0	0	0	12	0	0	0	0	Isoform 5 of Calcium/calmodulin-dependent protein kinase type II subunit beta OS=Homo sapiens GN=CAMK2B
Q13554-4	0	22	0	0	0	12	0	0	0	0	Isoform 3 of Calcium/calmodulin-dependent protein kinase type II subunit beta OS=Homo sapiens GN=CAMK2B
Q13554-8	0	22	0	0	0	12	0	0	0	0	Isoform 8 of Calcium/calmodulin-dependent protein kinase type II subunit beta OS=Homo sapiens GN=CAMK2B
Q13554-3	0	22	0	0	0	12	0	0	0	0	Isoform 2 of Calcium/calmodulin-dependent protein kinase type II subunit beta OS=Homo sapiens GN=CAMK2B
O43399-3	0	0	0	0	0	3	0	31	0	0	Isoform 3 of Tumor protein D54 OS=Homo sapiens GN=TPD52L2
O43399-2	0	0	0	0	0	3	0	31	0	0	Isoform 2 of Tumor protein D54 OS=Homo sapiens GN=TPD52L2
O43399-5	0	0	0	0	0	3	0	31	0	0	Isoform 5 of Tumor protein D54 OS=Homo sapiens GN=TPD52L2
O43399-4	0	0	0	0	0	3	0	31	0	0	Isoform 4 of Tumor protein D54 OS=Homo sapiens GN=TPD52L2
O43399-7	0	0	0	0	0	3	0	31	0	0	Isoform 7 of Tumor protein D54 OS=Homo sapiens GN=TPD52L2
O43399-6	0	0	0	0	0	3	0	31	0	0	Isoform 6 of Tumor protein D54 OS=Homo sapiens GN=TPD52L2
Q68CZ2	0	0	0	0	2	31	0	1	0	0	Tensin-3 OS=Homo sapiens GN=TNS3 PE=1 SV=2
Q9BRT6	4	0	0	11	0	0	7	2	8	2	Protein LLP homolog OS=Homo sapiens GN=LLPH PE=2 SV=1
Q68CZ2-2	0	0	0	0	2	31	0	1	0	0	Isoform 2 of Tensin-3 OS=Homo sapiens GN=TNS3
Q14203-2	0	0	0	0	0	34	0	0	0	0	Isoform p135 of Dynactin subunit 1 OS=Homo sapiens GN=DCTN1
Q9NW82	0	0	0	0	0	27	0	6	0	0	WD repeat-containing protein 70 OS=Homo sapiens GN=WDR70 PE=1 SV=1
O14640-2	0	0	0	0	15	8	0	4	0	6	Isoform 2 of Segment polarity protein dishevelled homolog DVL-1 OS=Homo sapiens GN=DVL1
P26368	0	0	0	0	0	17	0	12	0	4	Splicing factor U2AF 65 kDa subunit OS=Homo sapiens GN=U2AF2 PE=1 SV=4
contaminant_GR78_RAT	2	0	2	3	0	12	0	2	8	4	owl|P06761| 78 KD GLUCOSE REGULATED PROTEIN PRECURSOR (GRP 78) (IMMUNOGLOBULIN...
contaminant_GR78_MESAU	2	0	2	3	0	12	0	2	8	4	owl|P07823| 78 KD GLUCOSE REGULATED PROTEIN PRECURSOR (GRP 78) (IMMUNOGLOBULIN...
O14640	0	0	0	0	15	8	0	4	0	6	Segment polarity protein dishevelled homolog DVL-1 OS=Homo sapiens GN=DVL1 PE=1 SV=2
Q9NQ29-3	2	0	0	8	0	0	5	3	13	2	Isoform 3 of Putative RNA-binding protein Luc7-like 1 OS=Homo sapiens GN=LUC7L
contaminant_GR78_MOUSE	2	0	2	3	0	12	0	2	8	4	owl|P20029| 78 KD GLUCOSE REGULATED PROTEIN PRECURSOR (GRP 78) (IMMUNOGLOBULIN...
Q9UPQ9-1	0	0	0	0	0	30	0	1	0	2	Isoform 2 of Trinucleotide repeat-containing gene 6B protein OS=Homo sapiens GN=TNRC6B
P26368-2	0	0	0	0	0	17	0	12	0	4	Isoform 2 of Splicing factor U2AF 65 kDa subunit OS=Homo sapiens GN=U2AF2
Q13123	0	0	0	0	0	14	0	15	0	4	Protein Red OS=Homo sapiens GN=IK PE=1 SV=3
P13929-3	0	13	0	0	0	18	0	2	0	0	Isoform 3 of Beta-enolase OS=Homo sapiens GN=ENO3
P13929	0	13	0	0	0	18	0	2	0	0	Beta-enolase OS=Homo sapiens GN=ENO3 PE=1 SV=5
Q96EA4-2	0	0	0	0	0	22	0	11	0	0	Isoform 2 of Protein Spindly OS=Homo sapiens GN=SPDL1
Q14203-5	0	0	0	0	0	33	0	0	0	0	Isoform 5 of Dynactin subunit 1 OS=Homo sapiens GN=DCTN1
P29401-2	0	0	2	10	0	9	0	3	4	4	Isoform 2 of Transketolase OS=Homo sapiens GN=TKT
P46459	0	15	0	0	0	17	0	0	0	0	Vesicle-fusing ATPase OS=Homo sapiens GN=NSF PE=1 SV=3
P29401	0	0	2	10	0	9	0	3	4	4	Transketolase OS=Homo sapiens GN=TKT PE=1 SV=3
vp|AEM64074.1|	0	0	0	2	1	21	0	4	0	4	Suid alphaherpesvirus 1 Becker g=UL51, p=UL51 protein
contaminant_KERATIN07	0	2	23	0	0	2	0	0	0	5	no description
Q9H1K0	0	0	0	0	3	14	0	15	0	0	Rabenosyn-5 OS=Homo sapiens GN=ZFYVE20 PE=1 SV=2
P21579	0	15	0	0	0	17	0	0	0	0	Synaptotagmin-1 OS=Homo sapiens GN=SYT1 PE=1 SV=1
Q9NVP1	0	0	0	15	0	0	7	0	9	0	ATP-dependent RNA helicase DDX18 OS=Homo sapiens GN=DDX18 PE=1 SV=2
P12277	0	7	0	0	0	24	0	0	0	0	Creatine kinase B-type OS=Homo sapiens GN=CKB PE=1 SV=1
Q9Y520-7	0	0	0	0	0	26	0	5	0	0	Isoform 7 of Protein PRRC2C OS=Homo sapiens GN=PRRC2C
Q9Y520-3	0	0	0	0	0	26	0	5	0	0	Isoform 3 of Protein PRRC2C OS=Homo sapiens GN=PRRC2C
Q9Y520-4	0	0	0	0	0	26	0	5	0	0	Isoform 4 of Protein PRRC2C OS=Homo sapiens GN=PRRC2C
Q9Y520-5	0	0	0	0	0	26	0	5	0	0	Isoform 5 of Protein PRRC2C OS=Homo sapiens GN=PRRC2C
Q9Y520-6	0	0	0	0	0	26	0	5	0	0	Isoform 6 of Protein PRRC2C OS=Homo sapiens GN=PRRC2C
Q8NG31-2	0	0	0	0	0	22	0	9	0	0	Isoform 2 of Protein CASC5 OS=Homo sapiens GN=CASC5
P81605	0	0	2	0	4	1	0	16	0	8	Dermcidin OS=Homo sapiens GN=DCD PE=1 SV=2
Q9Y520	0	0	0	0	0	26	0	5	0	0	Protein PRRC2C OS=Homo sapiens GN=PRRC2C PE=1 SV=4
Q01546	0	8	12	0	0	0	1	2	0	8	Keratin, type II cytoskeletal 2 oral OS=Homo sapiens GN=KRT76 PE=1 SV=2
contaminant_KERATIN14	0	8	12	0	0	0	1	2	0	8	no description
Q8NG31	0	0	0	0	0	22	0	9	0	0	Protein CASC5 OS=Homo sapiens GN=CASC5 PE=1 SV=3
vp|AEM64140.1|	0	0	0	2	0	16	0	10	0	2	Suid alphaherpesvirus 1 Becker g=IE180, p=ICP4
vp|AEM64113.1|	0	0	0	2	0	16	0	10	0	2	Suid alphaherpesvirus 1 Becker g=IE180, p=ICP4
O43290	0	0	0	0	0	26	0	4	0	0	U4/U6.U5 tri-snRNP-associated protein 1 OS=Homo sapiens GN=SART1 PE=1 SV=1
Q5VT52	0	0	0	0	0	24	0	6	0	0	Regulation of nuclear pre-mRNA domain-containing protein 2 OS=Homo sapiens GN=RPRD2 PE=1 SV=1
O15042-2	0	0	0	11	0	2	0	0	17	0	Isoform 2 of U2 snRNP-associated SURP motif-containing protein OS=Homo sapiens GN=U2SURP
Q9Y618-2	0	0	0	0	1	23	0	6	0	0	Isoform 2 of Nuclear receptor corepressor 2 OS=Homo sapiens GN=NCOR2
O15042	0	0	0	11	0	2	0	0	17	0	U2 snRNP-associated SURP motif-containing protein OS=Homo sapiens GN=U2SURP PE=1 SV=2
Q5VT52-3	0	0	0	0	0	24	0	6	0	0	Isoform 3 of Regulation of nuclear pre-mRNA domain-containing protein 2 OS=Homo sapiens GN=RPRD2
P62910	1	0	0	12	0	4	5	0	6	2	60S ribosomal protein L32 OS=Homo sapiens GN=RPL32 PE=1 SV=2
Q9UGP4	0	0	0	0	0	20	0	10	0	0	LIM domain-containing protein 1 OS=Homo sapiens GN=LIMD1 PE=1 SV=1
Q9UDY2	0	0	0	0	0	19	0	4	0	7	Tight junction protein ZO-2 OS=Homo sapiens GN=TJP2 PE=1 SV=2
Q9UDY2-3	0	0	0	0	0	19	0	4	0	7	Isoform C1 of Tight junction protein ZO-2 OS=Homo sapiens GN=TJP2
Q9UDY2-6	0	0	0	0	0	19	0	4	0	7	Isoform 6 of Tight junction protein ZO-2 OS=Homo sapiens GN=TJP2
Q9UDY2-7	0	0	0	0	0	19	0	4	0	7	Isoform 7 of Tight junction protein ZO-2 OS=Homo sapiens GN=TJP2
Q86UU1	0	0	0	0	0	23	0	6	0	0	Pleckstrin homology-like domain family B member 1 OS=Homo sapiens GN=PHLDB1 PE=1 SV=1
Q9UPQ9	0	0	0	0	0	26	0	1	0	2	Trinucleotide repeat-containing gene 6B protein OS=Homo sapiens GN=TNRC6B PE=1 SV=4
P0CG48	0	2	1	1	0	11	0	13	0	1	Polyubiquitin-C OS=Homo sapiens GN=UBC PE=1 SV=3
Q9NZD8	0	0	0	0	0	29	0	0	0	0	Maspardin OS=Homo sapiens GN=SPG21 PE=1 SV=1
Q9NZD8-2	0	0	0	0	0	29	0	0	0	0	Isoform 2 of Maspardin OS=Homo sapiens GN=SPG21
Q6PJT7	0	0	0	0	0	16	0	13	0	0	Zinc finger CCCH domain-containing protein 14 OS=Homo sapiens GN=ZC3H14 PE=1 SV=1
Q6PJT7-2	0	0	0	0	0	16	0	13	0	0	Isoform 2 of Zinc finger CCCH domain-containing protein 14 OS=Homo sapiens GN=ZC3H14
Q86UU1-2	0	0	0	0	0	23	0	6	0	0	Isoform 2 of Pleckstrin homology-like domain family B member 1 OS=Homo sapiens GN=PHLDB1
Q86UU1-3	0	0	0	0	0	23	0	6	0	0	Isoform 3 of Pleckstrin homology-like domain family B member 1 OS=Homo sapiens GN=PHLDB1
Q14315-2	0	0	0	0	1	9	0	16	0	2	Isoform 2 of Filamin-C OS=Homo sapiens GN=FLNC
P0CG47	0	2	1	1	0	11	0	12	0	1	Polyubiquitin-B OS=Homo sapiens GN=UBB PE=1 SV=1
Q8WYP5-3	0	0	0	0	0	28	0	0	0	0	Isoform 3 of Protein ELYS OS=Homo sapiens GN=AHCTF1
Q8WYP5-2	0	0	0	0	0	28	0	0	0	0	Isoform 2 of Protein ELYS OS=Homo sapiens GN=AHCTF1
P13646-3	0	3	9	0	3	6	0	2	0	5	Isoform 3 of Keratin, type I cytoskeletal 13 OS=Homo sapiens GN=KRT13
Q8WYP5	0	0	0	0	0	28	0	0	0	0	Protein ELYS OS=Homo sapiens GN=AHCTF1 PE=1 SV=3
O75533	0	0	0	0	0	25	0	3	0	0	Splicing factor 3B subunit 1 OS=Homo sapiens GN=SF3B1 PE=1 SV=3
P05166-2	0	4	0	0	4	2	0	12	0	6	Isoform 2 of Propionyl-CoA carboxylase beta chain, mitochondrial OS=Homo sapiens GN=PCCB
P05166	0	4	0	0	4	2	0	12	0	6	Propionyl-CoA carboxylase beta chain, mitochondrial OS=Homo sapiens GN=PCCB PE=1 SV=3
Q08AD1-3	0	0	0	0	0	16	0	12	0	0	Isoform 3 of Calmodulin-regulated spectrin-associated protein 2 OS=Homo sapiens GN=CAMSAP2
P54792	0	0	0	0	15	3	0	4	0	6	Putative segment polarity protein dishevelled homolog DVL1P1 OS=Homo sapiens GN=DVL1P1 PE=5 SV=1
contaminant_KERATIN04	0	3	9	0	3	6	0	2	0	5	no description
P13646	0	3	9	0	3	6	0	2	0	5	Keratin, type I cytoskeletal 13 OS=Homo sapiens GN=KRT13 PE=1 SV=4
Q9H4G0	0	2	0	0	0	11	0	15	0	0	Band 4.1-like protein 1 OS=Homo sapiens GN=EPB41L1 PE=1 SV=2
P54792-2	0	0	0	0	15	3	0	4	0	6	Isoform Short of Putative segment polarity protein dishevelled homolog DVL1P1 OS=Homo sapiens GN=DVL1P1
Q7Z2W4-4	0	0	0	0	0	15	0	9	0	4	Isoform 4 of Zinc finger CCCH-type antiviral protein 1 OS=Homo sapiens GN=ZC3HAV1
Q08AD1	0	0	0	0	0	16	0	12	0	0	Calmodulin-regulated spectrin-associated protein 2 OS=Homo sapiens GN=CAMSAP2 PE=1 SV=3
Q14315	0	0	0	0	1	9	0	16	0	2	Filamin-C OS=Homo sapiens GN=FLNC PE=1 SV=3
P04150-10	0	0	0	0	0	19	0	6	0	2	Isoform 10 of Glucocorticoid receptor OS=Homo sapiens GN=NR3C1
P51991	0	0	0	0	0	13	0	12	0	2	Heterogeneous nuclear ribonucleoprotein A3 OS=Homo sapiens GN=HNRNPA3 PE=1 SV=2
Q9Y2D5-5	0	0	0	0	0	21	0	6	0	0	Isoform 3 of A-kinase anchor protein 2 OS=Homo sapiens GN=AKAP2
Q9Y2D5-6	0	0	0	0	0	21	0	6	0	0	Isoform 4 of A-kinase anchor protein 2 OS=Homo sapiens GN=AKAP2
Q9Y2D5-4	0	0	0	0	0	21	0	6	0	0	Isoform 2 of A-kinase anchor protein 2 OS=Homo sapiens GN=AKAP2
Q9Y2D5-7	0	0	0	0	0	21	0	6	0	0	Isoform 5 of A-kinase anchor protein 2 OS=Homo sapiens GN=AKAP2
P05023-2	0	19	0	0	0	8	0	0	0	0	Isoform 2 of Sodium/potassium-transporting ATPase subunit alpha-1 OS=Homo sapiens GN=ATP1A1
P51991-2	0	0	0	0	0	13	0	12	0	2	Isoform 2 of Heterogeneous nuclear ribonucleoprotein A3 OS=Homo sapiens GN=HNRNPA3
Q9Y2D5	0	0	0	0	0	21	0	6	0	0	A-kinase anchor protein 2 OS=Homo sapiens GN=AKAP2 PE=1 SV=3
P49327	0	0	2	0	0	12	0	13	0	0	Fatty acid synthase OS=Homo sapiens GN=FASN PE=1 SV=3
P04150-2	0	0	0	0	0	19	0	6	0	2	Isoform Beta of Glucocorticoid receptor OS=Homo sapiens GN=NR3C1
P04150-3	0	0	0	0	0	19	0	6	0	2	Isoform Alpha-2 of Glucocorticoid receptor OS=Homo sapiens GN=NR3C1
P23528	0	0	1	0	0	22	0	2	0	2	Cofilin-1 OS=Homo sapiens GN=CFL1 PE=1 SV=3
P04150-6	0	0	0	0	0	19	0	6	0	2	Isoform Beta-2 of Glucocorticoid receptor OS=Homo sapiens GN=NR3C1
P04150	0	0	0	0	0	19	0	6	0	2	Glucocorticoid receptor OS=Homo sapiens GN=NR3C1 PE=1 SV=1
P31689	0	0	0	0	0	27	0	0	0	0	DnaJ homolog subfamily A member 1 OS=Homo sapiens GN=DNAJA1 PE=1 SV=2
Q99439	0	0	0	0	0	18	0	9	0	0	Calponin-2 OS=Homo sapiens GN=CNN2 PE=1 SV=4
P13646-2	0	3	7	0	3	6	0	2	0	5	Isoform 2 of Keratin, type I cytoskeletal 13 OS=Homo sapiens GN=KRT13
Q9H4G0-3	0	0	0	0	0	11	0	15	0	0	Isoform 3 of Band 4.1-like protein 1 OS=Homo sapiens GN=EPB41L1
Q9BY89	0	0	0	0	0	24	0	2	0	0	Uncharacterized protein KIAA1671 OS=Homo sapiens GN=KIAA1671 PE=1 SV=2
Q5VT52-2	0	0	0	0	0	20	0	6	0	0	Isoform 2 of Regulation of nuclear pre-mRNA domain-containing protein 2 OS=Homo sapiens GN=RPRD2
P13929-2	0	12	0	0	0	12	0	2	0	0	Isoform 2 of Beta-enolase OS=Homo sapiens GN=ENO3
P62753	0	0	2	8	0	2	0	6	6	2	40S ribosomal protein S6 OS=Homo sapiens GN=RPS6 PE=1 SV=1
P35637	0	0	0	0	0	9	0	13	0	4	RNA-binding protein FUS OS=Homo sapiens GN=FUS PE=1 SV=1
P04150-8	0	0	0	0	0	18	0	6	0	2	Isoform Alpha-B of Glucocorticoid receptor OS=Homo sapiens GN=NR3C1
P04150-9	0	0	0	0	0	18	0	6	0	2	Isoform Beta-B of Glucocorticoid receptor OS=Homo sapiens GN=NR3C1
Q5SRD0	0	0	0	0	0	14	0	10	0	2	Putative WASH complex subunit FAM21 OS=Homo sapiens GN=FAM21D PE=3 SV=2
Q14194	0	10	0	0	0	16	0	0	0	0	Dihydropyrimidinase-related protein 1 OS=Homo sapiens GN=CRMP1 PE=1 SV=1
Q14194-2	0	10	0	0	0	16	0	0	0	0	Isoform LCRMP-1 of Dihydropyrimidinase-related protein 1 OS=Homo sapiens GN=CRMP1
Q96HC4-3	0	0	0	0	0	13	0	7	0	6	Isoform 3 of PDZ and LIM domain protein 5 OS=Homo sapiens GN=PDLIM5
Q96HC4-2	0	0	0	0	0	13	0	7	0	6	Isoform 2 of PDZ and LIM domain protein 5 OS=Homo sapiens GN=PDLIM5
P06703	0	0	0	0	0	19	0	5	0	2	Protein S100-A6 OS=Homo sapiens GN=S100A6 PE=1 SV=1
P35637-2	0	0	0	0	0	9	0	13	0	4	Isoform Short of RNA-binding protein FUS OS=Homo sapiens GN=FUS
Q9NUL3	0	0	0	0	0	23	0	2	0	0	Double-stranded RNA-binding protein Staufen homolog 2 OS=Homo sapiens GN=STAU2 PE=1 SV=1
Q9NYL9	0	0	0	0	0	12	0	13	0	0	Tropomodulin-3 OS=Homo sapiens GN=TMOD3 PE=1 SV=1
contaminant_UBIQUITIN08	0	2	1	1	0	10	0	10	0	1	no description
Q13555-6	0	19	0	0	0	6	0	0	0	0	Isoform 6 of Calcium/calmodulin-dependent protein kinase type II subunit gamma OS=Homo sapiens GN=CAMK2G
Q13555-5	0	19	0	0	0	6	0	0	0	0	Isoform 5 of Calcium/calmodulin-dependent protein kinase type II subunit gamma OS=Homo sapiens GN=CAMK2G
Q13555-4	0	19	0	0	0	6	0	0	0	0	Isoform 4 of Calcium/calmodulin-dependent protein kinase type II subunit gamma OS=Homo sapiens GN=CAMK2G
Q13555-3	0	19	0	0	0	6	0	0	0	0	Isoform 3 of Calcium/calmodulin-dependent protein kinase type II subunit gamma OS=Homo sapiens GN=CAMK2G
Q13555-9	0	19	0	0	0	6	0	0	0	0	Isoform 9 of Calcium/calmodulin-dependent protein kinase type II subunit gamma OS=Homo sapiens GN=CAMK2G
Q13555-8	0	19	0	0	0	6	0	0	0	0	Isoform 8 of Calcium/calmodulin-dependent protein kinase type II subunit gamma OS=Homo sapiens GN=CAMK2G
Q13555-7	0	19	0	0	0	6	0	0	0	0	Isoform 7 of Calcium/calmodulin-dependent protein kinase type II subunit gamma OS=Homo sapiens GN=CAMK2G
Q13555-2	0	19	0	0	0	6	0	0	0	0	Isoform 2 of Calcium/calmodulin-dependent protein kinase type II subunit gamma OS=Homo sapiens GN=CAMK2G
contaminant_GR78_MAIZE	0	2	4	4	0	4	2	2	5	2	owl|P24067| IMMUNOGLOBULIN BINDING PROTEIN HOMOLOG B70 (HEAT SHOCK PROTEIN...
Q9Y520-2	0	0	0	0	0	20	0	5	0	0	Isoform 2 of Protein PRRC2C OS=Homo sapiens GN=PRRC2C
Q8NG31-3	0	0	0	0	0	18	0	7	0	0	Isoform 3 of Protein CASC5 OS=Homo sapiens GN=CASC5
Q8NG31-4	0	0	0	0	0	18	0	7	0	0	Isoform 4 of Protein CASC5 OS=Homo sapiens GN=CASC5
contaminant_GR78_LYCES	0	2	4	4	0	4	2	2	5	2	owl|P49118| 78 KD GLUCOSE REGULATED PROTEIN HOMOLOG PRECURSOR (GRP 78) (IMMUNOGLOBULIN...
Q08AD1-2	0	0	0	0	0	16	0	9	0	0	Isoform 2 of Calmodulin-regulated spectrin-associated protein 2 OS=Homo sapiens GN=CAMSAP2
Q9Y5X1	0	0	0	0	0	2	0	23	0	0	Sorting nexin-9 OS=Homo sapiens GN=SNX9 PE=1 SV=1
Q13555	0	19	0	0	0	6	0	0	0	0	Calcium/calmodulin-dependent protein kinase type II subunit gamma OS=Homo sapiens GN=CAMK2G PE=1 SV=3
Q6PJT7-9	0	0	0	0	0	16	0	9	0	0	Isoform 9 of Zinc finger CCCH domain-containing protein 14 OS=Homo sapiens GN=ZC3H14
Q9NUL3-2	0	0	0	0	0	23	0	2	0	0	Isoform 2 of Double-stranded RNA-binding protein Staufen homolog 2 OS=Homo sapiens GN=STAU2
P15924	0	0	16	0	0	0	0	9	0	0	Desmoplakin OS=Homo sapiens GN=DSP PE=1 SV=3
P13861	0	0	0	0	0	9	0	16	0	0	cAMP-dependent protein kinase type II-alpha regulatory subunit OS=Homo sapiens GN=PRKAR2A PE=1 SV=2
Q13555-10	0	19	0	0	0	6	0	0	0	0	Isoform 10 of Calcium/calmodulin-dependent protein kinase type II subunit gamma OS=Homo sapiens GN=CAMK2G
P62987	0	2	1	1	0	10	0	10	0	1	Ubiquitin-60S ribosomal protein L40 OS=Homo sapiens GN=UBA52 PE=1 SV=2
Q92817	0	0	0	0	4	17	0	2	0	2	Envoplakin OS=Homo sapiens GN=EVPL PE=1 SV=3
Q14684-2	0	0	0	12	0	0	2	0	11	0	Isoform 2 of Ribosomal RNA processing protein 1 homolog B OS=Homo sapiens GN=RRP1B
Q99567	0	0	0	0	1	24	0	0	0	0	Nuclear pore complex protein Nup88 OS=Homo sapiens GN=NUP88 PE=1 SV=2
Q14684	0	0	0	12	0	0	2	0	11	0	Ribosomal RNA processing protein 1 homolog B OS=Homo sapiens GN=RRP1B PE=1 SV=3
Q9NR12	0	0	0	0	0	17	0	4	0	4	PDZ and LIM domain protein 7 OS=Homo sapiens GN=PDLIM7 PE=1 SV=1
Q9UDY2-2	0	0	0	0	0	14	0	4	0	7	Isoform A2 of Tight junction protein ZO-2 OS=Homo sapiens GN=TJP2
Q9UDY2-4	0	0	0	0	0	14	0	4	0	7	Isoform C2 of Tight junction protein ZO-2 OS=Homo sapiens GN=TJP2
Q9UDY2-5	0	0	0	0	0	14	0	4	0	7	Isoform A3 of Tight junction protein ZO-2 OS=Homo sapiens GN=TJP2
Q15637-2	0	0	0	0	0	10	0	8	0	6	Isoform 2 of Splicing factor 1 OS=Homo sapiens GN=SF1
Q15637-3	0	0	0	0	0	10	0	8	0	6	Isoform 3 of Splicing factor 1 OS=Homo sapiens GN=SF1
Q15637-6	0	0	0	0	0	10	0	8	0	6	Isoform 6 of Splicing factor 1 OS=Homo sapiens GN=SF1
Q15637-7	0	0	0	0	0	10	0	8	0	6	Isoform 7 of Splicing factor 1 OS=Homo sapiens GN=SF1
Q15637-4	0	0	0	0	0	10	0	8	0	6	Isoform 4 of Splicing factor 1 OS=Homo sapiens GN=SF1
Q15637-5	0	0	0	0	0	10	0	8	0	6	Isoform 5 of Splicing factor 1 OS=Homo sapiens GN=SF1
P20020-5	0	21	0	0	0	3	0	0	0	0	Isoform E of Plasma membrane calcium-transporting ATPase 1 OS=Homo sapiens GN=ATP2B1
P20020-6	0	21	0	0	0	3	0	0	0	0	Isoform K of Plasma membrane calcium-transporting ATPase 1 OS=Homo sapiens GN=ATP2B1
P20020-3	0	21	0	0	0	3	0	0	0	0	Isoform B of Plasma membrane calcium-transporting ATPase 1 OS=Homo sapiens GN=ATP2B1
P20020-4	0	21	0	0	0	3	0	0	0	0	Isoform C of Plasma membrane calcium-transporting ATPase 1 OS=Homo sapiens GN=ATP2B1
P20020-2	0	21	0	0	0	3	0	0	0	0	Isoform A of Plasma membrane calcium-transporting ATPase 1 OS=Homo sapiens GN=ATP2B1
O94875	0	0	0	0	0	4	0	6	0	14	Sorbin and SH3 domain-containing protein 2 OS=Homo sapiens GN=SORBS2 PE=1 SV=3
Q9H4G0-4	0	0	0	0	0	10	0	14	0	0	Isoform 4 of Band 4.1-like protein 1 OS=Homo sapiens GN=EPB41L1
Q9H4G0-2	0	0	0	0	0	9	0	15	0	0	Isoform 2 of Band 4.1-like protein 1 OS=Homo sapiens GN=EPB41L1
P20020	0	21	0	0	0	3	0	0	0	0	Plasma membrane calcium-transporting ATPase 1 OS=Homo sapiens GN=ATP2B1 PE=1 SV=3
O94875-11	0	0	0	0	0	4	0	6	0	14	Isoform 11 of Sorbin and SH3 domain-containing protein 2 OS=Homo sapiens GN=SORBS2
Q15637	0	0	0	0	0	10	0	8	0	6	Splicing factor 1 OS=Homo sapiens GN=SF1 PE=1 SV=4
Q9BU76	4	0	0	7	0	0	3	0	8	2	Multiple myeloma tumor-associated protein 2 OS=Homo sapiens GN=MMTAG2 PE=1 SV=1
P52732	0	0	0	0	0	0	0	24	0	0	Kinesin-like protein KIF11 OS=Homo sapiens GN=KIF11 PE=1 SV=2
P49321	0	0	0	0	0	15	0	9	0	0	Nuclear autoantigenic sperm protein OS=Homo sapiens GN=NASP PE=1 SV=2
Q9BU76-4	4	0	0	7	0	0	3	0	8	2	Isoform 4 of Multiple myeloma tumor-associated protein 2 OS=Homo sapiens GN=MMTAG2
O94875-9	0	0	0	0	0	4	0	6	0	14	Isoform 9 of Sorbin and SH3 domain-containing protein 2 OS=Homo sapiens GN=SORBS2
P49321-4	0	0	0	0	0	15	0	9	0	0	Isoform 4 of Nuclear autoantigenic sperm protein OS=Homo sapiens GN=NASP
P49321-3	0	0	0	0	0	15	0	9	0	0	Isoform 3 of Nuclear autoantigenic sperm protein OS=Homo sapiens GN=NASP
O60716-29	0	0	0	0	0	22	0	2	0	0	Isoform 4A of Catenin delta-1 OS=Homo sapiens GN=CTNND1
O60716-32	0	0	0	0	0	22	0	2	0	0	Isoform 4 of Catenin delta-1 OS=Homo sapiens GN=CTNND1
O60716-31	0	0	0	0	0	22	0	2	0	0	Isoform 4C of Catenin delta-1 OS=Homo sapiens GN=CTNND1
O60716-27	0	0	0	0	0	22	0	2	0	0	Isoform 4AC of Catenin delta-1 OS=Homo sapiens GN=CTNND1
vp|AEM64135.1|	0	5	0	5	4	1	3	2	2	2	Suid alphaherpesvirus 1 Becker g=UL1, UL2, UL3, UL3.5, p=V57
Q9UKM9	0	0	0	0	0	23	0	0	0	0	RNA-binding protein Raly OS=Homo sapiens GN=RALY PE=1 SV=1
P51617-2	0	0	0	0	0	16	0	7	0	0	Isoform 2 of Interleukin-1 receptor-associated kinase 1 OS=Homo sapiens GN=IRAK1
P51617-4	0	0	0	0	0	16	0	7	0	0	Isoform 4 of Interleukin-1 receptor-associated kinase 1 OS=Homo sapiens GN=IRAK1
P51617-3	0	0	0	0	0	16	0	7	0	0	Isoform 3 of Interleukin-1 receptor-associated kinase 1 OS=Homo sapiens GN=IRAK1
P51617	0	0	0	0	0	16	0	7	0	0	Interleukin-1 receptor-associated kinase 1 OS=Homo sapiens GN=IRAK1 PE=1 SV=2
Q9Y281-3	0	0	1	0	0	20	0	0	0	2	Isoform 3 of Cofilin-2 OS=Homo sapiens GN=CFL2
Q13501-2	0	0	0	0	0	15	0	8	0	0	Isoform 2 of Sequestosome-1 OS=Homo sapiens GN=SQSTM1
Q15365	0	0	0	4	0	10	0	6	0	3	Poly(rC)-binding protein 1 OS=Homo sapiens GN=PCBP1 PE=1 SV=2
Q9Y281	0	0	1	0	0	20	0	0	0	2	Cofilin-2 OS=Homo sapiens GN=CFL2 PE=1 SV=1
Q99439-2	0	0	0	0	0	14	0	9	0	0	Isoform 2 of Calponin-2 OS=Homo sapiens GN=CNN2
O94875-10	0	0	0	0	0	4	0	6	0	13	Isoform 10 of Sorbin and SH3 domain-containing protein 2 OS=Homo sapiens GN=SORBS2
O94875-12	0	0	0	0	0	4	0	6	0	13	Isoform 12 of Sorbin and SH3 domain-containing protein 2 OS=Homo sapiens GN=SORBS2
Q13501	0	0	0	0	0	15	0	8	0	0	Sequestosome-1 OS=Homo sapiens GN=SQSTM1 PE=1 SV=1
P98082	0	0	0	0	0	17	0	5	0	1	Disabled homolog 2 OS=Homo sapiens GN=DAB2 PE=1 SV=3
Q9BWF3	0	0	0	0	0	14	0	9	0	0	RNA-binding protein 4 OS=Homo sapiens GN=RBM4 PE=1 SV=1
P98082-3	0	0	0	0	0	17	0	5	0	1	Isoform 3 of Disabled homolog 2 OS=Homo sapiens GN=DAB2
O94875-3	0	0	0	0	0	4	0	6	0	13	Isoform 3 of Sorbin and SH3 domain-containing protein 2 OS=Homo sapiens GN=SORBS2
O94875-4	0	0	0	0	0	4	0	6	0	13	Isoform 4 of Sorbin and SH3 domain-containing protein 2 OS=Homo sapiens GN=SORBS2
O94875-2	0	0	0	0	0	4	0	6	0	13	Isoform 2 of Sorbin and SH3 domain-containing protein 2 OS=Homo sapiens GN=SORBS2
O94875-8	0	0	0	0	0	4	0	6	0	13	Isoform 8 of Sorbin and SH3 domain-containing protein 2 OS=Homo sapiens GN=SORBS2
O94875-5	0	0	0	0	0	4	0	6	0	13	Isoform 5 of Sorbin and SH3 domain-containing protein 2 OS=Homo sapiens GN=SORBS2
Q9NR12-2	0	0	0	0	0	15	0	4	0	4	Isoform 2 of PDZ and LIM domain protein 7 OS=Homo sapiens GN=PDLIM7
Q70E73	0	0	0	0	2	21	0	0	0	0	Ras-associated and pleckstrin homology domains-containing protein 1 OS=Homo sapiens GN=RAPH1 PE=1 SV=3
Q8WWM7	0	0	0	0	0	19	0	3	0	0	Ataxin-2-like protein OS=Homo sapiens GN=ATXN2L PE=1 SV=2
P61764	0	16	0	0	0	6	0	0	0	0	Syntaxin-binding protein 1 OS=Homo sapiens GN=STXBP1 PE=1 SV=1
Q13765-2	0	0	0	0	0	11	0	3	0	8	Isoform 2 of Nascent polypeptide-associated complex subunit alpha OS=Homo sapiens GN=NACA
Q8TEP8	0	0	0	0	0	21	0	0	0	1	Centrosomal protein of 192 kDa OS=Homo sapiens GN=CEP192 PE=1 SV=2
P51610-3	0	0	0	0	0	8	0	13	0	1	Isoform 3 of Host cell factor 1 OS=Homo sapiens GN=HCFC1
Q13733	0	17	0	0	0	5	0	0	0	0	Sodium/potassium-transporting ATPase subunit alpha-4 OS=Homo sapiens GN=ATP1A4 PE=1 SV=3
Q13765	0	0	0	0	0	11	0	3	0	8	Nascent polypeptide-associated complex subunit alpha OS=Homo sapiens GN=NACA PE=1 SV=1
Q9Y2Q9	0	0	0	0	0	9	0	13	0	0	28S ribosomal protein S28, mitochondrial OS=Homo sapiens GN=MRPS28 PE=1 SV=1
Q8WWM7-9	0	0	0	0	0	19	0	3	0	0	Isoform 9 of Ataxin-2-like protein OS=Homo sapiens GN=ATXN2L
Q8WWM7-8	0	0	0	0	0	19	0	3	0	0	Isoform 8 of Ataxin-2-like protein OS=Homo sapiens GN=ATXN2L
Q8WWM7-6	0	0	0	0	0	19	0	3	0	0	Isoform 6 of Ataxin-2-like protein OS=Homo sapiens GN=ATXN2L
Q8WWM7-5	0	0	0	0	0	19	0	3	0	0	Isoform 5 of Ataxin-2-like protein OS=Homo sapiens GN=ATXN2L
Q8WWM7-4	0	0	0	0	0	19	0	3	0	0	Isoform 4 of Ataxin-2-like protein OS=Homo sapiens GN=ATXN2L
Q8WWM7-3	0	0	0	0	0	19	0	3	0	0	Isoform 3 of Ataxin-2-like protein OS=Homo sapiens GN=ATXN2L
Q8WWM7-2	0	0	0	0	0	19	0	3	0	0	Isoform 2 of Ataxin-2-like protein OS=Homo sapiens GN=ATXN2L
P61764-2	0	16	0	0	0	6	0	0	0	0	Isoform 2 of Syntaxin-binding protein 1 OS=Homo sapiens GN=STXBP1
P37802	0	0	0	0	1	10	0	6	1	4	Transgelin-2 OS=Homo sapiens GN=TAGLN2 PE=1 SV=3
Q92841-1	0	0	0	0	1	10	0	4	0	7	Isoform 2 of Probable ATP-dependent RNA helicase DDX17 OS=Homo sapiens GN=DDX17
Q92841-2	0	0	0	0	1	10	0	4	0	7	Isoform 3 of Probable ATP-dependent RNA helicase DDX17 OS=Homo sapiens GN=DDX17
Q92841-3	0	0	0	0	1	10	0	4	0	7	Isoform 4 of Probable ATP-dependent RNA helicase DDX17 OS=Homo sapiens GN=DDX17
O60664-3	0	0	0	0	0	8	0	14	0	0	Isoform 3 of Perilipin-3 OS=Homo sapiens GN=PLIN3
O60664-4	0	0	0	0	0	8	0	14	0	0	Isoform 4 of Perilipin-3 OS=Homo sapiens GN=PLIN3
Q92945	0	0	0	0	0	18	0	4	0	0	Far upstream element-binding protein 2 OS=Homo sapiens GN=KHSRP PE=1 SV=4
Q92841	0	0	0	0	1	10	0	4	0	7	Probable ATP-dependent RNA helicase DDX17 OS=Homo sapiens GN=DDX17 PE=1 SV=2
Q92733	0	0	0	0	0	18	0	4	0	0	Proline-rich protein PRCC OS=Homo sapiens GN=PRCC PE=1 SV=1
O60716-28	0	0	0	0	0	20	0	2	0	0	Isoform 4BC of Catenin delta-1 OS=Homo sapiens GN=CTNND1
O60716-30	0	0	0	0	0	20	0	2	0	0	Isoform 4B of Catenin delta-1 OS=Homo sapiens GN=CTNND1
O60716-26	0	0	0	0	0	20	0	2	0	0	Isoform 4AB of Catenin delta-1 OS=Homo sapiens GN=CTNND1
O60716-25	0	0	0	0	0	20	0	2	0	0	Isoform 4ABC of Catenin delta-1 OS=Homo sapiens GN=CTNND1
O60664	0	0	0	0	0	8	0	14	0	0	Perilipin-3 OS=Homo sapiens GN=PLIN3 PE=1 SV=3
Q8WXF1	0	0	0	0	0	13	0	5	0	3	Paraspeckle component 1 OS=Homo sapiens GN=PSPC1 PE=1 SV=1
P15924-2	0	0	12	0	0	0	0	9	0	0	Isoform DPII of Desmoplakin OS=Homo sapiens GN=DSP
Q14839	0	0	0	7	0	0	0	0	14	0	Chromodomain-helicase-DNA-binding protein 4 OS=Homo sapiens GN=CHD4 PE=1 SV=2
Q14677-2	0	0	0	0	0	19	0	2	0	0	Isoform 2 of Clathrin interactor 1 OS=Homo sapiens GN=CLINT1
Q13557-9	0	13	0	0	0	8	0	0	0	0	Isoform Delta 7 of Calcium/calmodulin-dependent protein kinase type II subunit delta OS=Homo sapiens GN=CAMK2D
Q13557-4	0	13	0	0	0	8	0	0	0	0	Isoform Delta 4 of Calcium/calmodulin-dependent protein kinase type II subunit delta OS=Homo sapiens GN=CAMK2D
Q13557-3	0	13	0	0	0	8	0	0	0	0	Isoform Delta 3 of Calcium/calmodulin-dependent protein kinase type II subunit delta OS=Homo sapiens GN=CAMK2D
Q13557-8	0	13	0	0	0	8	0	0	0	0	Isoform Delta 6 of Calcium/calmodulin-dependent protein kinase type II subunit delta OS=Homo sapiens GN=CAMK2D
Q13557-6	0	13	0	0	0	8	0	0	0	0	Isoform Delta 9 of Calcium/calmodulin-dependent protein kinase type II subunit delta OS=Homo sapiens GN=CAMK2D
Q13557-5	0	13	0	0	0	8	0	0	0	0	Isoform Delta 8 of Calcium/calmodulin-dependent protein kinase type II subunit delta OS=Homo sapiens GN=CAMK2D
P14866	0	0	0	2	0	12	0	6	0	1	Heterogeneous nuclear ribonucleoprotein L OS=Homo sapiens GN=HNRNPL PE=1 SV=2
Q9UKM9-2	0	0	0	0	0	21	0	0	0	0	Isoform 1 of RNA-binding protein Raly OS=Homo sapiens GN=RALY
P46060	0	0	0	0	0	2	0	3	0	16	Ran GTPase-activating protein 1 OS=Homo sapiens GN=RANGAP1 PE=1 SV=1
P00367	0	6	0	0	0	15	0	0	0	0	Glutamate dehydrogenase 1, mitochondrial OS=Homo sapiens GN=GLUD1 PE=1 SV=2
P07305-2	5	0	0	0	0	0	2	0	14	0	Isoform 2 of Histone H1.0 OS=Homo sapiens GN=H1F0
Q14CN4	0	2	15	0	0	0	1	0	0	3	Keratin, type II cytoskeletal 72 OS=Homo sapiens GN=KRT72 PE=1 SV=2
P07305	5	0	0	0	0	0	2	0	14	0	Histone H1.0 OS=Homo sapiens GN=H1F0 PE=1 SV=3
O00151	0	0	0	0	0	16	0	5	0	0	PDZ and LIM domain protein 1 OS=Homo sapiens GN=PDLIM1 PE=1 SV=4
Q13557-12	0	13	0	0	0	8	0	0	0	0	Isoform Delta 12 of Calcium/calmodulin-dependent protein kinase type II subunit delta OS=Homo sapiens GN=CAMK2D
Q13557-11	0	13	0	0	0	8	0	0	0	0	Isoform Delta 11 of Calcium/calmodulin-dependent protein kinase type II subunit delta OS=Homo sapiens GN=CAMK2D
Q13557-10	0	13	0	0	0	8	0	0	0	0	Isoform Delta 10 of Calcium/calmodulin-dependent protein kinase type II subunit delta OS=Homo sapiens GN=CAMK2D
P19012	0	0	14	0	0	2	0	0	0	5	Keratin, type I cytoskeletal 15 OS=Homo sapiens GN=KRT15 PE=1 SV=3
Q8WXF1-2	0	0	0	0	0	13	0	5	0	3	Isoform 2 of Paraspeckle component 1 OS=Homo sapiens GN=PSPC1
Q13557	0	13	0	0	0	8	0	0	0	0	Calcium/calmodulin-dependent protein kinase type II subunit delta OS=Homo sapiens GN=CAMK2D PE=1 SV=3
Q6PJT7-5	0	0	0	0	0	12	0	9	0	0	Isoform 5 of Zinc finger CCCH domain-containing protein 14 OS=Homo sapiens GN=ZC3H14
P62266	2	1	0	8	0	1	7	0	2	0	40S ribosomal protein S23 OS=Homo sapiens GN=RPS23 PE=1 SV=3
Q9NUL3-8	0	0	0	0	0	19	0	2	0	0	Isoform 8 of Double-stranded RNA-binding protein Staufen homolog 2 OS=Homo sapiens GN=STAU2
Q9NUL3-7	0	0	0	0	0	19	0	2	0	0	Isoform 7 of Double-stranded RNA-binding protein Staufen homolog 2 OS=Homo sapiens GN=STAU2
Q9NUL3-3	0	0	0	0	0	19	0	2	0	0	Isoform 3 of Double-stranded RNA-binding protein Staufen homolog 2 OS=Homo sapiens GN=STAU2
Q9NUL3-6	0	0	0	0	0	19	0	2	0	0	Isoform 6 of Double-stranded RNA-binding protein Staufen homolog 2 OS=Homo sapiens GN=STAU2
Q14CN4-2	0	2	15	0	0	0	1	0	0	3	Isoform 2 of Keratin, type II cytoskeletal 72 OS=Homo sapiens GN=KRT72
Q14CN4-3	0	2	15	0	0	0	1	0	0	3	Isoform 3 of Keratin, type II cytoskeletal 72 OS=Homo sapiens GN=KRT72
contaminant_KERATIN06	0	0	14	0	0	2	0	0	0	5	no description
P13639	0	0	5	1	0	5	0	6	0	4	Elongation factor 2 OS=Homo sapiens GN=EEF2 PE=1 SV=4
P31689-2	0	0	0	0	0	21	0	0	0	0	Isoform 2 of DnaJ homolog subfamily A member 1 OS=Homo sapiens GN=DNAJA1
Q14839-2	0	0	0	7	0	0	0	0	14	0	Isoform 2 of Chromodomain-helicase-DNA-binding protein 4 OS=Homo sapiens GN=CHD4
Q14847	0	0	0	0	1	11	0	5	0	3	LIM and SH3 domain protein 1 OS=Homo sapiens GN=LASP1 PE=1 SV=2
Q96TA1-2	0	0	0	0	0	8	0	12	0	0	Isoform 2 of Niban-like protein 1 OS=Homo sapiens GN=FAM129B
Q96TA1	0	0	0	0	0	8	0	12	0	0	Niban-like protein 1 OS=Homo sapiens GN=FAM129B PE=1 SV=3
Q9NZN4	0	0	0	0	0	3	0	17	0	0	EH domain-containing protein 2 OS=Homo sapiens GN=EHD2 PE=1 SV=2
Q9UPQ9-2	0	0	0	0	0	19	0	1	0	0	Isoform 3 of Trinucleotide repeat-containing gene 6B protein OS=Homo sapiens GN=TNRC6B
Q8N6T3	0	0	0	0	0	12	0	8	0	0	ADP-ribosylation factor GTPase-activating protein 1 OS=Homo sapiens GN=ARFGAP1 PE=1 SV=2
Q6AWC2-2	0	0	0	0	0	20	0	0	0	0	Isoform 2 of Protein WWC2 OS=Homo sapiens GN=WWC2
Q6AWC2-4	0	0	0	0	0	20	0	0	0	0	Isoform 4 of Protein WWC2 OS=Homo sapiens GN=WWC2
P98082-2	0	0	0	0	0	14	0	5	0	1	Isoform 2 of Disabled homolog 2 OS=Homo sapiens GN=DAB2
P45880-1	0	7	0	1	0	12	0	0	0	0	Isoform 1 of Voltage-dependent anion-selective channel protein 2 OS=Homo sapiens GN=VDAC2
P45880-2	0	7	0	1	0	12	0	0	0	0	Isoform 2 of Voltage-dependent anion-selective channel protein 2 OS=Homo sapiens GN=VDAC2
P62854	0	0	0	9	0	0	0	0	11	0	40S ribosomal protein S26 OS=Homo sapiens GN=RPS26 PE=1 SV=3
P43004-2	0	20	0	0	0	0	0	0	0	0	Isoform 2 of Excitatory amino acid transporter 2 OS=Homo sapiens GN=SLC1A2
P84098	0	0	2	3	0	4	2	6	0	3	60S ribosomal protein L19 OS=Homo sapiens GN=RPL19 PE=1 SV=1
Q7Z417	0	0	0	0	0	20	0	0	0	0	Nuclear fragile X mental retardation-interacting protein 2 OS=Homo sapiens GN=NUFIP2 PE=1 SV=1
Q8WXA9-2	0	0	0	4	0	0	0	4	10	2	Isoform 2 of Splicing regulatory glutamine/lysine-rich protein 1 OS=Homo sapiens GN=SREK1
Q6AWC2	0	0	0	0	0	20	0	0	0	0	Protein WWC2 OS=Homo sapiens GN=WWC2 PE=1 SV=2
Q92777	0	13	0	0	0	7	0	0	0	0	Synapsin-2 OS=Homo sapiens GN=SYN2 PE=1 SV=3
P45880	0	7	0	1	0	12	0	0	0	0	Voltage-dependent anion-selective channel protein 2 OS=Homo sapiens GN=VDAC2 PE=1 SV=2
P49321-2	0	0	0	0	0	15	0	5	0	0	Isoform 2 of Nuclear autoantigenic sperm protein OS=Homo sapiens GN=NASP
Q8N6T3-2	0	0	0	0	0	12	0	8	0	0	Isoform 2 of ADP-ribosylation factor GTPase-activating protein 1 OS=Homo sapiens GN=ARFGAP1
P43004	0	20	0	0	0	0	0	0	0	0	Excitatory amino acid transporter 2 OS=Homo sapiens GN=SLC1A2 PE=1 SV=2
Q86XP3	0	0	0	0	0	11	0	8	0	0	ATP-dependent RNA helicase DDX42 OS=Homo sapiens GN=DDX42 PE=1 SV=1
O15231-3	0	0	0	0	0	13	0	6	0	0	Isoform 3 of Zinc finger protein 185 OS=Homo sapiens GN=ZNF185
P14866-2	0	0	0	2	0	10	0	6	0	1	Isoform 2 of Heterogeneous nuclear ribonucleoprotein L OS=Homo sapiens GN=HNRNPL
P83436	0	0	0	0	2	17	0	0	0	0	Conserved oligomeric Golgi complex subunit 7 OS=Homo sapiens GN=COG7 PE=1 SV=1
O75934	0	0	0	0	0	16	0	3	0	0	Pre-mRNA-splicing factor SPF27 OS=Homo sapiens GN=BCAS2 PE=1 SV=1
Q96PK6-5	0	0	0	0	0	13	0	6	0	0	Isoform 5 of RNA-binding protein 14 OS=Homo sapiens GN=RBM14
P46778	0	0	0	3	0	12	0	0	0	4	60S ribosomal protein L21 OS=Homo sapiens GN=RPL21 PE=1 SV=2
Q15154	0	0	0	0	0	19	0	0	0	0	Pericentriolar material 1 protein OS=Homo sapiens GN=PCM1 PE=1 SV=4
Q14847-2	0	0	0	0	1	11	0	5	0	2	Isoform 2 of LIM and SH3 domain protein 1 OS=Homo sapiens GN=LASP1
Q9Y5K6	0	0	0	0	0	5	0	14	0	0	CD2-associated protein OS=Homo sapiens GN=CD2AP PE=1 SV=1
Q15154-2	0	0	0	0	0	19	0	0	0	0	Isoform 2 of Pericentriolar material 1 protein OS=Homo sapiens GN=PCM1
Q9BWU0	0	0	0	0	0	19	0	0	0	0	Kanadaptin OS=Homo sapiens GN=SLC4A1AP PE=1 SV=1
P25205	0	0	0	0	0	19	0	0	0	0	DNA replication licensing factor MCM3 OS=Homo sapiens GN=MCM3 PE=1 SV=3
Q86XP3-2	0	0	0	0	0	11	0	8	0	0	Isoform 2 of ATP-dependent RNA helicase DDX42 OS=Homo sapiens GN=DDX42
Q9BU76-3	4	0	0	5	0	0	2	0	8	0	Isoform 3 of Multiple myeloma tumor-associated protein 2 OS=Homo sapiens GN=MMTAG2
P04150-5	0	0	0	0	0	13	0	6	0	0	Isoform GR-A alpha of Glucocorticoid receptor OS=Homo sapiens GN=NR3C1
P04150-7	0	0	0	0	0	13	0	6	0	0	Isoform GR-A beta of Glucocorticoid receptor OS=Homo sapiens GN=NR3C1
P60880	0	13	0	0	0	6	0	0	0	0	Synaptosomal-associated protein 25 OS=Homo sapiens GN=SNAP25 PE=1 SV=1
P04083	0	0	0	0	0	15	0	4	0	0	Annexin A1 OS=Homo sapiens GN=ANXA1 PE=1 SV=2
P53396	0	0	0	1	0	12	0	5	0	0	ATP-citrate synthase OS=Homo sapiens GN=ACLY PE=1 SV=3
P63104	0	13	0	0	0	5	0	0	0	0	14-3-3 protein zeta/delta OS=Homo sapiens GN=YWHAZ PE=1 SV=1
P53396-2	0	0	0	1	0	12	0	5	0	0	Isoform 2 of ATP-citrate synthase OS=Homo sapiens GN=ACLY
Q9NQW6-2	0	0	0	0	0	14	0	4	0	0	Isoform 2 of Actin-binding protein anillin OS=Homo sapiens GN=ANLN
O75128	0	0	0	0	0	10	0	8	0	0	Protein cordon-bleu OS=Homo sapiens GN=COBL PE=1 SV=2
O75925	0	0	0	0	0	9	0	9	0	0	E3 SUMO-protein ligase PIAS1 OS=Homo sapiens GN=PIAS1 PE=1 SV=2
Q8N2Y8	0	0	0	0	0	14	0	4	0	0	Iporin OS=Homo sapiens GN=RUSC2 PE=1 SV=3
P40763-2	0	0	0	0	0	6	0	12	0	0	Isoform Del-701 of Signal transducer and activator of transcription 3 OS=Homo sapiens GN=STAT3
P40763	0	0	0	0	0	6	0	12	0	0	Signal transducer and activator of transcription 3 OS=Homo sapiens GN=STAT3 PE=1 SV=2
Q6AWC2-6	0	0	0	0	0	18	0	0	0	0	Isoform 6 of Protein WWC2 OS=Homo sapiens GN=WWC2
P60174-1	0	5	2	0	0	11	0	0	0	0	Isoform 2 of Triosephosphate isomerase OS=Homo sapiens GN=TPI1
Q08211	0	0	0	0	0	16	0	2	0	0	ATP-dependent RNA helicase A OS=Homo sapiens GN=DHX9 PE=1 SV=4
O75128-2	0	0	0	0	0	10	0	8	0	0	Isoform 2 of Protein cordon-bleu OS=Homo sapiens GN=COBL
O75128-7	0	0	0	0	0	10	0	8	0	0	Isoform 7 of Protein cordon-bleu OS=Homo sapiens GN=COBL
O75128-3	0	0	0	0	0	10	0	8	0	0	Isoform 3 of Protein cordon-bleu OS=Homo sapiens GN=COBL
P60174	0	5	2	0	0	11	0	0	0	0	Triosephosphate isomerase OS=Homo sapiens GN=TPI1 PE=1 SV=3
vp|AEM64085.1|	0	0	0	3	0	5	2	7	1	0	Suid alphaherpesvirus 1 Becker g=UL39, p=RR1
O94875-7	0	0	0	0	0	4	0	4	0	10	Isoform 7 of Sorbin and SH3 domain-containing protein 2 OS=Homo sapiens GN=SORBS2
Q9NR12-6	0	0	0	0	0	11	0	4	0	3	Isoform 6 of PDZ and LIM domain protein 7 OS=Homo sapiens GN=PDLIM7
Q9NR12-4	0	0	0	0	0	11	0	4	0	3	Isoform 4 of PDZ and LIM domain protein 7 OS=Homo sapiens GN=PDLIM7
Q9NR12-5	0	0	0	0	0	11	0	4	0	3	Isoform 5 of PDZ and LIM domain protein 7 OS=Homo sapiens GN=PDLIM7
Q2KHT3	0	0	0	0	0	16	0	2	0	0	Protein CLEC16A OS=Homo sapiens GN=CLEC16A PE=2 SV=2
O60506	0	0	0	0	0	7	0	9	0	2	Heterogeneous nuclear ribonucleoprotein Q OS=Homo sapiens GN=SYNCRIP PE=1 SV=2
Q8N6T3-3	0	0	0	0	0	10	0	8	0	0	Isoform 3 of ADP-ribosylation factor GTPase-activating protein 1 OS=Homo sapiens GN=ARFGAP1
Q9NQW6	0	0	0	0	0	14	0	4	0	0	Actin-binding protein anillin OS=Homo sapiens GN=ANLN PE=1 SV=2
O60506-3	0	0	0	0	0	7	0	9	0	2	Isoform 3 of Heterogeneous nuclear ribonucleoprotein Q OS=Homo sapiens GN=SYNCRIP
O15231-7	0	0	0	0	0	11	0	6	0	0	Isoform 7 of Zinc finger protein 185 OS=Homo sapiens GN=ZNF185
O15231-6	0	0	0	0	0	11	0	6	0	0	Isoform 6 of Zinc finger protein 185 OS=Homo sapiens GN=ZNF185
O15231-5	0	0	0	0	0	11	0	6	0	0	Isoform 5 of Zinc finger protein 185 OS=Homo sapiens GN=ZNF185
O15231-4	0	0	0	0	0	11	0	6	0	0	Isoform 4 of Zinc finger protein 185 OS=Homo sapiens GN=ZNF185
O15231-8	0	0	0	0	0	11	0	6	0	0	Isoform 8 of Zinc finger protein 185 OS=Homo sapiens GN=ZNF185
Q9UQ35	2	0	0	2	0	9	0	1	1	2	Serine/arginine repetitive matrix protein 2 OS=Homo sapiens GN=SRRM2 PE=1 SV=2
P61353	2	0	0	6	0	0	0	0	8	1	60S ribosomal protein L27 OS=Homo sapiens GN=RPL27 PE=1 SV=2
Q9HB71-3	0	0	0	0	0	12	0	5	0	0	Isoform 3 of Calcyclin-binding protein OS=Homo sapiens GN=CACYBP
Q8NEY1-7	0	0	0	0	0	17	0	0	0	0	Isoform 7 of Neuron navigator 1 OS=Homo sapiens GN=NAV1
Q8NEY1-2	0	0	0	0	0	17	0	0	0	0	Isoform 2 of Neuron navigator 1 OS=Homo sapiens GN=NAV1
Q8NEY1-4	0	0	0	0	0	17	0	0	0	0	Isoform 4 of Neuron navigator 1 OS=Homo sapiens GN=NAV1
Q8NEY1-3	0	0	0	0	0	17	0	0	0	0	Isoform 3 of Neuron navigator 1 OS=Homo sapiens GN=NAV1
O75390	0	8	0	0	0	9	0	0	0	0	Citrate synthase, mitochondrial OS=Homo sapiens GN=CS PE=1 SV=2
P42224	0	0	0	0	0	11	0	6	0	0	Signal transducer and activator of transcription 1-alpha/beta OS=Homo sapiens GN=STAT1 PE=1 SV=2
Q8WWM7-7	0	0	0	0	0	14	0	3	0	0	Isoform 7 of Ataxin-2-like protein OS=Homo sapiens GN=ATXN2L
Q01850	0	0	0	0	0	5	0	9	0	3	Cerebellar degeneration-related protein 2 OS=Homo sapiens GN=CDR2 PE=1 SV=2
P13591	0	17	0	0	0	0	0	0	0	0	Neural cell adhesion molecule 1 OS=Homo sapiens GN=NCAM1 PE=1 SV=3
Q9NUL3-4	0	0	0	0	0	15	0	2	0	0	Isoform 4 of Double-stranded RNA-binding protein Staufen homolog 2 OS=Homo sapiens GN=STAU2
P62891	4	0	0	0	0	0	10	0	0	3	60S ribosomal protein L39 OS=Homo sapiens GN=RPL39 PE=1 SV=2
P50914	3	0	0	3	0	0	0	2	7	2	60S ribosomal protein L14 OS=Homo sapiens GN=RPL14 PE=1 SV=4
O15231	0	0	0	0	0	11	0	6	0	0	Zinc finger protein 185 OS=Homo sapiens GN=ZNF185 PE=1 SV=3
Q8NEY1	0	0	0	0	0	17	0	0	0	0	Neuron navigator 1 OS=Homo sapiens GN=NAV1 PE=1 SV=2
Q7Z2W4-5	0	0	0	0	0	6	0	9	0	2	Isoform 5 of Zinc finger CCCH-type antiviral protein 1 OS=Homo sapiens GN=ZC3HAV1
P21281	0	4	0	0	0	13	0	0	0	0	V-type proton ATPase subunit B, brain isoform OS=Homo sapiens GN=ATP6V1B2 PE=1 SV=3
Q59GN2	4	0	0	0	0	0	10	0	0	3	Putative 60S ribosomal protein L39-like 5 OS=Homo sapiens GN=RPL39P5 PE=5 SV=2
Q9HB71	0	0	0	0	0	12	0	5	0	0	Calcyclin-binding protein OS=Homo sapiens GN=CACYBP PE=1 SV=2
P42224-2	0	0	0	0	0	11	0	6	0	0	Isoform Beta of Signal transducer and activator of transcription 1-alpha/beta OS=Homo sapiens GN=STAT1
P55795	0	0	0	0	0	4	0	11	0	2	Heterogeneous nuclear ribonucleoprotein H2 OS=Homo sapiens GN=HNRNPH2 PE=1 SV=1
P13591-1	0	17	0	0	0	0	0	0	0	0	Isoform 2 of Neural cell adhesion molecule 1 OS=Homo sapiens GN=NCAM1
O60506-2	0	0	0	0	0	7	0	8	0	2	Isoform 2 of Heterogeneous nuclear ribonucleoprotein Q OS=Homo sapiens GN=SYNCRIP
O60506-4	0	0	0	0	0	7	0	8	0	2	Isoform 4 of Heterogeneous nuclear ribonucleoprotein Q OS=Homo sapiens GN=SYNCRIP
P0CG38	0	13	2	0	0	1	0	0	0	0	POTE ankyrin domain family member I OS=Homo sapiens GN=POTEI PE=3 SV=1
Q93052	0	0	0	0	0	12	0	4	0	0	Lipoma-preferred partner OS=Homo sapiens GN=LPP PE=1 SV=1
P54707-2	0	15	0	0	0	1	0	0	0	0	Isoform 2 of Potassium-transporting ATPase alpha chain 2 OS=Homo sapiens GN=ATP12A
P14923	0	0	8	0	0	2	0	4	0	2	Junction plakoglobin OS=Homo sapiens GN=JUP PE=1 SV=3
Q6Y7W6	0	0	0	0	0	14	0	2	0	0	PERQ amino acid-rich with GYF domain-containing protein 2 OS=Homo sapiens GN=GIGYF2 PE=1 SV=1
P46776	1	0	0	0	0	0	6	0	5	4	60S ribosomal protein L27a OS=Homo sapiens GN=RPL27A PE=1 SV=2
O15042-3	0	0	0	6	0	2	0	0	8	0	Isoform 3 of U2 snRNP-associated SURP motif-containing protein OS=Homo sapiens GN=U2SURP
Q04637-9	0	0	0	0	2	9	0	5	0	0	Isoform 9 of Eukaryotic translation initiation factor 4 gamma 1 OS=Homo sapiens GN=EIF4G1
Q04637-8	0	0	0	0	2	9	0	5	0	0	Isoform 8 of Eukaryotic translation initiation factor 4 gamma 1 OS=Homo sapiens GN=EIF4G1
Q04637-7	0	0	0	0	2	9	0	5	0	0	Isoform 7 of Eukaryotic translation initiation factor 4 gamma 1 OS=Homo sapiens GN=EIF4G1
Q04637-6	0	0	0	0	2	9	0	5	0	0	Isoform E of Eukaryotic translation initiation factor 4 gamma 1 OS=Homo sapiens GN=EIF4G1
Q04637-5	0	0	0	0	2	9	0	5	0	0	Isoform D of Eukaryotic translation initiation factor 4 gamma 1 OS=Homo sapiens GN=EIF4G1
Q04637-4	0	0	0	0	2	9	0	5	0	0	Isoform C of Eukaryotic translation initiation factor 4 gamma 1 OS=Homo sapiens GN=EIF4G1
Q04637-3	0	0	0	0	2	9	0	5	0	0	Isoform B of Eukaryotic translation initiation factor 4 gamma 1 OS=Homo sapiens GN=EIF4G1
Q13136-2	0	0	0	0	0	16	0	0	0	0	Isoform 2 of Liprin-alpha-1 OS=Homo sapiens GN=PPFIA1
Q92777-2	0	9	0	0	0	7	0	0	0	0	Isoform IIb of Synapsin-2 OS=Homo sapiens GN=SYN2
Q13136	0	0	0	0	0	16	0	0	0	0	Liprin-alpha-1 OS=Homo sapiens GN=PPFIA1 PE=1 SV=1
Q13162	0	0	2	0	0	4	0	6	2	2	Peroxiredoxin-4 OS=Homo sapiens GN=PRDX4 PE=1 SV=1
Q2KHT3-2	0	0	0	0	0	14	0	2	0	0	Isoform 2 of Protein CLEC16A OS=Homo sapiens GN=CLEC16A
Q9Y6G9	0	0	0	0	0	16	0	0	0	0	Cytoplasmic dynein 1 light intermediate chain 1 OS=Homo sapiens GN=DYNC1LI1 PE=1 SV=3
Q9Y5A9	0	0	0	0	0	0	0	16	0	0	YTH domain family protein 2 OS=Homo sapiens GN=YTHDF2 PE=1 SV=2
P54707	0	15	0	0	0	1	0	0	0	0	Potassium-transporting ATPase alpha chain 2 OS=Homo sapiens GN=ATP12A PE=1 SV=3
Q86U06-5	2	0	0	3	0	2	1	0	6	2	Isoform 5 of Probable RNA-binding protein 23 OS=Homo sapiens GN=RBM23
Q86U06-3	2	0	0	3	0	2	1	0	6	2	Isoform 3 of Probable RNA-binding protein 23 OS=Homo sapiens GN=RBM23
Q86U06-4	2	0	0	3	0	2	1	0	6	2	Isoform 4 of Probable RNA-binding protein 23 OS=Homo sapiens GN=RBM23
Q86U06-2	2	0	0	3	0	2	1	0	6	2	Isoform 2 of Probable RNA-binding protein 23 OS=Homo sapiens GN=RBM23
Q6AWC2-3	0	0	0	0	0	16	0	0	0	0	Isoform 3 of Protein WWC2 OS=Homo sapiens GN=WWC2
P62328	0	14	0	0	0	0	0	0	0	2	Thymosin beta-4 OS=Homo sapiens GN=TMSB4X PE=1 SV=2
Q9Y3U8	0	0	0	10	0	3	0	0	1	2	60S ribosomal protein L36 OS=Homo sapiens GN=RPL36 PE=1 SV=3
Q9Y5A9-2	0	0	0	0	0	0	0	16	0	0	Isoform 2 of YTH domain family protein 2 OS=Homo sapiens GN=YTHDF2
P05783	0	0	0	3	0	3	2	1	6	1	Keratin, type I cytoskeletal 18 OS=Homo sapiens GN=KRT18 PE=1 SV=2
contaminant_KERATIN09	0	0	0	3	0	3	2	1	6	1	no description
Q6Y7W6-4	0	0	0	0	0	14	0	2	0	0	Isoform 3 of PERQ amino acid-rich with GYF domain-containing protein 2 OS=Homo sapiens GN=GIGYF2
Q04637	0	0	0	0	2	9	0	5	0	0	Eukaryotic translation initiation factor 4 gamma 1 OS=Homo sapiens GN=EIF4G1 PE=1 SV=4
Q86U06	2	0	0	3	0	2	1	0	6	2	Probable RNA-binding protein 23 OS=Homo sapiens GN=RBM23 PE=1 SV=1
Q9H5V9-3	0	0	0	0	0	10	0	5	0	0	Isoform 3 of UPF0428 protein CXorf56 OS=Homo sapiens GN=CXorf56
Q9H5V9-2	0	0	0	0	0	10	0	5	0	0	Isoform 2 of UPF0428 protein CXorf56 OS=Homo sapiens GN=CXorf56
Q9UK76	0	0	0	0	0	9	0	4	0	2	Hematological and neurological expressed 1 protein OS=Homo sapiens GN=HN1 PE=1 SV=3
P09493-5	0	5	0	0	0	8	0	0	2	0	Isoform 5 of Tropomyosin alpha-1 chain OS=Homo sapiens GN=TPM1
P38159	0	0	0	0	0	5	0	3	0	7	RNA-binding motif protein, X chromosome OS=Homo sapiens GN=RBMX PE=1 SV=3
Q9H6T3-2	0	0	0	0	0	15	0	0	0	0	Isoform 2 of RNA polymerase II-associated protein 3 OS=Homo sapiens GN=RPAP3
Q6P2H3	0	0	0	0	0	15	0	0	0	0	Centrosomal protein of 85 kDa OS=Homo sapiens GN=CEP85 PE=1 SV=1
O75175	0	0	0	0	0	15	0	0	0	0	CCR4-NOT transcription complex subunit 3 OS=Homo sapiens GN=CNOT3 PE=1 SV=1
Q9UK76-2	0	0	0	0	0	9	0	4	0	2	Isoform 2 of Hematological and neurological expressed 1 protein OS=Homo sapiens GN=HN1
P05141	0	2	0	0	0	13	0	0	0	0	ADP/ATP translocase 2 OS=Homo sapiens GN=SLC25A5 PE=1 SV=7
Q15361	0	0	0	6	0	0	0	0	9	0	Transcription termination factor 1 OS=Homo sapiens GN=TTF1 PE=1 SV=3
Q13625-3	0	0	0	0	0	15	0	0	0	0	Isoform 3 of Apoptosis-stimulating of p53 protein 2 OS=Homo sapiens GN=TP53BP2
Q15836	0	11	0	0	0	4	0	0	0	0	Vesicle-associated membrane protein 3 OS=Homo sapiens GN=VAMP3 PE=1 SV=3
Q13625	0	0	0	0	0	15	0	0	0	0	Apoptosis-stimulating of p53 protein 2 OS=Homo sapiens GN=TP53BP2 PE=1 SV=2
Q13823	0	0	0	0	0	15	0	0	0	0	Nucleolar GTP-binding protein 2 OS=Homo sapiens GN=GNL2 PE=1 SV=1
P62258	0	9	0	0	0	6	0	0	0	0	14-3-3 protein epsilon OS=Homo sapiens GN=YWHAE PE=1 SV=1
Q9H0B6	0	0	0	0	0	15	0	0	0	0	Kinesin light chain 2 OS=Homo sapiens GN=KLC2 PE=1 SV=1
P62917	0	0	0	3	0	5	3	0	0	4	60S ribosomal protein L8 OS=Homo sapiens GN=RPL8 PE=1 SV=2
Q9BU76-2	4	0	0	5	0	0	0	0	6	0	Isoform 2 of Multiple myeloma tumor-associated protein 2 OS=Homo sapiens GN=MMTAG2
Q7Z3Y8	0	5	2	0	3	4	0	0	0	1	Keratin, type I cytoskeletal 27 OS=Homo sapiens GN=KRT27 PE=1 SV=2
Q9H2M9	0	0	0	0	1	11	0	3	0	0	Rab3 GTPase-activating protein non-catalytic subunit OS=Homo sapiens GN=RAB3GAP2 PE=1 SV=1
Q8TEP8-2	0	0	0	0	0	14	0	0	0	1	Isoform 2 of Centrosomal protein of 192 kDa OS=Homo sapiens GN=CEP192
Q9H6T3	0	0	0	0	0	15	0	0	0	0	RNA polymerase II-associated protein 3 OS=Homo sapiens GN=RPAP3 PE=1 SV=2
Q9H5V9	0	0	0	0	0	10	0	5	0	0	UPF0428 protein CXorf56 OS=Homo sapiens GN=CXorf56 PE=1 SV=1
A6NHL2-2	0	11	0	0	0	2	0	0	0	2	Isoform 2 of Tubulin alpha chain-like 3 OS=Homo sapiens GN=TUBAL3
Q6P2H3-2	0	0	0	0	0	15	0	0	0	0	Isoform 2 of Centrosomal protein of 85 kDa OS=Homo sapiens GN=CEP85
A6NHL2	0	11	0	0	0	2	0	0	0	2	Tubulin alpha chain-like 3 OS=Homo sapiens GN=TUBAL3 PE=1 SV=2
Q14671	0	0	0	0	0	12	0	2	0	1	Pumilio homolog 1 OS=Homo sapiens GN=PUM1 PE=1 SV=3
Q9NY33	0	0	0	0	0	0	0	14	0	0	Dipeptidyl peptidase 3 OS=Homo sapiens GN=DPP3 PE=1 SV=2
Q9NW64	0	0	0	0	0	9	0	5	0	0	Pre-mRNA-splicing factor RBM22 OS=Homo sapiens GN=RBM22 PE=1 SV=1
Q9HCH0	0	0	0	0	0	12	0	2	0	0	Nck-associated protein 5-like OS=Homo sapiens GN=NCKAP5L PE=1 SV=2
Q9UID3	0	0	0	0	0	4	0	10	0	0	Vacuolar protein sorting-associated protein 51 homolog OS=Homo sapiens GN=VPS51 PE=1 SV=2
P23396-2	0	2	0	0	1	6	0	0	0	5	Isoform 2 of 40S ribosomal protein S3 OS=Homo sapiens GN=RPS3
Q12860	0	12	0	0	0	2	0	0	0	0	Contactin-1 OS=Homo sapiens GN=CNTN1 PE=1 SV=1
P0CG39	0	13	0	0	0	1	0	0	0	0	POTE ankyrin domain family member J OS=Homo sapiens GN=POTEJ PE=3 SV=1
Q12860-2	0	12	0	0	0	2	0	0	0	0	Isoform 2 of Contactin-1 OS=Homo sapiens GN=CNTN1
P04792	0	0	2	0	0	2	0	6	0	4	Heat shock protein beta-1 OS=Homo sapiens GN=HSPB1 PE=1 SV=2
P61266-2	0	7	0	0	0	7	0	0	0	0	Isoform 2 of Syntaxin-1B OS=Homo sapiens GN=STX1B
P61266	0	7	0	0	0	7	0	0	0	0	Syntaxin-1B OS=Homo sapiens GN=STX1B PE=1 SV=1
P12236	0	2	0	0	0	12	0	0	0	0	ADP/ATP translocase 3 OS=Homo sapiens GN=SLC25A6 PE=1 SV=4
P12235	0	2	0	0	0	12	0	0	0	0	ADP/ATP translocase 1 OS=Homo sapiens GN=SLC25A4 PE=1 SV=4
P26599	0	0	0	0	0	10	0	4	0	0	Polypyrimidine tract-binding protein 1 OS=Homo sapiens GN=PTBP1 PE=1 SV=1
O43759	0	14	0	0	0	0	0	0	0	0	Synaptogyrin-1 OS=Homo sapiens GN=SYNGR1 PE=1 SV=2
O43759-2	0	14	0	0	0	0	0	0	0	0	Isoform 1B of Synaptogyrin-1 OS=Homo sapiens GN=SYNGR1
Q9BQ04	0	0	0	0	0	3	0	11	0	0	RNA-binding protein 4B OS=Homo sapiens GN=RBM4B PE=1 SV=1
Q13625-2	0	0	0	0	0	14	0	0	0	0	Isoform 2 of Apoptosis-stimulating of p53 protein 2 OS=Homo sapiens GN=TP53BP2
Q8N6H7	0	0	0	0	0	9	0	5	0	0	ADP-ribosylation factor GTPase-activating protein 2 OS=Homo sapiens GN=ARFGAP2 PE=1 SV=1
P07951-3	0	1	0	0	0	11	0	0	2	0	Isoform 3 of Tropomyosin beta chain OS=Homo sapiens GN=TPM2
P07951-2	0	1	0	0	0	11	0	0	2	0	Isoform 2 of Tropomyosin beta chain OS=Homo sapiens GN=TPM2
P60880-2	0	8	0	0	0	6	0	0	0	0	Isoform 2 of Synaptosomal-associated protein 25 OS=Homo sapiens GN=SNAP25
P23634-4	0	14	0	0	0	0	0	0	0	0	Isoform XK of Plasma membrane calcium-transporting ATPase 4 OS=Homo sapiens GN=ATP2B4
P23634-3	0	14	0	0	0	0	0	0	0	0	Isoform ZA of Plasma membrane calcium-transporting ATPase 4 OS=Homo sapiens GN=ATP2B4
P23634-6	0	14	0	0	0	0	0	0	0	0	Isoform XB of Plasma membrane calcium-transporting ATPase 4 OS=Homo sapiens GN=ATP2B4
P23634-5	0	14	0	0	0	0	0	0	0	0	Isoform ZK of Plasma membrane calcium-transporting ATPase 4 OS=Homo sapiens GN=ATP2B4
P23634-2	0	14	0	0	0	0	0	0	0	0	Isoform XA of Plasma membrane calcium-transporting ATPase 4 OS=Homo sapiens GN=ATP2B4
P23634-8	0	14	0	0	0	0	0	0	0	0	Isoform ZD of Plasma membrane calcium-transporting ATPase 4 OS=Homo sapiens GN=ATP2B4
P23634-7	0	14	0	0	0	0	0	0	0	0	Isoform ZB of Plasma membrane calcium-transporting ATPase 4 OS=Homo sapiens GN=ATP2B4
Q9NW64-2	0	0	0	0	0	9	0	5	0	0	Isoform 2 of Pre-mRNA-splicing factor RBM22 OS=Homo sapiens GN=RBM22
Q01814	0	14	0	0	0	0	0	0	0	0	Plasma membrane calcium-transporting ATPase 2 OS=Homo sapiens GN=ATP2B2 PE=1 SV=2
vp|AEM64126.1|	0	0	0	0	0	14	0	0	0	0	Suid alphaherpesvirus 1 Becker g=UL24, UL25, UL26, UL26.5, p=VP24
Q6PJT7-3	0	0	0	0	0	9	0	5	0	0	Isoform 3 of Zinc finger CCCH domain-containing protein 14 OS=Homo sapiens GN=ZC3H14
Q9NY33-4	0	0	0	0	0	0	0	14	0	0	Isoform 4 of Dipeptidyl peptidase 3 OS=Homo sapiens GN=DPP3
P62258-2	0	9	0	0	0	5	0	0	0	0	Isoform SV of 14-3-3 protein epsilon OS=Homo sapiens GN=YWHAE
vp|AEM64118.1|	0	0	0	9	0	0	0	0	5	0	Suid alphaherpesvirus 1 Becker g=UL27, p=gB
Q7Z4H7-2	0	0	0	0	1	11	0	2	0	0	Isoform 2 of HAUS augmin-like complex subunit 6 OS=Homo sapiens GN=HAUS6
P23396	0	2	0	0	1	6	0	0	0	5	40S ribosomal protein S3 OS=Homo sapiens GN=RPS3 PE=1 SV=2
P23634	0	14	0	0	0	0	0	0	0	0	Plasma membrane calcium-transporting ATPase 4 OS=Homo sapiens GN=ATP2B4 PE=1 SV=2
P26599-2	0	0	0	0	0	10	0	4	0	0	Isoform 2 of Polypyrimidine tract-binding protein 1 OS=Homo sapiens GN=PTBP1
P26599-3	0	0	0	0	0	10	0	4	0	0	Isoform 3 of Polypyrimidine tract-binding protein 1 OS=Homo sapiens GN=PTBP1
Q9HCH0-2	0	0	0	0	0	12	0	2	0	0	Isoform 2 of Nck-associated protein 5-like OS=Homo sapiens GN=NCKAP5L
Q9HCH0-3	0	0	0	0	0	12	0	2	0	0	Isoform 3 of Nck-associated protein 5-like OS=Homo sapiens GN=NCKAP5L
Q6Y7W6-3	0	0	0	0	0	12	0	2	0	0	Isoform 2 of PERQ amino acid-rich with GYF domain-containing protein 2 OS=Homo sapiens GN=GIGYF2
Q01814-7	0	14	0	0	0	0	0	0	0	0	Isoform XA of Plasma membrane calcium-transporting ATPase 2 OS=Homo sapiens GN=ATP2B2
Q01814-6	0	14	0	0	0	0	0	0	0	0	Isoform ZB of Plasma membrane calcium-transporting ATPase 2 OS=Homo sapiens GN=ATP2B2
Q01814-5	0	14	0	0	0	0	0	0	0	0	Isoform YB of Plasma membrane calcium-transporting ATPase 2 OS=Homo sapiens GN=ATP2B2
Q01814-4	0	14	0	0	0	0	0	0	0	0	Isoform ZA of Plasma membrane calcium-transporting ATPase 2 OS=Homo sapiens GN=ATP2B2
Q01814-8	0	14	0	0	0	0	0	0	0	0	Isoform XB of Plasma membrane calcium-transporting ATPase 2 OS=Homo sapiens GN=ATP2B2
Q01814-3	0	14	0	0	0	0	0	0	0	0	Isoform YA of Plasma membrane calcium-transporting ATPase 2 OS=Homo sapiens GN=ATP2B2
Q01814-2	0	14	0	0	0	0	0	0	0	0	Isoform WA of Plasma membrane calcium-transporting ATPase 2 OS=Homo sapiens GN=ATP2B2
Q16720-2	0	14	0	0	0	0	0	0	0	0	Isoform XA of Plasma membrane calcium-transporting ATPase 3 OS=Homo sapiens GN=ATP2B3
Q16720-3	0	14	0	0	0	0	0	0	0	0	Isoform ZA of Plasma membrane calcium-transporting ATPase 3 OS=Homo sapiens GN=ATP2B3
Q16720-4	0	14	0	0	0	0	0	0	0	0	Isoform ZB of Plasma membrane calcium-transporting ATPase 3 OS=Homo sapiens GN=ATP2B3
Q16720-5	0	14	0	0	0	0	0	0	0	0	Isoform XE of Plasma membrane calcium-transporting ATPase 3 OS=Homo sapiens GN=ATP2B3
Q16720-6	0	14	0	0	0	0	0	0	0	0	Isoform ZE of Plasma membrane calcium-transporting ATPase 3 OS=Homo sapiens GN=ATP2B3
Q16720-7	0	14	0	0	0	0	0	0	0	0	Isoform XG of Plasma membrane calcium-transporting ATPase 3 OS=Homo sapiens GN=ATP2B3
Q16720-8	0	14	0	0	0	0	0	0	0	0	Isoform ZG of Plasma membrane calcium-transporting ATPase 3 OS=Homo sapiens GN=ATP2B3
Q16720	0	14	0	0	0	0	0	0	0	0	Plasma membrane calcium-transporting ATPase 3 OS=Homo sapiens GN=ATP2B3 PE=1 SV=3
Q7Z3T8-3	0	0	0	0	0	6	0	7	0	0	Isoform 2 of Zinc finger FYVE domain-containing protein 16 OS=Homo sapiens GN=ZFYVE16
P09493-8	0	3	0	0	0	8	0	0	2	0	Isoform 8 of Tropomyosin alpha-1 chain OS=Homo sapiens GN=TPM1
P09493-9	0	3	0	0	0	8	0	0	2	0	Isoform 9 of Tropomyosin alpha-1 chain OS=Homo sapiens GN=TPM1
P09493-4	0	3	0	0	0	8	0	0	2	0	Isoform 4 of Tropomyosin alpha-1 chain OS=Homo sapiens GN=TPM1
P09493-6	0	3	0	0	0	8	0	0	2	0	Isoform 6 of Tropomyosin alpha-1 chain OS=Homo sapiens GN=TPM1
P09493-7	0	3	0	0	0	8	0	0	2	0	Isoform 7 of Tropomyosin alpha-1 chain OS=Homo sapiens GN=TPM1
P09493-2	0	3	0	0	0	8	0	0	2	0	Isoform 2 of Tropomyosin alpha-1 chain OS=Homo sapiens GN=TPM1
P09493-3	0	3	0	0	0	8	0	0	2	0	Isoform 3 of Tropomyosin alpha-1 chain OS=Homo sapiens GN=TPM1
O43432	0	0	0	0	0	8	0	5	0	0	Eukaryotic translation initiation factor 4 gamma 3 OS=Homo sapiens GN=EIF4G3 PE=1 SV=2
Q9NQC3-2	0	0	0	0	0	7	0	6	0	0	Isoform 2 of Reticulon-4 OS=Homo sapiens GN=RTN4
Q9NQC3-5	0	0	0	0	0	7	0	6	0	0	Isoform 5 of Reticulon-4 OS=Homo sapiens GN=RTN4
O14613	0	0	0	0	0	4	0	9	0	0	Cdc42 effector protein 2 OS=Homo sapiens GN=CDC42EP2 PE=1 SV=1
P09493	0	3	0	0	0	8	0	0	2	0	Tropomyosin alpha-1 chain OS=Homo sapiens GN=TPM1 PE=1 SV=2
Q8NEY1-6	0	0	0	0	0	13	0	0	0	0	Isoform 6 of Neuron navigator 1 OS=Homo sapiens GN=NAV1
Q9BSJ8-2	0	0	0	0	0	6	0	7	0	0	Isoform 2 of Extended synaptotagmin-1 OS=Homo sapiens GN=ESYT1
O14979	0	0	0	0	0	7	0	6	0	0	Heterogeneous nuclear ribonucleoprotein D-like OS=Homo sapiens GN=HNRNPDL PE=1 SV=3
Q13428-6	0	0	0	6	0	0	0	0	7	0	Isoform 6 of Treacle protein OS=Homo sapiens GN=TCOF1
Q13428-7	0	0	0	6	0	0	0	0	7	0	Isoform 7 of Treacle protein OS=Homo sapiens GN=TCOF1
P20648	0	13	0	0	0	0	0	0	0	0	Potassium-transporting ATPase alpha chain 1 OS=Homo sapiens GN=ATP4A PE=2 SV=5
Q15417	0	0	0	0	0	9	0	4	0	0	Calponin-3 OS=Homo sapiens GN=CNN3 PE=1 SV=1
Q14671-3	0	0	0	0	0	10	0	2	0	1	Isoform 3 of Pumilio homolog 1 OS=Homo sapiens GN=PUM1
Q14671-2	0	0	0	0	0	10	0	2	0	1	Isoform 2 of Pumilio homolog 1 OS=Homo sapiens GN=PUM1
Q13492-2	0	0	0	0	0	5	0	8	0	0	Isoform 2 of Phosphatidylinositol-binding clathrin assembly protein OS=Homo sapiens GN=PICALM
Q13492-5	0	0	0	0	0	5	0	8	0	0	Isoform 5 of Phosphatidylinositol-binding clathrin assembly protein OS=Homo sapiens GN=PICALM
Q9HAU0-4	0	0	0	0	0	13	0	0	0	0	Isoform 4 of Pleckstrin homology domain-containing family A member 5 OS=Homo sapiens GN=PLEKHA5
Q9HAU0-2	0	0	0	0	0	13	0	0	0	0	Isoform 2 of Pleckstrin homology domain-containing family A member 5 OS=Homo sapiens GN=PLEKHA5
Q9HAU0-8	0	0	0	0	0	13	0	0	0	0	Isoform 8 of Pleckstrin homology domain-containing family A member 5 OS=Homo sapiens GN=PLEKHA5
Q9HAU0-6	0	0	0	0	0	13	0	0	0	0	Isoform 6 of Pleckstrin homology domain-containing family A member 5 OS=Homo sapiens GN=PLEKHA5
Q9BSJ8	0	0	0	0	0	6	0	7	0	0	Extended synaptotagmin-1 OS=Homo sapiens GN=ESYT1 PE=1 SV=1
Q13492	0	0	0	0	0	5	0	8	0	0	Phosphatidylinositol-binding clathrin assembly protein OS=Homo sapiens GN=PICALM PE=1 SV=2
P09493-10	0	3	0	0	0	8	0	0	2	0	Isoform 10 of Tropomyosin alpha-1 chain OS=Homo sapiens GN=TPM1
P60174-4	0	3	2	0	0	8	0	0	0	0	Isoform 4 of Triosephosphate isomerase OS=Homo sapiens GN=TPI1
Q6PJT7-4	0	0	0	0	0	9	0	4	0	0	Isoform 4 of Zinc finger CCCH domain-containing protein 14 OS=Homo sapiens GN=ZC3H14
P49448	0	6	0	0	0	7	0	0	0	0	Glutamate dehydrogenase 2, mitochondrial OS=Homo sapiens GN=GLUD2 PE=1 SV=2
P62158	0	9	0	0	0	4	0	0	0	0	Calmodulin OS=Homo sapiens GN=CALM1 PE=1 SV=2
P11137-4	0	0	0	0	0	2	0	11	0	0	Isoform 4 of Microtubule-associated protein 2 OS=Homo sapiens GN=MAP2
P11137-3	0	0	0	0	0	3	0	10	0	0	Isoform 3 of Microtubule-associated protein 2 OS=Homo sapiens GN=MAP2
P11137	0	0	0	0	0	3	0	10	0	0	Microtubule-associated protein 2 OS=Homo sapiens GN=MAP2 PE=1 SV=4
Q969V6	0	0	0	0	0	11	0	2	0	0	MKL/myocardin-like protein 1 OS=Homo sapiens GN=MKL1 PE=1 SV=1
O14979-3	0	0	0	0	0	7	0	6	0	0	Isoform 3 of Heterogeneous nuclear ribonucleoprotein D-like OS=Homo sapiens GN=HNRNPDL
O14979-2	0	0	0	0	0	7	0	6	0	0	Isoform 2 of Heterogeneous nuclear ribonucleoprotein D-like OS=Homo sapiens GN=HNRNPDL
Q8WXA9	0	0	0	4	0	0	0	1	6	2	Splicing regulatory glutamine/lysine-rich protein 1 OS=Homo sapiens GN=SREK1 PE=1 SV=1
Q7Z3T8	0	0	0	0	0	6	0	7	0	0	Zinc finger FYVE domain-containing protein 16 OS=Homo sapiens GN=ZFYVE16 PE=1 SV=3
O43432-3	0	0	0	0	0	8	0	5	0	0	Isoform 3 of Eukaryotic translation initiation factor 4 gamma 3 OS=Homo sapiens GN=EIF4G3
Q9HAU0	0	0	0	0	0	13	0	0	0	0	Pleckstrin homology domain-containing family A member 5 OS=Homo sapiens GN=PLEKHA5 PE=1 SV=1
P13591-3	0	13	0	0	0	0	0	0	0	0	Isoform 3 of Neural cell adhesion molecule 1 OS=Homo sapiens GN=NCAM1
P13591-4	0	13	0	0	0	0	0	0	0	0	Isoform 4 of Neural cell adhesion molecule 1 OS=Homo sapiens GN=NCAM1
P43487	0	0	0	0	0	0	0	13	0	0	Ran-specific GTPase-activating protein OS=Homo sapiens GN=RANBP1 PE=1 SV=1
O60506-5	0	0	0	0	0	6	0	7	0	0	Isoform 5 of Heterogeneous nuclear ribonucleoprotein Q OS=Homo sapiens GN=SYNCRIP
Q9NQC3	0	0	0	0	0	7	0	6	0	0	Reticulon-4 OS=Homo sapiens GN=RTN4 PE=1 SV=2
Q9UKX7	0	0	0	0	0	12	0	0	0	0	Nuclear pore complex protein Nup50 OS=Homo sapiens GN=NUP50 PE=1 SV=2
Q9UKY7	0	0	0	0	0	6	0	6	0	0	Protein CDV3 homolog OS=Homo sapiens GN=CDV3 PE=1 SV=1
P67936	0	2	0	0	0	8	0	0	2	0	Tropomyosin alpha-4 chain OS=Homo sapiens GN=TPM4 PE=1 SV=3
Q9Y450-2	0	0	0	0	0	2	0	10	0	0	Isoform 2 of HBS1-like protein OS=Homo sapiens GN=HBS1L
Q9NZN8	0	0	0	0	0	12	0	0	0	0	CCR4-NOT transcription complex subunit 2 OS=Homo sapiens GN=CNOT2 PE=1 SV=1
Q9ULW0	0	0	0	0	0	11	0	1	0	0	Targeting protein for Xklp2 OS=Homo sapiens GN=TPX2 PE=1 SV=2
Q9NP61-2	0	0	0	0	0	10	0	2	0	0	Isoform 2 of ADP-ribosylation factor GTPase-activating protein 3 OS=Homo sapiens GN=ARFGAP3
P38646	0	5	0	0	0	7	0	0	0	0	Stress-70 protein, mitochondrial OS=Homo sapiens GN=HSPA9 PE=1 SV=2
Q96AE4-2	0	0	0	0	0	10	0	2	0	0	Isoform 2 of Far upstream element-binding protein 1 OS=Homo sapiens GN=FUBP1
O75962-2	0	0	0	0	0	4	0	6	0	2	Isoform 2 of Triple functional domain protein OS=Homo sapiens GN=TRIO
O75962-4	0	0	0	0	0	4	0	6	0	2	Isoform 4 of Triple functional domain protein OS=Homo sapiens GN=TRIO
O75962-5	0	0	0	0	0	4	0	6	0	2	Isoform 5 of Triple functional domain protein OS=Homo sapiens GN=TRIO
Q9UKY7-2	0	0	0	0	0	6	0	6	0	0	Isoform 2 of Protein CDV3 homolog OS=Homo sapiens GN=CDV3
P67936-2	0	2	0	0	0	8	0	0	2	0	Isoform 2 of Tropomyosin alpha-4 chain OS=Homo sapiens GN=TPM4
Q13428-2	0	0	0	6	0	0	0	0	6	0	Isoform 2 of Treacle protein OS=Homo sapiens GN=TCOF1
Q13428-3	0	0	0	6	0	0	0	0	6	0	Isoform 3 of Treacle protein OS=Homo sapiens GN=TCOF1
Q13428-4	0	0	0	6	0	0	0	0	6	0	Isoform 4 of Treacle protein OS=Homo sapiens GN=TCOF1
Q13428-8	0	0	0	6	0	0	0	0	6	0	Isoform 8 of Treacle protein OS=Homo sapiens GN=TCOF1
O75962	0	0	0	0	0	4	0	6	0	2	Triple functional domain protein OS=Homo sapiens GN=TRIO PE=1 SV=2
P83881	0	0	0	5	0	0	6	0	1	0	60S ribosomal protein L36a OS=Homo sapiens GN=RPL36A PE=1 SV=2
P81605-2	0	0	0	0	4	1	0	0	0	7	Isoform 2 of Dermcidin OS=Homo sapiens GN=DCD
O00193	0	0	0	0	0	6	0	6	0	0	Small acidic protein OS=Homo sapiens GN=SMAP PE=1 SV=1
Q5VWQ8	0	0	0	0	0	12	0	0	0	0	Disabled homolog 2-interacting protein OS=Homo sapiens GN=DAB2IP PE=1 SV=2
P19367-4	0	3	0	0	0	9	0	0	0	0	Isoform 4 of Hexokinase-1 OS=Homo sapiens GN=HK1
P19367-3	0	3	0	0	0	9	0	0	0	0	Isoform 3 of Hexokinase-1 OS=Homo sapiens GN=HK1
P19367-2	0	3	0	0	0	9	0	0	0	0	Isoform 2 of Hexokinase-1 OS=Homo sapiens GN=HK1
Q15323	0	1	0	0	0	0	11	0	0	0	Keratin, type I cuticular Ha1 OS=Homo sapiens GN=KRT31 PE=2 SV=3
P19367	0	3	0	0	0	9	0	0	0	0	Hexokinase-1 OS=Homo sapiens GN=HK1 PE=1 SV=3
Q9Y265	0	0	0	0	0	12	0	0	0	0	RuvB-like 1 OS=Homo sapiens GN=RUVBL1 PE=1 SV=1
Q13492-4	0	0	0	0	0	5	0	7	0	0	Isoform 4 of Phosphatidylinositol-binding clathrin assembly protein OS=Homo sapiens GN=PICALM
Q13492-3	0	0	0	0	0	5	0	7	0	0	Isoform 3 of Phosphatidylinositol-binding clathrin assembly protein OS=Homo sapiens GN=PICALM
P42166	0	0	0	0	0	8	0	4	0	0	Lamina-associated polypeptide 2, isoform alpha OS=Homo sapiens GN=TMPO PE=1 SV=2
P06753-4	0	2	0	0	0	8	0	0	2	0	Isoform 4 of Tropomyosin alpha-3 chain OS=Homo sapiens GN=TPM3
P06753-5	0	2	0	0	0	8	0	0	2	0	Isoform 5 of Tropomyosin alpha-3 chain OS=Homo sapiens GN=TPM3
P06753-2	0	2	0	0	0	8	0	0	2	0	Isoform 2 of Tropomyosin alpha-3 chain OS=Homo sapiens GN=TPM3
P06753-3	0	2	0	0	0	8	0	0	2	0	Isoform 3 of Tropomyosin alpha-3 chain OS=Homo sapiens GN=TPM3
P07951	0	1	0	0	0	9	0	0	2	0	Tropomyosin beta chain OS=Homo sapiens GN=TPM2 PE=1 SV=1
O95400	0	0	0	0	0	8	0	4	0	0	CD2 antigen cytoplasmic tail-binding protein 2 OS=Homo sapiens GN=CD2BP2 PE=1 SV=1
Q9HAU0-5	0	0	0	0	0	12	0	0	0	0	Isoform 5 of Pleckstrin homology domain-containing family A member 5 OS=Homo sapiens GN=PLEKHA5
Q5VWQ8-2	0	0	0	0	0	12	0	0	0	0	Isoform 2 of Disabled homolog 2-interacting protein OS=Homo sapiens GN=DAB2IP
Q5VWQ8-4	0	0	0	0	0	12	0	0	0	0	Isoform 4 of Disabled homolog 2-interacting protein OS=Homo sapiens GN=DAB2IP
Q5VWQ8-3	0	0	0	0	0	12	0	0	0	0	Isoform 3 of Disabled homolog 2-interacting protein OS=Homo sapiens GN=DAB2IP
Q5VWQ8-5	0	0	0	0	0	12	0	0	0	0	Isoform 5 of Disabled homolog 2-interacting protein OS=Homo sapiens GN=DAB2IP
Q13428	0	0	0	6	0	0	0	0	6	0	Treacle protein OS=Homo sapiens GN=TCOF1 PE=1 SV=3
Q13435	0	0	0	0	0	10	0	2	0	0	Splicing factor 3B subunit 2 OS=Homo sapiens GN=SF3B2 PE=1 SV=2
Q16629-4	0	1	1	0	0	2	0	1	0	7	Isoform 4 of Serine/arginine-rich splicing factor 7 OS=Homo sapiens GN=SRSF7
Q16629-2	0	1	1	0	0	2	0	1	0	7	Isoform 2 of Serine/arginine-rich splicing factor 7 OS=Homo sapiens GN=SRSF7
Q16629-3	0	1	1	0	0	2	0	1	0	7	Isoform 3 of Serine/arginine-rich splicing factor 7 OS=Homo sapiens GN=SRSF7
O76011	0	1	0	0	0	0	11	0	0	0	Keratin, type I cuticular Ha4 OS=Homo sapiens GN=KRT34 PE=2 SV=2
P37840	0	11	0	0	0	1	0	0	0	0	Alpha-synuclein OS=Homo sapiens GN=SNCA PE=1 SV=1
P11137-2	0	0	0	0	0	2	0	10	0	0	Isoform 2 of Microtubule-associated protein 2 OS=Homo sapiens GN=MAP2
vp|AEM64082.1|	4	0	0	2	0	2	0	2	2	0	Suid alphaherpesvirus 1 Becker g=UL34, p=UL34 protein
P37840-3	0	11	0	0	0	1	0	0	0	0	Isoform 2-5 of Alpha-synuclein OS=Homo sapiens GN=SNCA
P37840-2	0	11	0	0	0	1	0	0	0	0	Isoform 2-4 of Alpha-synuclein OS=Homo sapiens GN=SNCA
Q969Q0	0	0	0	5	0	0	6	0	1	0	60S ribosomal protein L36a-like OS=Homo sapiens GN=RPL36AL PE=1 SV=3
Q96AE4	0	0	0	0	0	10	0	2	0	0	Far upstream element-binding protein 1 OS=Homo sapiens GN=FUBP1 PE=1 SV=3
P38159-3	0	0	0	0	0	4	0	3	0	5	Isoform 3 of RNA-binding motif protein, X chromosome OS=Homo sapiens GN=RBMX
Q99877	0	0	0	0	0	2	4	2	0	4	Histone H2B type 1-N OS=Homo sapiens GN=HIST1H2BN PE=1 SV=3
Q7Z739	0	0	0	0	0	2	0	10	0	0	YTH domain family protein 3 OS=Homo sapiens GN=YTHDF3 PE=1 SV=1
Q9NZN8-4	0	0	0	0	0	12	0	0	0	0	Isoform 4 of CCR4-NOT transcription complex subunit 2 OS=Homo sapiens GN=CNOT2
Q9NR12-3	0	0	0	0	0	8	0	4	0	0	Isoform 3 of PDZ and LIM domain protein 7 OS=Homo sapiens GN=PDLIM7
Q99879	0	0	0	0	0	2	4	2	0	4	Histone H2B type 1-M OS=Homo sapiens GN=HIST1H2BM PE=1 SV=3
Q93079	0	0	0	0	0	2	4	2	0	4	Histone H2B type 1-H OS=Homo sapiens GN=HIST1H2BH PE=1 SV=3
P58876	0	0	0	0	0	2	4	2	0	4	Histone H2B type 1-D OS=Homo sapiens GN=HIST1H2BD PE=1 SV=2
Q9NP61	0	0	0	0	0	10	0	2	0	0	ADP-ribosylation factor GTPase-activating protein 3 OS=Homo sapiens GN=ARFGAP3 PE=1 SV=1
P62807	0	0	0	0	0	2	4	2	0	4	Histone H2B type 1-C/E/F/G/I OS=Homo sapiens GN=HIST1H2BC PE=1 SV=4
P57053	0	0	0	0	0	2	4	2	0	4	Histone H2B type F-S OS=Homo sapiens GN=H2BFS PE=1 SV=2
Q16629	0	1	1	0	0	2	0	1	0	7	Serine/arginine-rich splicing factor 7 OS=Homo sapiens GN=SRSF7 PE=1 SV=1
P23527	0	0	0	0	0	2	4	2	0	4	Histone H2B type 1-O OS=Homo sapiens GN=HIST1H2BO PE=1 SV=3
Q5QNW6	0	0	0	0	0	2	4	2	0	4	Histone H2B type 2-F OS=Homo sapiens GN=HIST2H2BF PE=1 SV=3
Q16778	0	0	0	0	0	2	4	2	0	4	Histone H2B type 2-E OS=Homo sapiens GN=HIST2H2BE PE=1 SV=3
P06753	0	2	0	0	0	8	0	0	2	0	Tropomyosin alpha-3 chain OS=Homo sapiens GN=TPM3 PE=1 SV=2
Q5QNW6-2	0	0	0	0	0	2	4	2	0	4	Isoform 2 of Histone H2B type 2-F OS=Homo sapiens GN=HIST2H2BF
P33778	0	0	0	0	0	2	4	2	0	4	Histone H2B type 1-B OS=Homo sapiens GN=HIST1H2BB PE=1 SV=2
Q14525	0	1	0	0	0	0	11	0	0	0	Keratin, type I cuticular Ha3-II OS=Homo sapiens GN=KRT33B PE=2 SV=3
Q96L14	0	0	0	0	0	10	0	2	0	0	Cep170-like protein OS=Homo sapiens GN=CEP170P1 PE=5 SV=2
O60814	0	0	0	0	0	2	4	2	0	4	Histone H2B type 1-K OS=Homo sapiens GN=HIST1H2BK PE=1 SV=3
P06899	0	0	0	0	0	2	4	2	0	4	Histone H2B type 1-J OS=Homo sapiens GN=HIST1H2BJ PE=1 SV=3
Q5BKZ1	0	0	0	0	0	0	0	11	0	0	DBIRD complex subunit ZNF326 OS=Homo sapiens GN=ZNF326 PE=1 SV=2
Q9NXR1	0	0	0	0	0	11	0	0	0	0	Nuclear distribution protein nudE homolog 1 OS=Homo sapiens GN=NDE1 PE=1 SV=2
Q99962	0	3	0	0	0	8	0	0	0	0	Endophilin-A1 OS=Homo sapiens GN=SH3GL2 PE=1 SV=1
O15231-2	0	0	0	0	0	9	0	2	0	0	Isoform 2 of Zinc finger protein 185 OS=Homo sapiens GN=ZNF185
Q99733	0	0	0	0	0	7	0	4	0	0	Nucleosome assembly protein 1-like 4 OS=Homo sapiens GN=NAP1L4 PE=1 SV=1
Q9H6T3-3	0	0	0	0	0	11	0	0	0	0	Isoform 3 of RNA polymerase II-associated protein 3 OS=Homo sapiens GN=RPAP3
P22061	0	0	0	0	0	7	0	4	0	0	Protein-L-isoaspartate(D-aspartate) O-methyltransferase OS=Homo sapiens GN=PCMT1 PE=1 SV=4
Q15366-2	0	0	0	4	0	4	0	0	0	3	Isoform 2 of Poly(rC)-binding protein 2 OS=Homo sapiens GN=PCBP2
Q15366-4	0	0	0	4	0	4	0	0	0	3	Isoform 4 of Poly(rC)-binding protein 2 OS=Homo sapiens GN=PCBP2
Q15366-3	0	0	0	4	0	4	0	0	0	3	Isoform 3 of Poly(rC)-binding protein 2 OS=Homo sapiens GN=PCBP2
Q15366-6	0	0	0	4	0	4	0	0	0	3	Isoform 6 of Poly(rC)-binding protein 2 OS=Homo sapiens GN=PCBP2
Q15366-5	0	0	0	4	0	4	0	0	0	3	Isoform 5 of Poly(rC)-binding protein 2 OS=Homo sapiens GN=PCBP2
O14617	0	0	0	2	0	0	7	0	2	0	AP-3 complex subunit delta-1 OS=Homo sapiens GN=AP3D1 PE=1 SV=1
Q8NEY1-5	0	0	0	0	0	11	0	0	0	0	Isoform 5 of Neuron navigator 1 OS=Homo sapiens GN=NAV1
Q9NXR1-2	0	0	0	0	0	11	0	0	0	0	Isoform 2 of Nuclear distribution protein nudE homolog 1 OS=Homo sapiens GN=NDE1
P05026-2	0	9	0	0	0	2	0	0	0	0	Isoform 2 of Sodium/potassium-transporting ATPase subunit beta-1 OS=Homo sapiens GN=ATP1B1
Q6MZP7	0	0	0	0	0	9	0	0	0	2	Protein lin-54 homolog OS=Homo sapiens GN=LIN54 PE=1 SV=3
P05026	0	9	0	0	0	2	0	0	0	0	Sodium/potassium-transporting ATPase subunit beta-1 OS=Homo sapiens GN=ATP1B1 PE=1 SV=1
P30041	0	0	0	0	0	7	0	2	0	2	Peroxiredoxin-6 OS=Homo sapiens GN=PRDX6 PE=1 SV=3
Q15366	0	0	0	4	0	4	0	0	0	3	Poly(rC)-binding protein 2 OS=Homo sapiens GN=PCBP2 PE=1 SV=1
P30414	0	0	0	3	0	0	4	0	4	0	NK-tumor recognition protein OS=Homo sapiens GN=NKTR PE=1 SV=2
Q8NI08-7	0	0	0	0	0	0	0	11	0	0	Isoform 7 of Nuclear receptor coactivator 7 OS=Homo sapiens GN=NCOA7
Q8NI08-2	0	0	0	0	0	0	0	11	0	0	Isoform 2 of Nuclear receptor coactivator 7 OS=Homo sapiens GN=NCOA7
P57721-2	0	0	0	4	0	4	0	0	0	3	Isoform 2 of Poly(rC)-binding protein 3 OS=Homo sapiens GN=PCBP3
P57721-4	0	0	0	4	0	4	0	0	0	3	Isoform 4 of Poly(rC)-binding protein 3 OS=Homo sapiens GN=PCBP3
P57721-3	0	0	0	4	0	4	0	0	0	3	Isoform 3 of Poly(rC)-binding protein 3 OS=Homo sapiens GN=PCBP3
P57721-5	0	0	0	4	0	4	0	0	0	3	Isoform 5 of Poly(rC)-binding protein 3 OS=Homo sapiens GN=PCBP3
P49207	0	0	0	5	0	0	0	0	6	0	60S ribosomal protein L34 OS=Homo sapiens GN=RPL34 PE=1 SV=3
P62861	0	0	0	4	0	0	7	0	0	0	40S ribosomal protein S30 OS=Homo sapiens GN=FAU PE=1 SV=1
P62826	0	0	0	2	0	6	0	1	0	2	GTP-binding nuclear protein Ran OS=Homo sapiens GN=RAN PE=1 SV=3
Q8NI08	0	0	0	0	0	0	0	11	0	0	Nuclear receptor coactivator 7 OS=Homo sapiens GN=NCOA7 PE=1 SV=2
O75128-6	0	0	0	0	0	8	0	3	0	0	Isoform 6 of Protein cordon-bleu OS=Homo sapiens GN=COBL
Q8WWI1-3	0	0	0	0	0	11	0	0	0	0	Isoform 3 of LIM domain only protein 7 OS=Homo sapiens GN=LMO7
P22061-2	0	0	0	0	0	7	0	4	0	0	Isoform 2 of Protein-L-isoaspartate(D-aspartate) O-methyltransferase OS=Homo sapiens GN=PCMT1
P50747	0	0	0	0	0	0	0	9	0	2	Biotin--protein ligase OS=Homo sapiens GN=HLCS PE=1 SV=1
O14617-5	0	0	0	2	0	0	7	0	2	0	Isoform 5 of AP-3 complex subunit delta-1 OS=Homo sapiens GN=AP3D1
O14617-3	0	0	0	2	0	0	7	0	2	0	Isoform 3 of AP-3 complex subunit delta-1 OS=Homo sapiens GN=AP3D1
O14617-2	0	0	0	2	0	0	7	0	2	0	Isoform 2 of AP-3 complex subunit delta-1 OS=Homo sapiens GN=AP3D1
P57721	0	0	0	4	0	4	0	0	0	3	Poly(rC)-binding protein 3 OS=Homo sapiens GN=PCBP3 PE=2 SV=2
P06702	0	0	2	0	0	1	0	4	0	4	Protein S100-A9 OS=Homo sapiens GN=S100A9 PE=1 SV=1
Q9NSB2	0	2	7	0	0	0	2	0	0	0	Keratin, type II cuticular Hb4 OS=Homo sapiens GN=KRT84 PE=2 SV=2
Q8WXI9	0	0	0	0	0	10	0	0	0	0	Transcriptional repressor p66-beta OS=Homo sapiens GN=GATAD2B PE=1 SV=1
P31946	0	10	0	0	0	0	0	0	0	0	14-3-3 protein beta/alpha OS=Homo sapiens GN=YWHAB PE=1 SV=3
Q99848	0	0	0	1	0	0	2	0	7	0	Probable rRNA-processing protein EBP2 OS=Homo sapiens GN=EBNA1BP2 PE=1 SV=2
P16949	0	0	0	0	0	5	0	5	0	0	Stathmin OS=Homo sapiens GN=STMN1 PE=1 SV=3
P51116	0	0	0	0	0	10	0	0	0	0	Fragile X mental retardation syndrome-related protein 2 OS=Homo sapiens GN=FXR2 PE=1 SV=2
P00558	0	3	0	0	0	2	0	2	0	3	Phosphoglycerate kinase 1 OS=Homo sapiens GN=PGK1 PE=1 SV=3
Q96AC1-3	0	0	0	0	0	8	0	2	0	0	Isoform 3 of Fermitin family homolog 2 OS=Homo sapiens GN=FERMT2
Q96AC1-2	0	0	0	0	0	8	0	2	0	0	Isoform 2 of Fermitin family homolog 2 OS=Homo sapiens GN=FERMT2
P16949-2	0	0	0	0	0	5	0	5	0	0	Isoform 2 of Stathmin OS=Homo sapiens GN=STMN1
P63104-2	0	6	0	0	0	4	0	0	0	0	Isoform 2 of 14-3-3 protein zeta/delta OS=Homo sapiens GN=YWHAZ
P09972	0	4	0	0	0	6	0	0	0	0	Fructose-bisphosphate aldolase C OS=Homo sapiens GN=ALDOC PE=1 SV=2
O00483	0	0	0	0	0	10	0	0	0	0	NADH dehydrogenase [ubiquinone] 1 alpha subcomplex subunit 4 OS=Homo sapiens GN=NDUFA4 PE=1 SV=1
P29692-2	0	0	0	0	0	8	0	0	0	2	Isoform 2 of Elongation factor 1-delta OS=Homo sapiens GN=EEF1D
O75175-2	0	0	0	0	0	10	0	0	0	0	Isoform 2 of CCR4-NOT transcription complex subunit 3 OS=Homo sapiens GN=CNOT3
O75175-3	0	0	0	0	0	10	0	0	0	0	Isoform 3 of CCR4-NOT transcription complex subunit 3 OS=Homo sapiens GN=CNOT3
P42167	0	0	0	0	0	6	0	4	0	0	Lamina-associated polypeptide 2, isoforms beta/gamma OS=Homo sapiens GN=TMPO PE=1 SV=2
Q13148	0	0	0	0	2	4	0	4	0	0	TAR DNA-binding protein 43 OS=Homo sapiens GN=TARDBP PE=1 SV=1
P80723-2	0	0	0	4	0	6	0	0	0	0	Isoform 2 of Brain acid soluble protein 1 OS=Homo sapiens GN=BASP1
Q7KZF4	0	0	0	0	0	1	0	9	0	0	Staphylococcal nuclease domain-containing protein 1 OS=Homo sapiens GN=SND1 PE=1 SV=1
contaminant_NRL_1MCOH	0	0	0	0	0	10	0	0	0	0	owl|| Immunoglobulin g1 (igg1) (mcg) with a hinge deletion, chain H...
Q9UID3-2	0	0	0	0	0	2	0	8	0	0	Isoform 2 of Vacuolar protein sorting-associated protein 51 homolog OS=Homo sapiens GN=VPS51
P29692	0	0	0	0	0	8	0	0	0	2	Elongation factor 1-delta OS=Homo sapiens GN=EEF1D PE=1 SV=5
Q92804-2	0	0	0	0	0	6	0	4	0	0	Isoform Short of TATA-binding protein-associated factor 2N OS=Homo sapiens GN=TAF15
Q9BYJ9	0	0	0	0	0	2	0	8	0	0	YTH domain family protein 1 OS=Homo sapiens GN=YTHDF1 PE=1 SV=1
O76070	0	0	0	0	0	9	0	1	0	0	Gamma-synuclein OS=Homo sapiens GN=SNCG PE=1 SV=2
Q08209	0	8	0	0	0	2	0	0	0	0	Serine/threonine-protein phosphatase 2B catalytic subunit alpha isoform OS=Homo sapiens GN=PPP3CA PE=1 SV=1
P31946-2	0	10	0	0	0	0	0	0	0	0	Isoform Short of 14-3-3 protein beta/alpha OS=Homo sapiens GN=YWHAB
P42167-2	0	0	0	0	0	6	0	4	0	0	Isoform Gamma of Lamina-associated polypeptide 2, isoforms beta/gamma OS=Homo sapiens GN=TMPO
P43243-2	0	0	0	0	0	6	0	4	0	0	Isoform 2 of Matrin-3 OS=Homo sapiens GN=MATR3
Q96AC1	0	0	0	0	0	8	0	2	0	0	Fermitin family homolog 2 OS=Homo sapiens GN=FERMT2 PE=1 SV=1
O14617-4	0	0	0	2	0	0	7	0	1	0	Isoform 4 of AP-3 complex subunit delta-1 OS=Homo sapiens GN=AP3D1
Q99880	0	0	0	0	0	2	2	2	0	4	Histone H2B type 1-L OS=Homo sapiens GN=HIST1H2BL PE=1 SV=3
Q92804	0	0	0	0	0	6	0	4	0	0	TATA-binding protein-associated factor 2N OS=Homo sapiens GN=TAF15 PE=1 SV=1
P21291	0	0	0	1	0	6	0	0	0	3	Cysteine and glycine-rich protein 1 OS=Homo sapiens GN=CSRP1 PE=1 SV=3
Q9NZN8-5	0	0	0	0	0	10	0	0	0	0	Isoform 5 of CCR4-NOT transcription complex subunit 2 OS=Homo sapiens GN=CNOT2
Q08209-2	0	8	0	0	0	2	0	0	0	0	Isoform 2 of Serine/threonine-protein phosphatase 2B catalytic subunit alpha isoform OS=Homo sapiens GN=PPP3CA
Q08209-4	0	8	0	0	0	2	0	0	0	0	Isoform 4 of Serine/threonine-protein phosphatase 2B catalytic subunit alpha isoform OS=Homo sapiens GN=PPP3CA
O60437	0	0	0	0	0	10	0	0	0	0	Periplakin OS=Homo sapiens GN=PPL PE=1 SV=4
Q8N257	0	0	0	0	0	2	2	2	0	4	Histone H2B type 3-B OS=Homo sapiens GN=HIST3H2BB PE=1 SV=3
O60841	0	0	0	6	0	0	0	0	4	0	Eukaryotic translation initiation factor 5B OS=Homo sapiens GN=EIF5B PE=1 SV=4
Q9NRL3	0	0	0	0	0	1	0	9	0	0	Striatin-4 OS=Homo sapiens GN=STRN4 PE=1 SV=2
P80723	0	0	0	4	0	6	0	0	0	0	Brain acid soluble protein 1 OS=Homo sapiens GN=BASP1 PE=1 SV=2
Q02413	0	0	5	0	0	0	0	5	0	0	Desmoglein-1 OS=Homo sapiens GN=DSG1 PE=1 SV=2
A6NKD9	0	0	0	0	0	10	0	0	0	0	Coiled-coil domain-containing protein 85C OS=Homo sapiens GN=CCDC85C PE=1 SV=1
P18206-2	0	0	0	0	0	7	0	2	0	0	Isoform 1 of Vinculin OS=Homo sapiens GN=VCL
A5YKK6	0	0	0	0	2	7	0	0	0	0	CCR4-NOT transcription complex subunit 1 OS=Homo sapiens GN=CNOT1 PE=1 SV=2
Q99961	0	1	0	0	0	4	0	4	0	0	Endophilin-A2 OS=Homo sapiens GN=SH3GL1 PE=1 SV=1
Q8WWI1	0	0	0	0	0	9	0	0	0	0	LIM domain only protein 7 OS=Homo sapiens GN=LMO7 PE=1 SV=3
P31942	0	0	1	0	0	4	0	4	0	0	Heterogeneous nuclear ribonucleoprotein H3 OS=Homo sapiens GN=HNRNPH3 PE=1 SV=2
Q9UHB6	0	0	0	0	0	3	0	6	0	0	LIM domain and actin-binding protein 1 OS=Homo sapiens GN=LIMA1 PE=1 SV=1
O43294	0	0	0	0	0	2	0	7	0	0	Transforming growth factor beta-1-induced transcript 1 protein OS=Homo sapiens GN=TGFB1I1 PE=1 SV=2
O43390	0	0	0	0	0	6	0	1	0	2	Heterogeneous nuclear ribonucleoprotein R OS=Homo sapiens GN=HNRNPR PE=1 SV=1
Q93050	0	7	0	0	0	2	0	0	0	0	V-type proton ATPase 116 kDa subunit a isoform 1 OS=Homo sapiens GN=ATP6V0A1 PE=1 SV=3
vp|AEM64105.1|	0	0	0	2	0	4	0	2	0	1	Suid alphaherpesvirus 1 Becker g=US1, p=ICP22
P61513	0	0	3	6	0	0	0	0	0	0	60S ribosomal protein L37a OS=Homo sapiens GN=RPL37A PE=1 SV=2
P12532	0	1	0	0	0	8	0	0	0	0	Creatine kinase U-type, mitochondrial OS=Homo sapiens GN=CKMT1A PE=1 SV=1
P00505	0	2	0	0	0	7	0	0	0	0	Aspartate aminotransferase, mitochondrial OS=Homo sapiens GN=GOT2 PE=1 SV=3
P46013	0	0	0	0	0	8	0	0	0	1	Antigen KI-67 OS=Homo sapiens GN=MKI67 PE=1 SV=2
Q5TKA1	0	0	0	0	0	9	0	0	0	0	Protein lin-9 homolog OS=Homo sapiens GN=LIN9 PE=1 SV=1
Q93050-3	0	7	0	0	0	2	0	0	0	0	Isoform 3 of V-type proton ATPase 116 kDa subunit a isoform 1 OS=Homo sapiens GN=ATP6V0A1
Q93050-1	0	7	0	0	0	2	0	0	0	0	Isoform 2 of V-type proton ATPase 116 kDa subunit a isoform 1 OS=Homo sapiens GN=ATP6V0A1
P62899-2	0	0	0	4	0	0	0	0	5	0	Isoform 2 of 60S ribosomal protein L31 OS=Homo sapiens GN=RPL31
P62899-3	0	0	0	4	0	0	0	0	5	0	Isoform 3 of 60S ribosomal protein L31 OS=Homo sapiens GN=RPL31
vp|AEM64109.1|	0	0	0	0	1	2	0	0	0	6	Suid alphaherpesvirus 1 Becker g=US7, p=gI
P10244	0	0	0	0	0	9	0	0	0	0	Myb-related protein B OS=Homo sapiens GN=MYBL2 PE=1 SV=1
O75928	0	0	0	0	0	9	0	0	0	0	E3 SUMO-protein ligase PIAS2 OS=Homo sapiens GN=PIAS2 PE=1 SV=3
Q15468	0	0	0	0	0	6	0	3	0	0	SCL-interrupting locus protein OS=Homo sapiens GN=STIL PE=1 SV=2
Q9P270	0	0	0	0	0	9	0	0	0	0	SLAIN motif-containing protein 2 OS=Homo sapiens GN=SLAIN2 PE=1 SV=2
O43294-2	0	0	0	0	0	2	0	7	0	0	Isoform 2 of Transforming growth factor beta-1-induced transcript 1 protein OS=Homo sapiens GN=TGFB1I1
O43390-2	0	0	0	0	0	6	0	1	0	2	Isoform 2 of Heterogeneous nuclear ribonucleoprotein R OS=Homo sapiens GN=HNRNPR
Q9UHB6-4	0	0	0	0	0	3	0	6	0	0	Isoform 4 of LIM domain and actin-binding protein 1 OS=Homo sapiens GN=LIMA1
Q9UHB6-3	0	0	0	0	0	3	0	6	0	0	Isoform 3 of LIM domain and actin-binding protein 1 OS=Homo sapiens GN=LIMA1
Q9UHB6-2	0	0	0	0	0	3	0	6	0	0	Isoform Alpha of LIM domain and actin-binding protein 1 OS=Homo sapiens GN=LIMA1
Q9BS16	0	0	0	0	0	9	0	0	0	0	Centromere protein K OS=Homo sapiens GN=CENPK PE=1 SV=1
Q9Y4G6	0	0	0	0	4	3	0	2	0	0	Talin-2 OS=Homo sapiens GN=TLN2 PE=1 SV=4
P27635	0	0	0	0	0	0	0	5	4	0	60S ribosomal protein L10 OS=Homo sapiens GN=RPL10 PE=1 SV=4
P50542-2	0	0	0	0	0	0	0	9	0	0	Isoform 2 of Peroxisomal targeting signal 1 receptor OS=Homo sapiens GN=PEX5
P50542-4	0	0	0	0	0	0	0	9	0	0	Isoform 4 of Peroxisomal targeting signal 1 receptor OS=Homo sapiens GN=PEX5
P12532-2	0	1	0	0	0	8	0	0	0	0	Isoform 2 of Creatine kinase U-type, mitochondrial OS=Homo sapiens GN=CKMT1A
P50542	0	0	0	0	0	0	0	9	0	0	Peroxisomal targeting signal 1 receptor OS=Homo sapiens GN=PEX5 PE=1 SV=3
P46013-2	0	0	0	0	0	8	0	0	0	1	Isoform Short of Antigen KI-67 OS=Homo sapiens GN=MKI67
Q9H0B6-2	0	0	0	0	0	9	0	0	0	0	Isoform 2 of Kinesin light chain 2 OS=Homo sapiens GN=KLC2
P62899	0	0	0	4	0	0	0	0	5	0	60S ribosomal protein L31 OS=Homo sapiens GN=RPL31 PE=1 SV=1
P62805	0	0	0	0	0	3	0	2	0	4	Histone H4 OS=Homo sapiens GN=HIST1H4A PE=1 SV=2
vp|AEM64141.1|	0	0	0	2	0	4	0	2	0	1	Suid alphaherpesvirus 1 Becker g=US1, p=ICP22
Q8WWI1-2	0	0	0	0	0	9	0	0	0	0	Isoform 2 of LIM domain only protein 7 OS=Homo sapiens GN=LMO7
Q8WWI1-4	0	0	0	0	0	9	0	0	0	0	Isoform 4 of LIM domain only protein 7 OS=Homo sapiens GN=LMO7
Q9H425-3	0	0	0	0	0	5	0	4	0	0	Isoform 3 of Uncharacterized protein C1orf198 OS=Homo sapiens GN=C1orf198
P31942-4	0	0	1	0	0	4	0	4	0	0	Isoform 4 of Heterogeneous nuclear ribonucleoprotein H3 OS=Homo sapiens GN=HNRNPH3
P31942-5	0	0	1	0	0	4	0	4	0	0	Isoform 5 of Heterogeneous nuclear ribonucleoprotein H3 OS=Homo sapiens GN=HNRNPH3
P31942-6	0	0	1	0	0	4	0	4	0	0	Isoform 6 of Heterogeneous nuclear ribonucleoprotein H3 OS=Homo sapiens GN=HNRNPH3
P31942-2	0	0	1	0	0	4	0	4	0	0	Isoform 2 of Heterogeneous nuclear ribonucleoprotein H3 OS=Homo sapiens GN=HNRNPH3
P31942-3	0	0	1	0	0	4	0	4	0	0	Isoform 3 of Heterogeneous nuclear ribonucleoprotein H3 OS=Homo sapiens GN=HNRNPH3
O15371	0	0	0	0	0	6	0	3	0	0	Eukaryotic translation initiation factor 3 subunit D OS=Homo sapiens GN=EIF3D PE=1 SV=1
Q6MZP7-2	0	0	0	0	0	7	0	0	0	2	Isoform 2 of Protein lin-54 homolog OS=Homo sapiens GN=LIN54
Q9H425	0	0	0	0	0	5	0	4	0	0	Uncharacterized protein C1orf198 OS=Homo sapiens GN=C1orf198 PE=1 SV=1
Q9H910	0	0	0	0	0	7	0	0	0	2	Hematological and neurological expressed 1-like protein OS=Homo sapiens GN=HN1L PE=1 SV=1
Q5TKA1-3	0	0	0	0	0	9	0	0	0	0	Isoform 3 of Protein lin-9 homolog OS=Homo sapiens GN=LIN9
Q5TKA1-2	0	0	0	0	0	9	0	0	0	0	Isoform 2 of Protein lin-9 homolog OS=Homo sapiens GN=LIN9
Q96E39	0	0	0	0	0	3	0	1	0	5	RNA binding motif protein, X-linked-like-1 OS=Homo sapiens GN=RBMXL1 PE=1 SV=1
Q15468-2	0	0	0	0	0	6	0	3	0	0	Isoform 2 of SCL-interrupting locus protein OS=Homo sapiens GN=STIL
P18206	0	0	0	0	0	7	0	2	0	0	Vinculin OS=Homo sapiens GN=VCL PE=1 SV=4
O75928-3	0	0	0	0	0	9	0	0	0	0	Isoform 3 of E3 SUMO-protein ligase PIAS2 OS=Homo sapiens GN=PIAS2
O75928-2	0	0	0	0	0	9	0	0	0	0	Isoform PIAS2-alpha of E3 SUMO-protein ligase PIAS2 OS=Homo sapiens GN=PIAS2
O75533-2	0	0	0	0	0	9	0	0	0	0	Isoform 2 of Splicing factor 3B subunit 1 OS=Homo sapiens GN=SF3B1
P26038	0	0	0	0	0	2	0	6	0	0	Moesin OS=Homo sapiens GN=MSN PE=1 SV=3
Q96PV0	0	8	0	0	0	0	0	0	0	0	Ras/Rap GTPase-activating protein SynGAP OS=Homo sapiens GN=SYNGAP1 PE=1 SV=4
Q96SN8-4	0	0	0	0	2	6	0	0	0	0	Isoform 4 of CDK5 regulatory subunit-associated protein 2 OS=Homo sapiens GN=CDK5RAP2
Q96SN8-2	0	0	0	0	2	6	0	0	0	0	Isoform 2 of CDK5 regulatory subunit-associated protein 2 OS=Homo sapiens GN=CDK5RAP2
Q96SN8-3	0	0	0	0	2	6	0	0	0	0	Isoform 3 of CDK5 regulatory subunit-associated protein 2 OS=Homo sapiens GN=CDK5RAP2
Q14814	0	0	0	0	0	8	0	0	0	0	Myocyte-specific enhancer factor 2D OS=Homo sapiens GN=MEF2D PE=1 SV=1
O75398-5	0	0	0	0	0	8	0	0	0	0	Isoform 4 of Deformed epidermal autoregulatory factor 1 homolog OS=Homo sapiens GN=DEAF1
O75398-4	0	0	0	0	0	8	0	0	0	0	Isoform 3 of Deformed epidermal autoregulatory factor 1 homolog OS=Homo sapiens GN=DEAF1
O75398-3	0	0	0	0	0	8	0	0	0	0	Isoform 2 of Deformed epidermal autoregulatory factor 1 homolog OS=Homo sapiens GN=DEAF1
Q96SN8	0	0	0	0	2	6	0	0	0	0	CDK5 regulatory subunit-associated protein 2 OS=Homo sapiens GN=CDK5RAP2 PE=1 SV=5
contaminant_GR78_PIG	0	0	2	3	0	3	0	0	0	0	owl|P34935| 78 KD GLUCOSE REGULATED PROTEIN (GRP 78) (IMMUNOGLOBULIN HEAVY...
P51674	0	8	0	0	0	0	0	0	0	0	Neuronal membrane glycoprotein M6-a OS=Homo sapiens GN=GPM6A PE=2 SV=2
P61006	0	0	0	0	0	8	0	0	0	0	Ras-related protein Rab-8A OS=Homo sapiens GN=RAB8A PE=1 SV=1
P48634	0	0	0	0	0	8	0	0	0	0	Protein PRRC2A OS=Homo sapiens GN=PRRC2A PE=1 SV=3
Q96PV0-4	0	8	0	0	0	0	0	0	0	0	Isoform 4 of Ras/Rap GTPase-activating protein SynGAP OS=Homo sapiens GN=SYNGAP1
Q96PV0-3	0	8	0	0	0	0	0	0	0	0	Isoform 3 of Ras/Rap GTPase-activating protein SynGAP OS=Homo sapiens GN=SYNGAP1
Q96PV0-2	0	8	0	0	0	0	0	0	0	0	Isoform 2 of Ras/Rap GTPase-activating protein SynGAP OS=Homo sapiens GN=SYNGAP1
Q5W0B1	0	0	0	0	0	5	0	3	0	0	RING finger protein 219 OS=Homo sapiens GN=RNF219 PE=1 SV=1
O14556	0	0	0	0	0	8	0	0	0	0	Glyceraldehyde-3-phosphate dehydrogenase, testis-specific OS=Homo sapiens GN=GAPDHS PE=1 SV=2
Q9H3U1-3	0	0	0	0	0	6	0	2	0	0	Isoform 3 of Protein unc-45 homolog A OS=Homo sapiens GN=UNC45A
Q9H3U1-2	0	0	0	0	0	6	0	2	0	0	Isoform 2 of Protein unc-45 homolog A OS=Homo sapiens GN=UNC45A
O14639	0	0	0	0	0	5	0	3	0	0	Actin-binding LIM protein 1 OS=Homo sapiens GN=ABLIM1 PE=1 SV=3
O75398	0	0	0	0	0	8	0	0	0	0	Deformed epidermal autoregulatory factor 1 homolog OS=Homo sapiens GN=DEAF1 PE=1 SV=1
P20290-2	0	0	0	0	0	6	0	2	0	0	Isoform 2 of Transcription factor BTF3 OS=Homo sapiens GN=BTF3
Q15056	0	0	0	0	0	7	0	1	0	0	Eukaryotic translation initiation factor 4H OS=Homo sapiens GN=EIF4H PE=1 SV=5
P20290	0	0	0	0	0	6	0	2	0	0	Transcription factor BTF3 OS=Homo sapiens GN=BTF3 PE=1 SV=1
P19404	0	2	0	0	0	6	0	0	0	0	NADH dehydrogenase [ubiquinone] flavoprotein 2, mitochondrial OS=Homo sapiens GN=NDUFV2 PE=1 SV=2
Q969P0-3	0	0	0	0	0	8	0	0	0	0	Isoform 3 of Immunoglobulin superfamily member 8 OS=Homo sapiens GN=IGSF8
Q15170	0	0	0	0	0	4	0	4	0	0	Transcription elongation factor A protein-like 1 OS=Homo sapiens GN=TCEAL1 PE=1 SV=2
Q8TCU4	0	0	0	0	0	2	0	6	0	0	Alstrom syndrome protein 1 OS=Homo sapiens GN=ALMS1 PE=1 SV=3
Q8N0Y7	0	4	0	0	0	4	0	0	0	0	Probable phosphoglycerate mutase 4 OS=Homo sapiens GN=PGAM4 PE=2 SV=1
P20810	0	0	0	0	0	2	0	6	0	0	Calpastatin OS=Homo sapiens GN=CAST PE=1 SV=4
P20810-2	0	0	0	0	0	2	0	6	0	0	Isoform 2 of Calpastatin OS=Homo sapiens GN=CAST
P20810-6	0	0	0	0	0	2	0	6	0	0	Isoform 6 of Calpastatin OS=Homo sapiens GN=CAST
P20810-7	0	0	0	0	0	2	0	6	0	0	Isoform 7 of Calpastatin OS=Homo sapiens GN=CAST
P20810-4	0	0	0	0	0	2	0	6	0	0	Isoform 4 of Calpastatin OS=Homo sapiens GN=CAST
P20810-5	0	0	0	0	0	2	0	6	0	0	Isoform 5 of Calpastatin OS=Homo sapiens GN=CAST
P20810-8	0	0	0	0	0	2	0	6	0	0	Isoform 8 of Calpastatin OS=Homo sapiens GN=CAST
P20810-9	0	0	0	0	0	2	0	6	0	0	Isoform 9 of Calpastatin OS=Homo sapiens GN=CAST
Q13177	0	0	0	0	0	6	0	2	0	0	Serine/threonine-protein kinase PAK 2 OS=Homo sapiens GN=PAK2 PE=1 SV=3
Q13190	0	0	0	0	0	8	0	0	0	0	Syntaxin-5 OS=Homo sapiens GN=STX5 PE=1 SV=2
Q9Y639	0	6	0	0	0	2	0	0	0	0	Neuroplastin OS=Homo sapiens GN=NPTN PE=1 SV=2
P62847-4	0	0	2	0	0	0	0	1	2	3	Isoform 4 of 40S ribosomal protein S24 OS=Homo sapiens GN=RPS24
P62847-2	0	0	2	0	0	0	0	1	2	3	Isoform 2 of 40S ribosomal protein S24 OS=Homo sapiens GN=RPS24
P62847-3	0	0	2	0	0	0	0	1	2	3	Isoform 3 of 40S ribosomal protein S24 OS=Homo sapiens GN=RPS24
Q8IY67-2	0	0	0	0	0	6	0	0	0	2	Isoform 2 of Ribonucleoprotein PTB-binding 1 OS=Homo sapiens GN=RAVER1
P15104	0	0	0	0	0	8	0	0	0	0	Glutamine synthetase OS=Homo sapiens GN=GLUL PE=1 SV=4
Q13190-2	0	0	0	0	0	8	0	0	0	0	Isoform 2 of Syntaxin-5 OS=Homo sapiens GN=STX5
Q13190-3	0	0	0	0	0	8	0	0	0	0	Isoform 3 of Syntaxin-5 OS=Homo sapiens GN=STX5
Q6AWC2-7	0	0	0	0	0	8	0	0	0	0	Isoform 7 of Protein WWC2 OS=Homo sapiens GN=WWC2
Q5BKZ1-3	0	0	0	0	0	0	0	8	0	0	Isoform 3 of DBIRD complex subunit ZNF326 OS=Homo sapiens GN=ZNF326
Q8NE71	0	0	0	2	0	0	0	0	6	0	ATP-binding cassette sub-family F member 1 OS=Homo sapiens GN=ABCF1 PE=1 SV=2
Q8IWR0	0	0	0	0	0	3	0	5	0	0	Zinc finger CCCH domain-containing protein 7A OS=Homo sapiens GN=ZC3H7A PE=1 SV=1
P55327-8	0	0	0	0	0	0	0	8	0	0	Isoform 8 of Tumor protein D52 OS=Homo sapiens GN=TPD52
P55327-7	0	0	0	0	0	0	0	8	0	0	Isoform 7 of Tumor protein D52 OS=Homo sapiens GN=TPD52
P55327-6	0	0	0	0	0	0	0	8	0	0	Isoform 6 of Tumor protein D52 OS=Homo sapiens GN=TPD52
P55327-5	0	0	0	0	0	0	0	8	0	0	Isoform 5 of Tumor protein D52 OS=Homo sapiens GN=TPD52
P55327-4	0	0	0	0	0	0	0	8	0	0	Isoform 4 of Tumor protein D52 OS=Homo sapiens GN=TPD52
P55327-3	0	0	0	0	0	0	0	8	0	0	Isoform 3 of Tumor protein D52 OS=Homo sapiens GN=TPD52
P55327-2	0	0	0	0	0	0	0	8	0	0	Isoform 2 of Tumor protein D52 OS=Homo sapiens GN=TPD52
Q9NY33-2	0	0	0	0	0	0	0	8	0	0	Isoform 2 of Dipeptidyl peptidase 3 OS=Homo sapiens GN=DPP3
Q7LBC6	0	0	0	0	0	8	0	0	0	0	Lysine-specific demethylase 3B OS=Homo sapiens GN=KDM3B PE=1 SV=2
P62847	0	0	2	0	0	0	0	1	2	3	40S ribosomal protein S24 OS=Homo sapiens GN=RPS24 PE=1 SV=1
P50990	0	0	0	0	0	4	0	4	0	0	T-complex protein 1 subunit theta OS=Homo sapiens GN=CCT8 PE=1 SV=4
Q5JNZ5	0	0	0	3	0	0	0	0	5	0	Putative 40S ribosomal protein S26-like 1 OS=Homo sapiens GN=RPS26P11 PE=5 SV=1
O14639-5	0	0	0	0	0	5	0	3	0	0	Isoform 5 of Actin-binding LIM protein 1 OS=Homo sapiens GN=ABLIM1
O14639-4	0	0	0	0	0	5	0	3	0	0	Isoform 4 of Actin-binding LIM protein 1 OS=Homo sapiens GN=ABLIM1
O14639-3	0	0	0	0	0	5	0	3	0	0	Isoform 3 of Actin-binding LIM protein 1 OS=Homo sapiens GN=ABLIM1
O14639-2	0	0	0	0	0	5	0	3	0	0	Isoform 2 of Actin-binding LIM protein 1 OS=Homo sapiens GN=ABLIM1
Q969P0	0	0	0	0	0	8	0	0	0	0	Immunoglobulin superfamily member 8 OS=Homo sapiens GN=IGSF8 PE=1 SV=1
P51674-2	0	8	0	0	0	0	0	0	0	0	Isoform 2 of Neuronal membrane glycoprotein M6-a OS=Homo sapiens GN=GPM6A
P51674-3	0	8	0	0	0	0	0	0	0	0	Isoform 3 of Neuronal membrane glycoprotein M6-a OS=Homo sapiens GN=GPM6A
Q6MZP7-3	0	0	0	0	0	6	0	0	0	2	Isoform 3 of Protein lin-54 homolog OS=Homo sapiens GN=LIN54
Q8NE71-2	0	0	0	2	0	0	0	0	6	0	Isoform 2 of ATP-binding cassette sub-family F member 1 OS=Homo sapiens GN=ABCF1
Q15170-2	0	0	0	0	0	4	0	4	0	0	Isoform 2 of Transcription elongation factor A protein-like 1 OS=Homo sapiens GN=TCEAL1
Q9H3U1	0	0	0	0	0	6	0	2	0	0	Protein unc-45 homolog A OS=Homo sapiens GN=UNC45A PE=1 SV=1
P48634-2	0	0	0	0	0	8	0	0	0	0	Isoform 2 of Protein PRRC2A OS=Homo sapiens GN=PRRC2A
P48634-3	0	0	0	0	0	8	0	0	0	0	Isoform 3 of Protein PRRC2A OS=Homo sapiens GN=PRRC2A
P38159-2	0	0	0	0	0	1	0	2	0	5	Isoform 2 of RNA-binding motif protein, X chromosome OS=Homo sapiens GN=RBMX
O60664-2	0	0	0	0	0	4	0	4	0	0	Isoform 2 of Perilipin-3 OS=Homo sapiens GN=PLIN3
Q16881-3	0	0	0	0	0	8	0	0	0	0	Isoform 3 of Thioredoxin reductase 1, cytoplasmic OS=Homo sapiens GN=TXNRD1
Q16881-4	0	0	0	0	0	8	0	0	0	0	Isoform 4 of Thioredoxin reductase 1, cytoplasmic OS=Homo sapiens GN=TXNRD1
Q8TCU4-2	0	0	0	0	0	2	0	6	0	0	Isoform 2 of Alstrom syndrome protein 1 OS=Homo sapiens GN=ALMS1
Q8TCU4-3	0	0	0	0	0	2	0	6	0	0	Isoform 3 of Alstrom syndrome protein 1 OS=Homo sapiens GN=ALMS1
Q9NZN8-2	0	0	0	0	0	8	0	0	0	0	Isoform 2 of CCR4-NOT transcription complex subunit 2 OS=Homo sapiens GN=CNOT2
Q96B45	0	0	0	0	0	7	0	1	0	0	UPF0693 protein C10orf32 OS=Homo sapiens GN=C10orf32 PE=1 SV=1
Q08209-3	0	6	0	0	0	2	0	0	0	0	Isoform 3 of Serine/threonine-protein phosphatase 2B catalytic subunit alpha isoform OS=Homo sapiens GN=PPP3CA
Q16881	0	0	0	0	0	8	0	0	0	0	Thioredoxin reductase 1, cytoplasmic OS=Homo sapiens GN=TXNRD1 PE=1 SV=3
P55327	0	0	0	0	0	0	0	8	0	0	Tumor protein D52 OS=Homo sapiens GN=TPD52 PE=1 SV=2
Q14814-4	0	0	0	0	0	8	0	0	0	0	Isoform MEF2DA0 of Myocyte-specific enhancer factor 2D OS=Homo sapiens GN=MEF2D
Q15056-2	0	0	0	0	0	7	0	1	0	0	Isoform Short of Eukaryotic translation initiation factor 4H OS=Homo sapiens GN=EIF4H
Q9Y639-4	0	6	0	0	0	2	0	0	0	0	Isoform 4 of Neuroplastin OS=Homo sapiens GN=NPTN
Q9Y639-5	0	6	0	0	0	2	0	0	0	0	Isoform 5 of Neuroplastin OS=Homo sapiens GN=NPTN
P41208	0	0	0	0	0	0	0	8	0	0	Centrin-2 OS=Homo sapiens GN=CETN2 PE=1 SV=1
P18669	0	4	0	0	0	4	0	0	0	0	Phosphoglycerate mutase 1 OS=Homo sapiens GN=PGAM1 PE=1 SV=2
Q04917	0	6	0	0	0	2	0	0	0	0	14-3-3 protein eta OS=Homo sapiens GN=YWHAH PE=1 SV=4
Q9UJU6	0	0	0	0	0	2	0	5	0	0	Drebrin-like protein OS=Homo sapiens GN=DBNL PE=1 SV=1
O43143	0	0	0	0	0	3	0	4	0	0	Putative pre-mRNA-splicing factor ATP-dependent RNA helicase DHX15 OS=Homo sapiens GN=DHX15 PE=1 SV=2
Q9UI15	0	0	0	0	1	2	0	0	0	4	Transgelin-3 OS=Homo sapiens GN=TAGLN3 PE=1 SV=2
Q86V48	0	0	0	0	0	7	0	0	0	0	Leucine zipper protein 1 OS=Homo sapiens GN=LUZP1 PE=1 SV=2
P53990	0	0	0	0	0	4	0	3	0	0	IST1 homolog OS=Homo sapiens GN=IST1 PE=1 SV=1
Q9UQ16	0	6	0	0	0	1	0	0	0	0	Dynamin-3 OS=Homo sapiens GN=DNM3 PE=1 SV=4
Q6P1N0	0	0	0	0	0	4	0	3	0	0	Coiled-coil and C2 domain-containing protein 1A OS=Homo sapiens GN=CC2D1A PE=1 SV=1
Q15287-2	0	2	0	0	0	2	0	1	0	2	Isoform 2 of RNA-binding protein with serine-rich domain 1 OS=Homo sapiens GN=RNPS1
Q15287-3	0	2	0	0	0	2	0	1	0	2	Isoform 3 of RNA-binding protein with serine-rich domain 1 OS=Homo sapiens GN=RNPS1
O43395	0	0	0	0	0	7	0	0	0	0	U4/U6 small nuclear ribonucleoprotein Prp3 OS=Homo sapiens GN=PRPF3 PE=1 SV=2
P85037	0	0	0	0	0	7	0	0	0	0	Forkhead box protein K1 OS=Homo sapiens GN=FOXK1 PE=1 SV=1
P09471-2	0	7	0	0	0	0	0	0	0	0	Isoform Alpha-2 of Guanine nucleotide-binding protein G(o) subunit alpha OS=Homo sapiens GN=GNAO1
P07910-4	0	0	0	2	0	5	0	0	0	0	Isoform 4 of Heterogeneous nuclear ribonucleoproteins C1/C2 OS=Homo sapiens GN=HNRNPC
P07910-2	0	0	0	2	0	5	0	0	0	0	Isoform C1 of Heterogeneous nuclear ribonucleoproteins C1/C2 OS=Homo sapiens GN=HNRNPC
Q6ZSR9	0	0	0	0	0	7	0	0	0	0	Uncharacterized protein FLJ45252 OS=Homo sapiens PE=2 SV=2
O15357-2	0	0	0	0	0	6	0	1	0	0	Isoform 2 of Phosphatidylinositol 3,4,5-trisphosphate 5-phosphatase 2 OS=Homo sapiens GN=INPPL1
O43707	0	2	0	0	0	3	0	2	0	0	Alpha-actinin-4 OS=Homo sapiens GN=ACTN4 PE=1 SV=2
A5YKK6-4	0	0	0	0	2	5	0	0	0	0	Isoform 4 of CCR4-NOT transcription complex subunit 1 OS=Homo sapiens GN=CNOT1
A5YKK6-3	0	0	0	0	2	5	0	0	0	0	Isoform 3 of CCR4-NOT transcription complex subunit 1 OS=Homo sapiens GN=CNOT1
A5YKK6-2	0	0	0	0	2	5	0	0	0	0	Isoform 2 of CCR4-NOT transcription complex subunit 1 OS=Homo sapiens GN=CNOT1
P50213-2	0	0	0	0	0	7	0	0	0	0	Isoform 2 of Isocitrate dehydrogenase [NAD] subunit alpha, mitochondrial OS=Homo sapiens GN=IDH3A
Q9UK76-3	0	0	0	0	0	3	0	2	0	2	Isoform 3 of Hematological and neurological expressed 1 protein OS=Homo sapiens GN=HN1
P61981	0	7	0	0	0	0	0	0	0	0	14-3-3 protein gamma OS=Homo sapiens GN=YWHAG PE=1 SV=2
P09471	0	7	0	0	0	0	0	0	0	0	Guanine nucleotide-binding protein G(o) subunit alpha OS=Homo sapiens GN=GNAO1 PE=1 SV=4
Q8IZH2-3	0	0	0	0	0	7	0	0	0	0	Isoform 3 of 5'-3' exoribonuclease 1 OS=Homo sapiens GN=XRN1
Q58FF7	0	0	0	4	0	2	0	0	1	0	Putative heat shock protein HSP 90-beta-3 OS=Homo sapiens GN=HSP90AB3P PE=5 SV=1
Q9NNX1-2	0	0	0	0	0	7	0	0	0	0	Isoform 2 of Tuftelin OS=Homo sapiens GN=TUFT1
Q9NNX1-3	0	0	0	0	0	7	0	0	0	0	Isoform 3 of Tuftelin OS=Homo sapiens GN=TUFT1
Q8IX01-3	0	0	0	0	0	7	0	0	0	0	Isoform 3 of SURP and G-patch domain-containing protein 2 OS=Homo sapiens GN=SUGP2
Q8IX01-4	0	0	0	0	0	7	0	0	0	0	Isoform 4 of SURP and G-patch domain-containing protein 2 OS=Homo sapiens GN=SUGP2
Q15287	0	2	0	0	0	2	0	1	0	2	RNA-binding protein with serine-rich domain 1 OS=Homo sapiens GN=RNPS1 PE=1 SV=1
Q05932	0	0	0	0	0	5	0	2	0	0	Folylpolyglutamate synthase, mitochondrial OS=Homo sapiens GN=FPGS PE=1 SV=3
Q2M2I5	0	1	2	0	2	2	0	0	0	0	Keratin, type I cytoskeletal 24 OS=Homo sapiens GN=KRT24 PE=1 SV=1
P20336	0	7	0	0	0	0	0	0	0	0	Ras-related protein Rab-3A OS=Homo sapiens GN=RAB3A PE=1 SV=1
Q9Y266	0	0	0	0	0	6	0	1	0	0	Nuclear migration protein nudC OS=Homo sapiens GN=NUDC PE=1 SV=1
P27816-7	0	0	0	0	0	1	0	4	0	2	Isoform 7 of Microtubule-associated protein 4 OS=Homo sapiens GN=MAP4
Q05932-2	0	0	0	0	0	5	0	2	0	0	Isoform 2 of Folylpolyglutamate synthase, mitochondrial OS=Homo sapiens GN=FPGS
Q05932-3	0	0	0	0	0	5	0	2	0	0	Isoform 3 of Folylpolyglutamate synthase, mitochondrial OS=Homo sapiens GN=FPGS
Q05932-4	0	0	0	0	0	5	0	2	0	0	Isoform 4 of Folylpolyglutamate synthase, mitochondrial OS=Homo sapiens GN=FPGS
P08195-4	0	0	0	0	0	1	0	6	0	0	Isoform 4 of 4F2 cell-surface antigen heavy chain OS=Homo sapiens GN=SLC3A2
P08195-3	0	0	0	0	0	1	0	6	0	0	Isoform 3 of 4F2 cell-surface antigen heavy chain OS=Homo sapiens GN=SLC3A2
P08195-2	0	0	0	0	0	1	0	6	0	0	Isoform 2 of 4F2 cell-surface antigen heavy chain OS=Homo sapiens GN=SLC3A2
O43390-3	0	0	0	0	0	6	0	1	0	0	Isoform 3 of Heterogeneous nuclear ribonucleoprotein R OS=Homo sapiens GN=HNRNPR
Q6P1N0-2	0	0	0	0	0	4	0	3	0	0	Isoform 2 of Coiled-coil and C2 domain-containing protein 1A OS=Homo sapiens GN=CC2D1A
P11940-2	0	0	0	0	0	7	0	0	0	0	Isoform 2 of Polyadenylate-binding protein 1 OS=Homo sapiens GN=PABPC1
Q9HAU0-3	0	0	0	0	0	7	0	0	0	0	Isoform 3 of Pleckstrin homology domain-containing family A member 5 OS=Homo sapiens GN=PLEKHA5
Q9Y2Z0	0	0	0	0	0	6	0	0	0	1	Suppressor of G2 allele of SKP1 homolog OS=Homo sapiens GN=SUGT1 PE=1 SV=3
Q01469	0	0	4	0	0	0	0	3	0	0	Fatty acid-binding protein, epidermal OS=Homo sapiens GN=FABP5 PE=1 SV=3
Q5H9R7	0	0	0	0	0	0	0	7	0	0	Serine/threonine-protein phosphatase 6 regulatory subunit 3 OS=Homo sapiens GN=PPP6R3 PE=1 SV=2
P49023	0	0	0	0	0	5	0	2	0	0	Paxillin OS=Homo sapiens GN=PXN PE=1 SV=3
P53990-4	0	0	0	0	0	4	0	3	0	0	Isoform 4 of IST1 homolog OS=Homo sapiens GN=IST1
P53990-3	0	0	0	0	0	4	0	3	0	0	Isoform 3 of IST1 homolog OS=Homo sapiens GN=IST1
P53990-5	0	0	0	0	0	4	0	3	0	0	Isoform 5 of IST1 homolog OS=Homo sapiens GN=IST1
P53990-2	0	0	0	0	0	4	0	3	0	0	Isoform 2 of IST1 homolog OS=Homo sapiens GN=IST1
Q15154-3	0	0	0	0	0	7	0	0	0	0	Isoform 3 of Pericentriolar material 1 protein OS=Homo sapiens GN=PCM1
Q8IX01	0	0	0	0	0	7	0	0	0	0	SURP and G-patch domain-containing protein 2 OS=Homo sapiens GN=SUGP2 PE=1 SV=2
P50213	0	0	0	0	0	7	0	0	0	0	Isocitrate dehydrogenase [NAD] subunit alpha, mitochondrial OS=Homo sapiens GN=IDH3A PE=1 SV=1
Q9UJU6-2	0	0	0	0	0	2	0	5	0	0	Isoform 2 of Drebrin-like protein OS=Homo sapiens GN=DBNL
Q9UJU6-3	0	0	0	0	0	2	0	5	0	0	Isoform 3 of Drebrin-like protein OS=Homo sapiens GN=DBNL
P49023-3	0	0	0	0	0	5	0	2	0	0	Isoform Gamma of Paxillin OS=Homo sapiens GN=PXN
P49023-2	0	0	0	0	0	5	0	2	0	0	Isoform Alpha of Paxillin OS=Homo sapiens GN=PXN
P62195	0	0	0	0	0	7	0	0	0	0	26S protease regulatory subunit 8 OS=Homo sapiens GN=PSMC5 PE=1 SV=1
P52943	0	0	0	0	0	3	0	4	0	0	Cysteine-rich protein 2 OS=Homo sapiens GN=CRIP2 PE=1 SV=1
Q9Y2Z0-2	0	0	0	0	0	6	0	0	0	1	Isoform 2 of Suppressor of G2 allele of SKP1 homolog OS=Homo sapiens GN=SUGT1
P40925	0	2	0	0	0	5	0	0	0	0	Malate dehydrogenase, cytoplasmic OS=Homo sapiens GN=MDH1 PE=1 SV=4
contaminant_KERATIN11	0	1	2	0	0	2	0	0	0	2	no description
contaminant_KERATIN10	0	0	6	0	0	0	0	0	0	1	no description
O75128-5	0	0	0	0	0	2	0	5	0	0	Isoform 5 of Protein cordon-bleu OS=Homo sapiens GN=COBL
O75128-4	0	0	0	0	0	2	0	5	0	0	Isoform 4 of Protein cordon-bleu OS=Homo sapiens GN=COBL
O15357	0	0	0	0	0	6	0	1	0	0	Phosphatidylinositol 3,4,5-trisphosphate 5-phosphatase 2 OS=Homo sapiens GN=INPPL1 PE=1 SV=2
Q9H4A6	0	0	0	0	0	5	0	2	0	0	Golgi phosphoprotein 3 OS=Homo sapiens GN=GOLPH3 PE=1 SV=1
P08195	0	0	0	0	0	1	0	6	0	0	4F2 cell-surface antigen heavy chain OS=Homo sapiens GN=SLC3A2 PE=1 SV=3
P55265-3	0	0	0	0	0	7	0	0	0	0	Isoform 3 of Double-stranded RNA-specific adenosine deaminase OS=Homo sapiens GN=ADAR
P55265-2	0	0	0	0	0	7	0	0	0	0	Isoform 2 of Double-stranded RNA-specific adenosine deaminase OS=Homo sapiens GN=ADAR
P55265-5	0	0	0	0	0	7	0	0	0	0	Isoform 5 of Double-stranded RNA-specific adenosine deaminase OS=Homo sapiens GN=ADAR
P55265-4	0	0	0	0	0	7	0	0	0	0	Isoform 4 of Double-stranded RNA-specific adenosine deaminase OS=Homo sapiens GN=ADAR
Q96BY7	0	0	0	0	0	3	0	4	0	0	Autophagy-related protein 2 homolog B OS=Homo sapiens GN=ATG2B PE=1 SV=5
P11940	0	0	0	0	0	7	0	0	0	0	Polyadenylate-binding protein 1 OS=Homo sapiens GN=PABPC1 PE=1 SV=2
P35900	0	1	2	0	0	2	0	0	0	2	Keratin, type I cytoskeletal 20 OS=Homo sapiens GN=KRT20 PE=1 SV=1
P55265	0	0	0	0	0	7	0	0	0	0	Double-stranded RNA-specific adenosine deaminase OS=Homo sapiens GN=ADAR PE=1 SV=4
P55209	0	0	0	0	0	7	0	0	0	0	Nucleosome assembly protein 1-like 1 OS=Homo sapiens GN=NAP1L1 PE=1 SV=1
P40925-2	0	2	0	0	0	5	0	0	0	0	Isoform 2 of Malate dehydrogenase, cytoplasmic OS=Homo sapiens GN=MDH1
P40925-3	0	2	0	0	0	5	0	0	0	0	Isoform 3 of Malate dehydrogenase, cytoplasmic OS=Homo sapiens GN=MDH1
Q9NNX1	0	0	0	0	0	7	0	0	0	0	Tuftelin OS=Homo sapiens GN=TUFT1 PE=2 SV=1
P08727	0	0	6	0	0	0	0	0	0	1	Keratin, type I cytoskeletal 19 OS=Homo sapiens GN=KRT19 PE=1 SV=4
Q6P2H3-3	0	0	0	0	0	7	0	0	0	0	Isoform 3 of Centrosomal protein of 85 kDa OS=Homo sapiens GN=CEP85
Q16594	0	0	0	0	0	5	0	2	0	0	Transcription initiation factor TFIID subunit 9 OS=Homo sapiens GN=TAF9 PE=1 SV=1
Q5H9R7-2	0	0	0	0	0	0	0	7	0	0	Isoform 2 of Serine/threonine-protein phosphatase 6 regulatory subunit 3 OS=Homo sapiens GN=PPP6R3
Q5H9R7-6	0	0	0	0	0	0	0	7	0	0	Isoform 6 of Serine/threonine-protein phosphatase 6 regulatory subunit 3 OS=Homo sapiens GN=PPP6R3
Q5H9R7-4	0	0	0	0	0	0	0	7	0	0	Isoform 4 of Serine/threonine-protein phosphatase 6 regulatory subunit 3 OS=Homo sapiens GN=PPP6R3
Q5H9R7-3	0	0	0	0	0	0	0	7	0	0	Isoform 3 of Serine/threonine-protein phosphatase 6 regulatory subunit 3 OS=Homo sapiens GN=PPP6R3
Q86V48-2	0	0	0	0	0	7	0	0	0	0	Isoform 2 of Leucine zipper protein 1 OS=Homo sapiens GN=LUZP1
Q86V48-3	0	0	0	0	0	7	0	0	0	0	Isoform 3 of Leucine zipper protein 1 OS=Homo sapiens GN=LUZP1
Q9UQ16-4	0	6	0	0	0	1	0	0	0	0	Isoform 4 of Dynamin-3 OS=Homo sapiens GN=DNM3
Q9UQ16-2	0	6	0	0	0	1	0	0	0	0	Isoform 2 of Dynamin-3 OS=Homo sapiens GN=DNM3
Q9UQ16-3	0	6	0	0	0	1	0	0	0	0	Isoform 3 of Dynamin-3 OS=Homo sapiens GN=DNM3
P62195-2	0	0	0	0	0	7	0	0	0	0	Isoform 2 of 26S protease regulatory subunit 8 OS=Homo sapiens GN=PSMC5
P52943-2	0	0	0	0	0	3	0	4	0	0	Isoform 2 of Cysteine-rich protein 2 OS=Homo sapiens GN=CRIP2
P10636-2	0	6	0	0	0	0	0	0	0	0	Isoform Fetal-tau of Microtubule-associated protein tau OS=Homo sapiens GN=MAPT
P10636-3	0	6	0	0	0	0	0	0	0	0	Isoform Tau-A of Microtubule-associated protein tau OS=Homo sapiens GN=MAPT
P10636-4	0	6	0	0	0	0	0	0	0	0	Isoform Tau-B of Microtubule-associated protein tau OS=Homo sapiens GN=MAPT
P10636-5	0	6	0	0	0	0	0	0	0	0	Isoform Tau-C of Microtubule-associated protein tau OS=Homo sapiens GN=MAPT
P10636-6	0	6	0	0	0	0	0	0	0	0	Isoform Tau-D of Microtubule-associated protein tau OS=Homo sapiens GN=MAPT
P10636-7	0	6	0	0	0	0	0	0	0	0	Isoform Tau-E of Microtubule-associated protein tau OS=Homo sapiens GN=MAPT
P10636-8	0	6	0	0	0	0	0	0	0	0	Isoform Tau-F of Microtubule-associated protein tau OS=Homo sapiens GN=MAPT
P10636-9	0	6	0	0	0	0	0	0	0	0	Isoform Tau-G of Microtubule-associated protein tau OS=Homo sapiens GN=MAPT
P31930	0	4	0	0	0	2	0	0	0	0	Cytochrome b-c1 complex subunit 1, mitochondrial OS=Homo sapiens GN=UQCRC1 PE=1 SV=3
P16298	0	4	0	0	0	2	0	0	0	0	Serine/threonine-protein phosphatase 2B catalytic subunit beta isoform OS=Homo sapiens GN=PPP3CB PE=1 SV=2
Q99623	0	1	0	0	0	5	0	0	0	0	Prohibitin-2 OS=Homo sapiens GN=PHB2 PE=1 SV=2
Q14789	0	0	0	0	0	6	0	0	0	0	Golgin subfamily B member 1 OS=Homo sapiens GN=GOLGB1 PE=1 SV=2
Q13596-3	0	0	0	0	0	6	0	0	0	0	Isoform 3 of Sorting nexin-1 OS=Homo sapiens GN=SNX1
Q13596-2	0	0	0	0	0	6	0	0	0	0	Isoform 1A of Sorting nexin-1 OS=Homo sapiens GN=SNX1
P53999	0	0	0	0	0	6	0	0	0	0	Activated RNA polymerase II transcriptional coactivator p15 OS=Homo sapiens GN=SUB1 PE=1 SV=3
P14415	0	4	0	0	0	2	0	0	0	0	Sodium/potassium-transporting ATPase subunit beta-2 OS=Homo sapiens GN=ATP1B2 PE=1 SV=3
Q12860-3	0	4	0	0	0	2	0	0	0	0	Isoform 3 of Contactin-1 OS=Homo sapiens GN=CNTN1
Q9C0F1-2	0	0	0	0	0	6	0	0	0	0	Isoform 2 of Centrosomal protein of 44 kDa OS=Homo sapiens GN=CEP44
O43237	0	0	0	0	0	6	0	0	0	0	Cytoplasmic dynein 1 light intermediate chain 2 OS=Homo sapiens GN=DYNC1LI2 PE=1 SV=1
O94826	0	0	0	0	0	6	0	0	0	0	Mitochondrial import receptor subunit TOM70 OS=Homo sapiens GN=TOMM70A PE=1 SV=1
O94925	0	5	0	0	0	1	0	0	0	0	Glutaminase kidney isoform, mitochondrial OS=Homo sapiens GN=GLS PE=1 SV=1
vp|AEM64117.1|	0	0	0	0	0	3	0	3	0	0	Suid alphaherpesvirus 1 Becker g=UL50, p=dUTPase
P48047	0	4	0	0	0	2	0	0	0	0	ATP synthase subunit O, mitochondrial OS=Homo sapiens GN=ATP5O PE=1 SV=1
P61019	0	6	0	0	0	0	0	0	0	0	Ras-related protein Rab-2A OS=Homo sapiens GN=RAB2A PE=1 SV=1
P51649	0	0	0	0	0	6	0	0	0	0	Succinate-semialdehyde dehydrogenase, mitochondrial OS=Homo sapiens GN=ALDH5A1 PE=1 SV=2
Q12906	0	0	0	0	0	6	0	0	0	0	Interleukin enhancer-binding factor 3 OS=Homo sapiens GN=ILF3 PE=1 SV=3
Q8IYB3-2	0	0	0	2	0	0	0	1	3	0	Isoform 2 of Serine/arginine repetitive matrix protein 1 OS=Homo sapiens GN=SRRM1
O43815	0	0	0	0	0	2	0	4	0	0	Striatin OS=Homo sapiens GN=STRN PE=1 SV=4
P12814-2	0	2	0	0	0	2	0	2	0	0	Isoform 2 of Alpha-actinin-1 OS=Homo sapiens GN=ACTN1
P12814-4	0	2	0	0	0	2	0	2	0	0	Isoform 4 of Alpha-actinin-1 OS=Homo sapiens GN=ACTN1
P12814-3	0	2	0	0	0	2	0	2	0	0	Isoform 3 of Alpha-actinin-1 OS=Homo sapiens GN=ACTN1
P33981-2	0	0	0	0	0	4	0	2	0	0	Isoform 2 of Dual specificity protein kinase TTK OS=Homo sapiens GN=TTK
Q13310-3	0	0	0	0	0	6	0	0	0	0	Isoform 3 of Polyadenylate-binding protein 4 OS=Homo sapiens GN=PABPC4
Q13310-2	0	0	0	0	0	6	0	0	0	0	Isoform 2 of Polyadenylate-binding protein 4 OS=Homo sapiens GN=PABPC4
P61421	0	6	0	0	0	0	0	0	0	0	V-type proton ATPase subunit d 1 OS=Homo sapiens GN=ATP6V0D1 PE=1 SV=1
Q6IBS0	0	0	0	0	0	4	0	2	0	0	Twinfilin-2 OS=Homo sapiens GN=TWF2 PE=1 SV=2
Q13491-4	0	6	0	0	0	0	0	0	0	0	Isoform 4 of Neuronal membrane glycoprotein M6-b OS=Homo sapiens GN=GPM6B
P12814	0	2	0	0	0	2	0	2	0	0	Alpha-actinin-1 OS=Homo sapiens GN=ACTN1 PE=1 SV=2
P0CW22	0	0	0	4	0	0	0	2	0	0	40S ribosomal protein S17-like OS=Homo sapiens GN=RPS17L PE=1 SV=1
Q6XZF7	0	0	0	0	0	6	0	0	0	0	Dynamin-binding protein OS=Homo sapiens GN=DNMBP PE=1 SV=1
P29692-3	0	0	0	0	0	6	0	0	0	0	Isoform 3 of Elongation factor 1-delta OS=Homo sapiens GN=EEF1D
P10636	0	6	0	0	0	0	0	0	0	0	Microtubule-associated protein tau OS=Homo sapiens GN=MAPT PE=1 SV=5
O43815-2	0	0	0	0	0	2	0	4	0	0	Isoform 2 of Striatin OS=Homo sapiens GN=STRN
Q8TEQ6	0	0	0	0	0	6	0	0	0	0	Gem-associated protein 5 OS=Homo sapiens GN=GEMIN5 PE=1 SV=3
P83916	0	0	0	0	0	2	0	4	0	0	Chromobox protein homolog 1 OS=Homo sapiens GN=CBX1 PE=1 SV=1
Q969P0-2	0	0	0	0	0	6	0	0	0	0	Isoform 2 of Immunoglobulin superfamily member 8 OS=Homo sapiens GN=IGSF8
P61019-2	0	6	0	0	0	0	0	0	0	0	Isoform 2 of Ras-related protein Rab-2A OS=Homo sapiens GN=RAB2A
Q13310	0	0	0	0	0	6	0	0	0	0	Polyadenylate-binding protein 4 OS=Homo sapiens GN=PABPC4 PE=1 SV=1
O95391	0	0	0	0	0	2	0	4	0	0	Pre-mRNA-splicing factor SLU7 OS=Homo sapiens GN=SLU7 PE=1 SV=2
Q13151	0	0	0	0	0	2	0	4	0	0	Heterogeneous nuclear ribonucleoprotein A0 OS=Homo sapiens GN=HNRNPA0 PE=1 SV=1
Q8N6N3	0	0	0	0	0	4	0	2	0	0	UPF0690 protein C1orf52 OS=Homo sapiens GN=C1orf52 PE=1 SV=1
Q9C0F1	0	0	0	0	0	6	0	0	0	0	Centrosomal protein of 44 kDa OS=Homo sapiens GN=CEP44 PE=1 SV=2
Q13185	0	0	0	0	0	2	0	4	0	0	Chromobox protein homolog 3 OS=Homo sapiens GN=CBX3 PE=1 SV=4
P07900	0	0	1	4	0	0	0	0	1	0	Heat shock protein HSP 90-alpha OS=Homo sapiens GN=HSP90AA1 PE=1 SV=5
P07910	0	0	0	2	0	4	0	0	0	0	Heterogeneous nuclear ribonucleoproteins C1/C2 OS=Homo sapiens GN=HNRNPC PE=1 SV=4
Q8IZP0-10	0	0	0	0	0	4	0	2	0	0	Isoform 10 of Abl interactor 1 OS=Homo sapiens GN=ABI1
Q8IZP0-12	0	0	0	0	0	4	0	2	0	0	Isoform 12 of Abl interactor 1 OS=Homo sapiens GN=ABI1
Q9BV38	0	0	0	0	0	6	0	0	0	0	WD repeat-containing protein 18 OS=Homo sapiens GN=WDR18 PE=1 SV=2
P15313	0	2	0	0	0	4	0	0	0	0	V-type proton ATPase subunit B, kidney isoform OS=Homo sapiens GN=ATP6V1B1 PE=1 SV=3
Q9UQ35-2	2	0	0	2	0	0	0	1	1	0	Isoform 2 of Serine/arginine repetitive matrix protein 2 OS=Homo sapiens GN=SRRM2
Q9UQ35-3	2	0	0	2	0	0	0	1	1	0	Isoform 3 of Serine/arginine repetitive matrix protein 2 OS=Homo sapiens GN=SRRM2
Q8NDG6-2	0	0	0	0	0	0	0	6	0	0	Isoform 2 of Putative ATP-dependent RNA helicase TDRD9 OS=Homo sapiens GN=TDRD9
Q9Y3Q8	0	0	0	0	0	6	0	0	0	0	TSC22 domain family protein 4 OS=Homo sapiens GN=TSC22D4 PE=1 SV=2
Q13596	0	0	0	0	0	6	0	0	0	0	Sorting nexin-1 OS=Homo sapiens GN=SNX1 PE=1 SV=3
Q01484	0	2	0	0	0	4	0	0	0	0	Ankyrin-2 OS=Homo sapiens GN=ANK2 PE=1 SV=4
Q9Y3F4	0	0	0	0	0	2	0	4	0	0	Serine-threonine kinase receptor-associated protein OS=Homo sapiens GN=STRAP PE=1 SV=1
P16298-2	0	4	0	0	0	2	0	0	0	0	Isoform 2 of Serine/threonine-protein phosphatase 2B catalytic subunit beta isoform OS=Homo sapiens GN=PPP3CB
P16298-3	0	4	0	0	0	2	0	0	0	0	Isoform 3 of Serine/threonine-protein phosphatase 2B catalytic subunit beta isoform OS=Homo sapiens GN=PPP3CB
P16298-4	0	4	0	0	0	2	0	0	0	0	Isoform 4 of Serine/threonine-protein phosphatase 2B catalytic subunit beta isoform OS=Homo sapiens GN=PPP3CB
P40429	0	0	2	0	0	2	0	0	0	2	60S ribosomal protein L13a OS=Homo sapiens GN=RPL13A PE=1 SV=2
Q6AWC2-5	0	0	0	0	0	6	0	0	0	0	Isoform 5 of Protein WWC2 OS=Homo sapiens GN=WWC2
Q8N6N3-2	0	0	0	0	0	4	0	2	0	0	Isoform 2 of UPF0690 protein C1orf52 OS=Homo sapiens GN=C1orf52
Q8IWE2	0	0	0	0	0	3	0	3	0	0	Protein NOXP20 OS=Homo sapiens GN=FAM114A1 PE=1 SV=2
Q8IX90	0	0	0	0	0	4	0	2	0	0	Spindle and kinetochore-associated protein 3 OS=Homo sapiens GN=SKA3 PE=1 SV=2
P50570	0	4	0	0	0	2	0	0	0	0	Dynamin-2 OS=Homo sapiens GN=DNM2 PE=1 SV=2
P50502	0	0	0	0	0	4	0	2	0	0	Hsc70-interacting protein OS=Homo sapiens GN=ST13 PE=1 SV=2
Q8NDG6	0	0	0	0	0	0	0	6	0	0	Putative ATP-dependent RNA helicase TDRD9 OS=Homo sapiens GN=TDRD9 PE=2 SV=3
Q8NCB2	0	6	0	0	0	0	0	0	0	0	CaM kinase-like vesicle-associated protein OS=Homo sapiens GN=CAMKV PE=2 SV=2
P98179	0	0	0	0	0	0	0	4	2	0	Putative RNA-binding protein 3 OS=Homo sapiens GN=RBM3 PE=1 SV=1
P49023-4	0	0	0	0	0	4	0	2	0	0	Isoform 4 of Paxillin OS=Homo sapiens GN=PXN
vp|AEM64106.1|	0	0	0	0	0	4	0	2	0	0	Suid alphaherpesvirus 1 Becker g=US3, p=PK
P49750-4	0	0	0	0	0	6	0	0	0	0	Isoform 4 of YLP motif-containing protein 1 OS=Homo sapiens GN=YLPM1
Q8NI77	0	0	0	2	0	4	0	0	0	0	Kinesin-like protein KIF18A OS=Homo sapiens GN=KIF18A PE=1 SV=2
P62873	0	3	0	0	0	3	0	0	0	0	Guanine nucleotide-binding protein G(I)/G(S)/G(T) subunit beta-1 OS=Homo sapiens GN=GNB1 PE=1 SV=3
P07900-2	0	0	1	4	0	0	0	0	1	0	Isoform 2 of Heat shock protein HSP 90-alpha OS=Homo sapiens GN=HSP90AA1
Q8IZP0	0	0	0	0	0	4	0	2	0	0	Abl interactor 1 OS=Homo sapiens GN=ABI1 PE=1 SV=4
Q8IZP2	0	0	0	0	0	4	0	2	0	0	Putative protein FAM10A4 OS=Homo sapiens GN=ST13P4 PE=5 SV=1
P25685	0	0	0	0	0	3	0	1	0	2	DnaJ homolog subfamily B member 1 OS=Homo sapiens GN=DNAJB1 PE=1 SV=4
Q8IZP0-4	0	0	0	0	0	4	0	2	0	0	Isoform 4 of Abl interactor 1 OS=Homo sapiens GN=ABI1
Q8IZP0-3	0	0	0	0	0	4	0	2	0	0	Isoform 3 of Abl interactor 1 OS=Homo sapiens GN=ABI1
Q8IZP0-2	0	0	0	0	0	4	0	2	0	0	Isoform 2 of Abl interactor 1 OS=Homo sapiens GN=ABI1
Q8IZP0-9	0	0	0	0	0	4	0	2	0	0	Isoform 9 of Abl interactor 1 OS=Homo sapiens GN=ABI1
Q8IZP0-8	0	0	0	0	0	4	0	2	0	0	Isoform 8 of Abl interactor 1 OS=Homo sapiens GN=ABI1
Q8IZP0-7	0	0	0	0	0	4	0	2	0	0	Isoform 7 of Abl interactor 1 OS=Homo sapiens GN=ABI1
Q8IZP0-6	0	0	0	0	0	4	0	2	0	0	Isoform 6 of Abl interactor 1 OS=Homo sapiens GN=ABI1
Q8IZP0-5	0	0	0	0	0	4	0	2	0	0	Isoform 5 of Abl interactor 1 OS=Homo sapiens GN=ABI1
P11177	0	0	0	0	0	6	0	0	0	0	Pyruvate dehydrogenase E1 component subunit beta, mitochondrial OS=Homo sapiens GN=PDHB PE=1 SV=3
Q86TB9-2	0	0	0	0	0	0	0	6	0	0	Isoform 2 of Protein PAT1 homolog 1 OS=Homo sapiens GN=PATL1
Q86TB9-4	0	0	0	0	0	0	0	6	0	0	Isoform 4 of Protein PAT1 homolog 1 OS=Homo sapiens GN=PATL1
Q14789-2	0	0	0	0	0	6	0	0	0	0	Isoform 2 of Golgin subfamily B member 1 OS=Homo sapiens GN=GOLGB1
P49750	0	0	0	0	0	6	0	0	0	0	YLP motif-containing protein 1 OS=Homo sapiens GN=YLPM1 PE=1 SV=3
Q8IYB3	0	0	0	2	0	0	0	1	3	0	Serine/arginine repetitive matrix protein 1 OS=Homo sapiens GN=SRRM1 PE=1 SV=2
O15372	0	0	0	0	0	0	0	6	0	0	Eukaryotic translation initiation factor 3 subunit H OS=Homo sapiens GN=EIF3H PE=1 SV=1
Q6MZP7-4	0	0	0	0	0	4	0	0	0	2	Isoform 4 of Protein lin-54 homolog OS=Homo sapiens GN=LIN54
P50570-3	0	4	0	0	0	2	0	0	0	0	Isoform 3 of Dynamin-2 OS=Homo sapiens GN=DNM2
P50570-2	0	4	0	0	0	2	0	0	0	0	Isoform 2 of Dynamin-2 OS=Homo sapiens GN=DNM2
P50570-5	0	4	0	0	0	2	0	0	0	0	Isoform 5 of Dynamin-2 OS=Homo sapiens GN=DNM2
P50570-4	0	4	0	0	0	2	0	0	0	0	Isoform 4 of Dynamin-2 OS=Homo sapiens GN=DNM2
Q92585	0	0	0	0	0	4	0	2	0	0	Mastermind-like protein 1 OS=Homo sapiens GN=MAML1 PE=1 SV=3
Q9H3P2	0	0	0	0	0	6	0	0	0	0	Negative elongation factor A OS=Homo sapiens GN=NELFA PE=1 SV=3
P11177-3	0	0	0	0	0	6	0	0	0	0	Isoform 3 of Pyruvate dehydrogenase E1 component subunit beta, mitochondrial OS=Homo sapiens GN=PDHB
P11177-2	0	0	0	0	0	6	0	0	0	0	Isoform 2 of Pyruvate dehydrogenase E1 component subunit beta, mitochondrial OS=Homo sapiens GN=PDHB
Q16881-6	0	0	0	0	0	6	0	0	0	0	Isoform 6 of Thioredoxin reductase 1, cytoplasmic OS=Homo sapiens GN=TXNRD1
Q16881-2	0	0	0	0	0	6	0	0	0	0	Isoform 2 of Thioredoxin reductase 1, cytoplasmic OS=Homo sapiens GN=TXNRD1
Q16881-5	0	0	0	0	0	6	0	0	0	0	Isoform 5 of Thioredoxin reductase 1, cytoplasmic OS=Homo sapiens GN=TXNRD1
Q14004-2	0	0	0	0	0	6	0	0	0	0	Isoform 2 of Cyclin-dependent kinase 13 OS=Homo sapiens GN=CDK13
Q01484-5	0	2	0	0	0	4	0	0	0	0	Isoform 4 of Ankyrin-2 OS=Homo sapiens GN=ANK2
Q01484-2	0	2	0	0	0	4	0	0	0	0	Isoform 2 of Ankyrin-2 OS=Homo sapiens GN=ANK2
P08574	0	1	0	0	0	5	0	0	0	0	Cytochrome c1, heme protein, mitochondrial OS=Homo sapiens GN=CYC1 PE=1 SV=3
Q12906-4	0	0	0	0	0	6	0	0	0	0	Isoform 4 of Interleukin enhancer-binding factor 3 OS=Homo sapiens GN=ILF3
Q12906-5	0	0	0	0	0	6	0	0	0	0	Isoform 5 of Interleukin enhancer-binding factor 3 OS=Homo sapiens GN=ILF3
Q12906-6	0	0	0	0	0	6	0	0	0	0	Isoform 6 of Interleukin enhancer-binding factor 3 OS=Homo sapiens GN=ILF3
Q12906-7	0	0	0	0	0	6	0	0	0	0	Isoform 7 of Interleukin enhancer-binding factor 3 OS=Homo sapiens GN=ILF3
Q12906-2	0	0	0	0	0	6	0	0	0	0	Isoform 2 of Interleukin enhancer-binding factor 3 OS=Homo sapiens GN=ILF3
Q12906-3	0	0	0	0	0	6	0	0	0	0	Isoform 3 of Interleukin enhancer-binding factor 3 OS=Homo sapiens GN=ILF3
vp|AEM64076.1|	0	0	0	0	0	4	0	0	0	2	Suid alphaherpesvirus 1 Becker g=UL49, p=VP22
P82979	0	0	0	0	0	6	0	0	0	0	SAP domain-containing ribonucleoprotein OS=Homo sapiens GN=SARNP PE=1 SV=3
P33981	0	0	0	0	0	4	0	2	0	0	Dual specificity protein kinase TTK OS=Homo sapiens GN=TTK PE=1 SV=2
Q8NCB2-2	0	6	0	0	0	0	0	0	0	0	Isoform 2 of CaM kinase-like vesicle-associated protein OS=Homo sapiens GN=CAMKV
Q8NCB2-3	0	6	0	0	0	0	0	0	0	0	Isoform 3 of CaM kinase-like vesicle-associated protein OS=Homo sapiens GN=CAMKV
P08708	0	0	0	4	0	0	0	2	0	0	40S ribosomal protein S17 OS=Homo sapiens GN=RPS17 PE=1 SV=2
Q14004	0	0	0	0	0	6	0	0	0	0	Cyclin-dependent kinase 13 OS=Homo sapiens GN=CDK13 PE=1 SV=2
P55198	0	0	0	0	0	6	0	0	0	0	Protein AF-17 OS=Homo sapiens GN=MLLT6 PE=1 SV=2
Q86TB9	0	0	0	0	0	0	0	6	0	0	Protein PAT1 homolog 1 OS=Homo sapiens GN=PATL1 PE=1 SV=2
P51649-2	0	0	0	0	0	6	0	0	0	0	Isoform 2 of Succinate-semialdehyde dehydrogenase, mitochondrial OS=Homo sapiens GN=ALDH5A1
Q9ULH7	0	0	0	0	0	1	0	4	0	0	MKL/myocardin-like protein 2 OS=Homo sapiens GN=MKL2 PE=1 SV=3
P16615	0	2	0	0	0	3	0	0	0	0	Sarcoplasmic/endoplasmic reticulum calcium ATPase 2 OS=Homo sapiens GN=ATP2A2 PE=1 SV=1
Q6R327	0	0	0	0	0	4	0	1	0	0	Rapamycin-insensitive companion of mTOR OS=Homo sapiens GN=RICTOR PE=1 SV=1
P28331	0	0	0	0	0	5	0	0	0	0	NADH-ubiquinone oxidoreductase 75 kDa subunit, mitochondrial OS=Homo sapiens GN=NDUFS1 PE=1 SV=3
Q96P63	0	0	2	0	0	0	0	3	0	0	Serpin B12 OS=Homo sapiens GN=SERPINB12 PE=1 SV=1
P53365	0	0	0	0	0	2	0	3	0	0	Arfaptin-2 OS=Homo sapiens GN=ARFIP2 PE=1 SV=1
P30044-3	0	0	0	0	0	5	0	0	0	0	Isoform 3 of Peroxiredoxin-5, mitochondrial OS=Homo sapiens GN=PRDX5
P30044-2	0	0	0	0	0	5	0	0	0	0	Isoform Cytoplasmic+peroxisomal of Peroxiredoxin-5, mitochondrial OS=Homo sapiens GN=PRDX5
O60333-3	0	0	0	0	0	5	0	0	0	0	Isoform 3 of Kinesin-like protein KIF1B OS=Homo sapiens GN=KIF1B
vp|AEM64078.1|	0	0	0	1	0	0	0	4	0	0	Suid alphaherpesvirus 1 Becker g=UL47, p=VP13/14
P63000	0	2	0	0	0	3	0	0	0	0	Ras-related C3 botulinum toxin substrate 1 OS=Homo sapiens GN=RAC1 PE=1 SV=1
Q99623-2	0	0	0	0	0	5	0	0	0	0	Isoform 2 of Prohibitin-2 OS=Homo sapiens GN=PHB2
Q4KMQ1	0	0	0	0	0	5	0	0	0	0	Taperin OS=Homo sapiens GN=TPRN PE=1 SV=2
Q14240-2	0	0	0	3	0	1	0	0	0	1	Isoform 2 of Eukaryotic initiation factor 4A-II OS=Homo sapiens GN=EIF4A2
O43790	0	2	0	0	0	0	3	0	0	0	Keratin, type II cuticular Hb6 OS=Homo sapiens GN=KRT86 PE=1 SV=1
P36543	0	1	0	0	0	4	0	0	0	0	V-type proton ATPase subunit E 1 OS=Homo sapiens GN=ATP6V1E1 PE=1 SV=1
P62995-3	0	0	0	0	0	0	0	4	0	1	Isoform 3 of Transformer-2 protein homolog beta OS=Homo sapiens GN=TRA2B
O75643	0	0	0	0	0	5	0	0	0	0	U5 small nuclear ribonucleoprotein 200 kDa helicase OS=Homo sapiens GN=SNRNP200 PE=1 SV=2
Q96I24-2	0	0	0	0	0	5	0	0	0	0	Isoform 2 of Far upstream element-binding protein 3 OS=Homo sapiens GN=FUBP3
P32119	0	1	1	0	0	1	0	0	0	2	Peroxiredoxin-2 OS=Homo sapiens GN=PRDX2 PE=1 SV=5
P63000-2	0	2	0	0	0	3	0	0	0	0	Isoform B of Ras-related C3 botulinum toxin substrate 1 OS=Homo sapiens GN=RAC1
O14737	0	0	0	0	0	4	0	1	0	0	Programmed cell death protein 5 OS=Homo sapiens GN=PDCD5 PE=1 SV=3
O00221	0	0	0	0	0	2	0	3	0	0	NF-kappa-B inhibitor epsilon OS=Homo sapiens GN=NFKBIE PE=1 SV=3
Q8N9N5-7	0	0	0	0	0	5	0	0	0	0	Isoform 7 of Protein BANP OS=Homo sapiens GN=BANP
Q9Y277-2	0	5	0	0	0	0	0	0	0	0	Isoform 2 of Voltage-dependent anion-selective channel protein 3 OS=Homo sapiens GN=VDAC3
O95232	0	0	2	0	0	2	1	0	0	0	Luc7-like protein 3 OS=Homo sapiens GN=LUC7L3 PE=1 SV=2
P30044	0	0	0	0	0	5	0	0	0	0	Peroxiredoxin-5, mitochondrial OS=Homo sapiens GN=PRDX5 PE=1 SV=4
Q8N1N4	0	2	0	1	0	0	1	1	0	0	Keratin, type II cytoskeletal 78 OS=Homo sapiens GN=KRT78 PE=2 SV=2
Q8N196	0	0	0	0	0	5	0	0	0	0	Homeobox protein SIX5 OS=Homo sapiens GN=SIX5 PE=1 SV=3
Q9Y277	0	5	0	0	0	0	0	0	0	0	Voltage-dependent anion-selective channel protein 3 OS=Homo sapiens GN=VDAC3 PE=1 SV=1
P78385	0	2	0	0	0	0	3	0	0	0	Keratin, type II cuticular Hb3 OS=Homo sapiens GN=KRT83 PE=1 SV=2
Q02218-2	0	0	0	0	0	5	0	0	0	0	Isoform 2 of 2-oxoglutarate dehydrogenase, mitochondrial OS=Homo sapiens GN=OGDH
Q9C0D7	0	0	0	0	0	5	0	0	0	0	Probable ribonuclease ZC3H12C OS=Homo sapiens GN=ZC3H12C PE=1 SV=2
P30153	0	4	0	0	0	1	0	0	0	0	Serine/threonine-protein phosphatase 2A 65 kDa regulatory subunit A alpha isoform OS=Homo sapiens GN=PPP2R1A PE=1 SV=4
Q8IZP0-11	0	0	0	0	0	3	0	2	0	0	Isoform 11 of Abl interactor 1 OS=Homo sapiens GN=ABI1
P27348	0	3	0	0	0	2	0	0	0	0	14-3-3 protein theta OS=Homo sapiens GN=YWHAQ PE=1 SV=1
Q01518	0	0	0	0	0	5	0	0	0	0	Adenylyl cyclase-associated protein 1 OS=Homo sapiens GN=CAP1 PE=1 SV=5
O95721	0	0	0	0	0	5	0	0	0	0	Synaptosomal-associated protein 29 OS=Homo sapiens GN=SNAP29 PE=1 SV=1
Q9Y2W1	0	0	0	0	0	5	0	0	0	0	Thyroid hormone receptor-associated protein 3 OS=Homo sapiens GN=THRAP3 PE=1 SV=2
Q8N9N5	0	0	0	0	0	5	0	0	0	0	Protein BANP OS=Homo sapiens GN=BANP PE=1 SV=3
P08559-4	0	2	0	0	0	3	0	0	0	0	Isoform 4 of Pyruvate dehydrogenase E1 component subunit alpha, somatic form, mitochondrial OS=Homo sapiens GN=PDHA1
P08559-2	0	2	0	0	0	3	0	0	0	0	Isoform 2 of Pyruvate dehydrogenase E1 component subunit alpha, somatic form, mitochondrial OS=Homo sapiens GN=PDHA1
P08559-3	0	2	0	0	0	3	0	0	0	0	Isoform 3 of Pyruvate dehydrogenase E1 component subunit alpha, somatic form, mitochondrial OS=Homo sapiens GN=PDHA1
P52594	0	0	0	0	0	4	0	1	0	0	Arf-GAP domain and FG repeat-containing protein 1 OS=Homo sapiens GN=AGFG1 PE=1 SV=2
P36543-2	0	1	0	0	0	4	0	0	0	0	Isoform 2 of V-type proton ATPase subunit E 1 OS=Homo sapiens GN=ATP6V1E1
P36543-3	0	1	0	0	0	4	0	0	0	0	Isoform 3 of V-type proton ATPase subunit E 1 OS=Homo sapiens GN=ATP6V1E1
P50542-3	0	0	0	0	0	0	0	5	0	0	Isoform 3 of Peroxisomal targeting signal 1 receptor OS=Homo sapiens GN=PEX5
O43707-2	0	2	0	0	0	3	0	0	0	0	Isoform ACTN4ISO of Alpha-actinin-4 OS=Homo sapiens GN=ACTN4
O43707-3	0	2	0	0	0	3	0	0	0	0	Isoform 3 of Alpha-actinin-4 OS=Homo sapiens GN=ACTN4
Q8NDV7	0	0	0	0	0	5	0	0	0	0	Trinucleotide repeat-containing gene 6A protein OS=Homo sapiens GN=TNRC6A PE=1 SV=2
Q5D862	0	0	0	0	0	0	0	5	0	0	Filaggrin-2 OS=Homo sapiens GN=FLG2 PE=1 SV=1
Q8NDV7-5	0	0	0	0	0	5	0	0	0	0	Isoform 5 of Trinucleotide repeat-containing gene 6A protein OS=Homo sapiens GN=TNRC6A
Q8NDV7-6	0	0	0	0	0	5	0	0	0	0	Isoform 6 of Trinucleotide repeat-containing gene 6A protein OS=Homo sapiens GN=TNRC6A
Q8NDV7-2	0	0	0	0	0	5	0	0	0	0	Isoform 2 of Trinucleotide repeat-containing gene 6A protein OS=Homo sapiens GN=TNRC6A
Q9H0C8	0	0	0	0	0	3	0	2	0	0	Integrin-linked kinase-associated serine/threonine phosphatase 2C OS=Homo sapiens GN=ILKAP PE=1 SV=1
P62879	0	3	0	0	0	2	0	0	0	0	Guanine nucleotide-binding protein G(I)/G(S)/G(T) subunit beta-2 OS=Homo sapiens GN=GNB2 PE=1 SV=3
P23284	0	0	0	0	0	5	0	0	0	0	Peptidyl-prolyl cis-trans isomerase B OS=Homo sapiens GN=PPIB PE=1 SV=2
Q9H115	0	4	0	0	0	1	0	0	0	0	Beta-soluble NSF attachment protein OS=Homo sapiens GN=NAPB PE=1 SV=2
P62995	0	0	0	0	0	0	0	4	0	1	Transformer-2 protein homolog beta OS=Homo sapiens GN=TRA2B PE=1 SV=1
P53365-3	0	0	0	0	0	2	0	3	0	0	Isoform 3 of Arfaptin-2 OS=Homo sapiens GN=ARFIP2
P53365-2	0	0	0	0	0	2	0	3	0	0	Isoform 2 of Arfaptin-2 OS=Homo sapiens GN=ARFIP2
O15234	0	0	0	0	0	5	0	0	0	0	Protein CASC3 OS=Homo sapiens GN=CASC3 PE=1 SV=2
P28331-5	0	0	0	0	0	5	0	0	0	0	Isoform 5 of NADH-ubiquinone oxidoreductase 75 kDa subunit, mitochondrial OS=Homo sapiens GN=NDUFS1
P28331-4	0	0	0	0	0	5	0	0	0	0	Isoform 4 of NADH-ubiquinone oxidoreductase 75 kDa subunit, mitochondrial OS=Homo sapiens GN=NDUFS1
P28331-3	0	0	0	0	0	5	0	0	0	0	Isoform 3 of NADH-ubiquinone oxidoreductase 75 kDa subunit, mitochondrial OS=Homo sapiens GN=NDUFS1
P28331-2	0	0	0	0	0	5	0	0	0	0	Isoform 2 of NADH-ubiquinone oxidoreductase 75 kDa subunit, mitochondrial OS=Homo sapiens GN=NDUFS1
Q9UH03-2	0	5	0	0	0	0	0	0	0	0	Isoform 2 of Neuronal-specific septin-3 OS=Homo sapiens GN=SEPT3
Q14008-3	0	0	0	0	0	5	0	0	0	0	Isoform 3 of Cytoskeleton-associated protein 5 OS=Homo sapiens GN=CKAP5
Q14008-2	0	0	0	0	0	5	0	0	0	0	Isoform 2 of Cytoskeleton-associated protein 5 OS=Homo sapiens GN=CKAP5
Q6R327-3	0	0	0	0	0	4	0	1	0	0	Isoform 3 of Rapamycin-insensitive companion of mTOR OS=Homo sapiens GN=RICTOR
P11717	0	0	0	0	0	3	0	2	0	0	Cation-independent mannose-6-phosphate receptor OS=Homo sapiens GN=IGF2R PE=1 SV=3
Q52LW3	0	0	0	0	0	3	0	2	0	0	Rho GTPase-activating protein 29 OS=Homo sapiens GN=ARHGAP29 PE=1 SV=2
Q9H1K4	0	0	0	0	0	5	0	0	0	0	Mitochondrial glutamate carrier 2 OS=Homo sapiens GN=SLC25A18 PE=2 SV=1
Q9H936	0	0	0	0	0	5	0	0	0	0	Mitochondrial glutamate carrier 1 OS=Homo sapiens GN=SLC25A22 PE=1 SV=1
P08559	0	2	0	0	0	3	0	0	0	0	Pyruvate dehydrogenase E1 component subunit alpha, somatic form, mitochondrial OS=Homo sapiens GN=PDHA1 PE=1 SV=3
P60842	0	0	0	3	0	1	0	0	0	1	Eukaryotic initiation factor 4A-I OS=Homo sapiens GN=EIF4A1 PE=1 SV=1
Q01518-2	0	0	0	0	0	5	0	0	0	0	Isoform 2 of Adenylyl cyclase-associated protein 1 OS=Homo sapiens GN=CAP1
Q02218	0	0	0	0	0	5	0	0	0	0	2-oxoglutarate dehydrogenase, mitochondrial OS=Homo sapiens GN=OGDH PE=1 SV=3
Q14240	0	0	0	3	0	1	0	0	0	1	Eukaryotic initiation factor 4A-II OS=Homo sapiens GN=EIF4A2 PE=1 SV=2
P16615-5	0	2	0	0	0	3	0	0	0	0	Isoform 5 of Sarcoplasmic/endoplasmic reticulum calcium ATPase 2 OS=Homo sapiens GN=ATP2A2
P16615-4	0	2	0	0	0	3	0	0	0	0	Isoform 4 of Sarcoplasmic/endoplasmic reticulum calcium ATPase 2 OS=Homo sapiens GN=ATP2A2
P16615-3	0	2	0	0	0	3	0	0	0	0	Isoform 3 of Sarcoplasmic/endoplasmic reticulum calcium ATPase 2 OS=Homo sapiens GN=ATP2A2
P16615-2	0	2	0	0	0	3	0	0	0	0	Isoform 2 of Sarcoplasmic/endoplasmic reticulum calcium ATPase 2 OS=Homo sapiens GN=ATP2A2
Q9ULH7-4	0	0	0	0	0	1	0	4	0	0	Isoform 4 of MKL/myocardin-like protein 2 OS=Homo sapiens GN=MKL2
Q96I24	0	0	0	0	0	5	0	0	0	0	Far upstream element-binding protein 3 OS=Homo sapiens GN=FUBP3 PE=1 SV=2
P69905	0	3	0	0	0	0	0	0	0	2	Hemoglobin subunit alpha OS=Homo sapiens GN=HBA1 PE=1 SV=2
Q16658	0	0	0	1	0	4	0	0	0	0	Fascin OS=Homo sapiens GN=FSCN1 PE=1 SV=3
Q14008	0	0	0	0	0	5	0	0	0	0	Cytoskeleton-associated protein 5 OS=Homo sapiens GN=CKAP5 PE=1 SV=3
P52594-2	0	0	0	0	0	4	0	1	0	0	Isoform 2 of Arf-GAP domain and FG repeat-containing protein 1 OS=Homo sapiens GN=AGFG1
P52594-3	0	0	0	0	0	4	0	1	0	0	Isoform 3 of Arf-GAP domain and FG repeat-containing protein 1 OS=Homo sapiens GN=AGFG1
P52594-4	0	0	0	0	0	4	0	1	0	0	Isoform 4 of Arf-GAP domain and FG repeat-containing protein 1 OS=Homo sapiens GN=AGFG1
Q9UH03	0	5	0	0	0	0	0	0	0	0	Neuronal-specific septin-3 OS=Homo sapiens GN=SEPT3 PE=1 SV=3
Q96NC0	0	0	0	0	0	4	0	1	0	0	Zinc finger matrin-type protein 2 OS=Homo sapiens GN=ZMAT2 PE=1 SV=1
Q9NRY4	0	0	0	0	0	4	0	1	0	0	Rho GTPase-activating protein 35 OS=Homo sapiens GN=ARHGAP35 PE=1 SV=3
Q9NSB4	0	0	0	0	0	0	5	0	0	0	Keratin, type II cuticular Hb2 OS=Homo sapiens GN=KRT82 PE=1 SV=3
Q14533	0	2	0	0	0	0	3	0	0	0	Keratin, type II cuticular Hb1 OS=Homo sapiens GN=KRT81 PE=1 SV=3
P13591-5	0	5	0	0	0	0	0	0	0	0	Isoform 5 of Neural cell adhesion molecule 1 OS=Homo sapiens GN=NCAM1
Q96JM3	0	0	0	0	0	2	0	2	0	1	Chromosome alignment-maintaining phosphoprotein 1 OS=Homo sapiens GN=CHAMP1 PE=1 SV=2
P00387-3	0	0	0	0	0	0	0	0	4	0	Isoform 3 of NADH-cytochrome b5 reductase 3 OS=Homo sapiens GN=CYB5R3
P00387-2	0	0	0	0	0	0	0	0	4	0	Isoform 2 of NADH-cytochrome b5 reductase 3 OS=Homo sapiens GN=CYB5R3
Q9ULD0	0	0	0	0	0	4	0	0	0	0	2-oxoglutarate dehydrogenase-like, mitochondrial OS=Homo sapiens GN=OGDHL PE=1 SV=3
Q96PZ0	0	0	0	0	0	0	0	4	0	0	Pseudouridylate synthase 7 homolog OS=Homo sapiens GN=PUS7 PE=1 SV=2
P53675	0	2	0	0	0	2	0	0	0	0	Clathrin heavy chain 2 OS=Homo sapiens GN=CLTCL1 PE=1 SV=2
Q9NVZ3	0	0	0	0	0	2	0	2	0	0	Adaptin ear-binding coat-associated protein 2 OS=Homo sapiens GN=NECAP2 PE=1 SV=1
Q9NWS0	0	0	0	0	0	4	0	0	0	0	PIH1 domain-containing protein 1 OS=Homo sapiens GN=PIH1D1 PE=1 SV=1
Q96R06	0	0	0	0	0	4	0	0	0	0	Sperm-associated antigen 5 OS=Homo sapiens GN=SPAG5 PE=1 SV=2
Q99747	0	0	0	0	0	4	0	0	0	0	Gamma-soluble NSF attachment protein OS=Homo sapiens GN=NAPG PE=1 SV=1
Q9NUQ3	0	0	0	0	0	4	0	0	0	0	Gamma-taxilin OS=Homo sapiens GN=TXLNG PE=1 SV=2
Q8WUY3	0	0	0	0	0	2	0	2	0	0	Protein prune homolog 2 OS=Homo sapiens GN=PRUNE2 PE=1 SV=3
Q9NPJ3-2	0	0	0	0	0	4	0	0	0	0	Isoform 2 of Acyl-coenzyme A thioesterase 13 OS=Homo sapiens GN=ACOT13
Q9HBL0	0	0	0	0	2	2	0	0	0	0	Tensin-1 OS=Homo sapiens GN=TNS1 PE=1 SV=2
Q9HBD1	0	0	0	0	0	4	0	0	0	0	Roquin-2 OS=Homo sapiens GN=RC3H2 PE=1 SV=2
Q9UHD1	0	0	0	0	0	2	0	2	0	0	Cysteine and histidine-rich domain-containing protein 1 OS=Homo sapiens GN=CHORDC1 PE=1 SV=2
Q8WTT2	0	0	0	2	0	0	0	0	2	0	Nucleolar complex protein 3 homolog OS=Homo sapiens GN=NOC3L PE=1 SV=1
Q86UP2	0	0	0	2	0	0	0	0	2	0	Kinectin OS=Homo sapiens GN=KTN1 PE=1 SV=1
Q12986-2	0	0	0	0	0	4	0	0	0	0	Isoform 2 of Transcriptional repressor NF-X1 OS=Homo sapiens GN=NFX1
Q12986-3	0	0	0	0	0	4	0	0	0	0	Isoform 3 of Transcriptional repressor NF-X1 OS=Homo sapiens GN=NFX1
Q12873	0	0	0	4	0	0	0	0	0	0	Chromodomain-helicase-DNA-binding protein 3 OS=Homo sapiens GN=CHD3 PE=1 SV=3
Q9UPN4	0	0	0	0	0	4	0	0	0	0	5-azacytidine-induced protein 1 OS=Homo sapiens GN=AZI1 PE=1 SV=3
O60333-4	0	0	0	0	0	4	0	0	0	0	Isoform 4 of Kinesin-like protein KIF1B OS=Homo sapiens GN=KIF1B
O60333-2	0	0	0	0	0	4	0	0	0	0	Isoform 2 of Kinesin-like protein KIF1B OS=Homo sapiens GN=KIF1B
Q9UNY4	0	0	0	0	0	0	0	4	0	0	Transcription termination factor 2 OS=Homo sapiens GN=TTF2 PE=1 SV=2
P63208-2	0	0	0	0	0	4	0	0	0	0	Isoform 2 of S-phase kinase-associated protein 1 OS=Homo sapiens GN=SKP1
Q86UP2-2	0	0	0	2	0	0	0	0	2	0	Isoform 2 of Kinectin OS=Homo sapiens GN=KTN1
Q86UP2-3	0	0	0	2	0	0	0	0	2	0	Isoform 3 of Kinectin OS=Homo sapiens GN=KTN1
P51114	0	0	0	0	0	4	0	0	0	0	Fragile X mental retardation syndrome-related protein 1 OS=Homo sapiens GN=FXR1 PE=1 SV=3
Q9NZZ3	0	0	0	0	0	2	0	2	0	0	Charged multivesicular body protein 5 OS=Homo sapiens GN=CHMP5 PE=1 SV=1
P63096	0	4	0	0	0	0	0	0	0	0	Guanine nucleotide-binding protein G(i) subunit alpha-1 OS=Homo sapiens GN=GNAI1 PE=1 SV=2
Q63HR2-2	0	0	0	0	2	2	0	0	0	0	Isoform 2 of Tensin-like C1 domain-containing phosphatase OS=Homo sapiens GN=TENC1
P63208	0	0	0	0	0	4	0	0	0	0	S-phase kinase-associated protein 1 OS=Homo sapiens GN=SKP1 PE=1 SV=2
Q63HR2-6	0	0	0	0	2	2	0	0	0	0	Isoform 6 of Tensin-like C1 domain-containing phosphatase OS=Homo sapiens GN=TENC1
Q63HR2-5	0	0	0	0	2	2	0	0	0	0	Isoform 5 of Tensin-like C1 domain-containing phosphatase OS=Homo sapiens GN=TENC1
Q63HR2-4	0	0	0	0	2	2	0	0	0	0	Isoform 4 of Tensin-like C1 domain-containing phosphatase OS=Homo sapiens GN=TENC1
P02751	0	0	1	0	1	2	0	0	0	0	Fibronectin OS=Homo sapiens GN=FN1 PE=1 SV=4
Q93045	0	0	0	0	0	2	0	2	0	0	Stathmin-2 OS=Homo sapiens GN=STMN2 PE=1 SV=3
Q9HBD1-4	0	0	0	0	0	4	0	0	0	0	Isoform 4 of Roquin-2 OS=Homo sapiens GN=RC3H2
Q9HBD1-6	0	0	0	0	0	4	0	0	0	0	Isoform 6 of Roquin-2 OS=Homo sapiens GN=RC3H2
Q12986	0	0	0	0	0	4	0	0	0	0	Transcriptional repressor NF-X1 OS=Homo sapiens GN=NFX1 PE=1 SV=2
O75494-6	0	0	0	0	0	0	0	2	0	2	Isoform 6 of Serine/arginine-rich splicing factor 10 OS=Homo sapiens GN=SRSF10
O75494-5	0	0	0	0	0	0	0	2	0	2	Isoform 5 of Serine/arginine-rich splicing factor 10 OS=Homo sapiens GN=SRSF10
O75494-4	0	0	0	0	0	0	0	2	0	2	Isoform 4 of Serine/arginine-rich splicing factor 10 OS=Homo sapiens GN=SRSF10
O75494-3	0	0	0	0	0	0	0	2	0	2	Isoform 3 of Serine/arginine-rich splicing factor 10 OS=Homo sapiens GN=SRSF10
O75494-2	0	0	0	0	0	0	0	2	0	2	Isoform 2 of Serine/arginine-rich splicing factor 10 OS=Homo sapiens GN=SRSF10
Q99961-3	0	1	0	0	0	3	0	0	0	0	Isoform 3 of Endophilin-A2 OS=Homo sapiens GN=SH3GL1
Q9UKX7-2	0	0	0	0	0	4	0	0	0	0	Isoform 2 of Nuclear pore complex protein Nup50 OS=Homo sapiens GN=NUP50
Q63ZY3-3	0	0	0	0	0	4	0	0	0	0	Isoform 3 of KN motif and ankyrin repeat domain-containing protein 2 OS=Homo sapiens GN=KANK2
Q63ZY3-2	0	0	0	0	0	4	0	0	0	0	Isoform 2 of KN motif and ankyrin repeat domain-containing protein 2 OS=Homo sapiens GN=KANK2
Q6ZWJ1	0	0	0	0	0	4	0	0	0	0	Syntaxin-binding protein 4 OS=Homo sapiens GN=STXBP4 PE=1 SV=2
P61604	0	0	0	0	0	2	0	2	0	0	10 kDa heat shock protein, mitochondrial OS=Homo sapiens GN=HSPE1 PE=1 SV=2
P63096-2	0	4	0	0	0	0	0	0	0	0	Isoform 2 of Guanine nucleotide-binding protein G(i) subunit alpha-1 OS=Homo sapiens GN=GNAI1
P23763-3	0	4	0	0	0	0	0	0	0	0	Isoform 2 of Vesicle-associated membrane protein 1 OS=Homo sapiens GN=VAMP1
P23763-2	0	4	0	0	0	0	0	0	0	0	Isoform 3 of Vesicle-associated membrane protein 1 OS=Homo sapiens GN=VAMP1
Q9BTC0-1	0	0	0	0	0	4	0	0	0	0	Isoform 1 of Death-inducer obliterator 1 OS=Homo sapiens GN=DIDO1
P00387	0	0	0	0	0	0	0	0	4	0	NADH-cytochrome b5 reductase 3 OS=Homo sapiens GN=CYB5R3 PE=1 SV=3
Q8N3V7-2	0	0	0	0	0	4	0	0	0	0	Isoform 2 of Synaptopodin OS=Homo sapiens GN=SYNPO
Q8N3V7-3	0	0	0	0	0	4	0	0	0	0	Isoform 3 of Synaptopodin OS=Homo sapiens GN=SYNPO
Q9H3P2-7	0	0	0	0	0	4	0	0	0	0	Isoform 2 of Negative elongation factor A OS=Homo sapiens GN=NELFA
Q6ICB4	0	0	0	0	0	2	0	2	0	0	Sesquipedalian-2 OS=Homo sapiens GN=FAM109B PE=1 SV=1
Q9UKY7-3	0	0	0	0	0	0	0	4	0	0	Isoform 3 of Protein CDV3 homolog OS=Homo sapiens GN=CDV3
Q92734-2	0	0	0	0	0	4	0	0	0	0	Isoform 2 of Protein TFG OS=Homo sapiens GN=TFG
Q13404-2	0	0	0	0	0	4	0	0	0	0	Isoform 2 of Ubiquitin-conjugating enzyme E2 variant 1 OS=Homo sapiens GN=UBE2V1
Q13404-1	0	0	0	0	0	4	0	0	0	0	Isoform 1 of Ubiquitin-conjugating enzyme E2 variant 1 OS=Homo sapiens GN=UBE2V1
Q13404-7	0	0	0	0	0	4	0	0	0	0	Isoform 5 of Ubiquitin-conjugating enzyme E2 variant 1 OS=Homo sapiens GN=UBE2V1
Q13404-8	0	0	0	0	0	4	0	0	0	0	Isoform 6 of Ubiquitin-conjugating enzyme E2 variant 1 OS=Homo sapiens GN=UBE2V1
Q63HR2	0	0	0	0	2	2	0	0	0	0	Tensin-like C1 domain-containing phosphatase OS=Homo sapiens GN=TENC1 PE=1 SV=2
O75494	0	0	0	0	0	0	0	2	0	2	Serine/arginine-rich splicing factor 10 OS=Homo sapiens GN=SRSF10 PE=1 SV=1
O75489	0	2	0	0	0	2	0	0	0	0	NADH dehydrogenase [ubiquinone] iron-sulfur protein 3, mitochondrial OS=Homo sapiens GN=NDUFS3 PE=1 SV=1
Q15058	0	0	0	0	0	2	0	2	0	0	Kinesin-like protein KIF14 OS=Homo sapiens GN=KIF14 PE=1 SV=1
Q6FI81-3	0	0	0	0	0	3	0	1	0	0	Isoform 3 of Anamorsin OS=Homo sapiens GN=CIAPIN1
vp|AEM64132.1|	0	0	0	4	0	0	0	0	0	0	Suid alphaherpesvirus 1 Becker g=UL10, p=gM
Q8TA86	4	0	0	0	0	0	0	0	0	0	Retinitis pigmentosa 9 protein OS=Homo sapiens GN=RP9 PE=1 SV=2
Q8IX90-3	0	0	0	0	0	4	0	0	0	0	Isoform 3 of Spindle and kinetochore-associated protein 3 OS=Homo sapiens GN=SKA3
P10606	0	4	0	0	0	0	0	0	0	0	Cytochrome c oxidase subunit 5B, mitochondrial OS=Homo sapiens GN=COX5B PE=1 SV=2
Q16891-3	0	2	0	0	0	2	0	0	0	0	Isoform 3 of Mitochondrial inner membrane protein OS=Homo sapiens GN=IMMT
Q16891-4	0	2	0	0	0	2	0	0	0	0	Isoform 4 of Mitochondrial inner membrane protein OS=Homo sapiens GN=IMMT
vp|AEM64107.1|	0	0	0	4	0	0	0	0	0	0	Suid alphaherpesvirus 1 Becker g=US4, p=gG
Q16891-2	0	2	0	0	0	2	0	0	0	0	Isoform 2 of Mitochondrial inner membrane protein OS=Homo sapiens GN=IMMT
P29692-4	0	0	0	0	0	4	0	0	0	0	Isoform 4 of Elongation factor 1-delta OS=Homo sapiens GN=EEF1D
Q8N3V7	0	0	0	0	0	4	0	0	0	0	Synaptopodin OS=Homo sapiens GN=SYNPO PE=1 SV=2
Q15596	0	0	0	0	0	4	0	0	0	0	Nuclear receptor coactivator 2 OS=Homo sapiens GN=NCOA2 PE=1 SV=2
P07737	0	0	0	2	0	2	0	0	0	0	Profilin-1 OS=Homo sapiens GN=PFN1 PE=1 SV=2
Q8TEW8	0	0	0	0	0	4	0	0	0	0	Partitioning defective 3 homolog B OS=Homo sapiens GN=PARD3B PE=1 SV=2
Q15424	0	0	0	0	0	4	0	0	0	0	Scaffold attachment factor B1 OS=Homo sapiens GN=SAFB PE=1 SV=4
Q15459	0	0	0	0	0	4	0	0	0	0	Splicing factor 3A subunit 1 OS=Homo sapiens GN=SF3A1 PE=1 SV=1
Q9P242	0	0	0	0	0	4	0	0	0	0	Neuronal tyrosine-phosphorylated phosphoinositide-3-kinase adapter 2 OS=Homo sapiens GN=NYAP2 PE=1 SV=3
Q6PCB5	0	0	0	0	0	0	0	0	4	0	Round spermatid basic protein 1-like protein OS=Homo sapiens GN=RSBN1L PE=1 SV=2
Q7L0J3	0	4	0	0	0	0	0	0	0	0	Synaptic vesicle glycoprotein 2A OS=Homo sapiens GN=SV2A PE=1 SV=1
P56945-3	0	0	0	0	0	2	0	2	0	0	Isoform 3 of Breast cancer anti-estrogen resistance protein 1 OS=Homo sapiens GN=BCAR1
P56945-2	0	0	0	0	0	2	0	2	0	0	Isoform 2 of Breast cancer anti-estrogen resistance protein 1 OS=Homo sapiens GN=BCAR1
P56945-5	0	0	0	0	0	2	0	2	0	0	Isoform 5 of Breast cancer anti-estrogen resistance protein 1 OS=Homo sapiens GN=BCAR1
P56945-4	0	0	0	0	0	2	0	2	0	0	Isoform 4 of Breast cancer anti-estrogen resistance protein 1 OS=Homo sapiens GN=BCAR1
P56945-7	0	0	0	0	0	2	0	2	0	0	Isoform 7 of Breast cancer anti-estrogen resistance protein 1 OS=Homo sapiens GN=BCAR1
P56945-6	0	0	0	0	0	2	0	2	0	0	Isoform 6 of Breast cancer anti-estrogen resistance protein 1 OS=Homo sapiens GN=BCAR1
P56945-8	0	0	0	0	0	2	0	2	0	0	Isoform 8 of Breast cancer anti-estrogen resistance protein 1 OS=Homo sapiens GN=BCAR1
Q9NR46-2	0	0	0	0	0	4	0	0	0	0	Isoform 2 of Endophilin-B2 OS=Homo sapiens GN=SH3GLB2
Q15819	0	0	0	0	0	4	0	0	0	0	Ubiquitin-conjugating enzyme E2 variant 2 OS=Homo sapiens GN=UBE2V2 PE=1 SV=4
Q9NZZ3-2	0	0	0	0	0	2	0	2	0	0	Isoform 2 of Charged multivesicular body protein 5 OS=Homo sapiens GN=CHMP5
P20810-3	0	0	0	0	0	2	0	2	0	0	Isoform 3 of Calpastatin OS=Homo sapiens GN=CAST
Reverse_sp|P08670|VIME_HUMAN	0	0	0	0	0	0	0	2	2	0	Vimentin OS=Homo sapiens GN=VIM PE=1 SV=4
Q6WKZ4-5	0	0	0	0	0	4	0	0	0	0	Isoform 5 of Rab11 family-interacting protein 1 OS=Homo sapiens GN=RAB11FIP1
Q6WKZ4-3	0	0	0	0	0	4	0	0	0	0	Isoform 2 of Rab11 family-interacting protein 1 OS=Homo sapiens GN=RAB11FIP1
P56945	0	0	0	0	0	2	0	2	0	0	Breast cancer anti-estrogen resistance protein 1 OS=Homo sapiens GN=BCAR1 PE=1 SV=2
P32969	0	0	0	0	0	2	0	2	0	0	60S ribosomal protein L9 OS=Homo sapiens GN=RPL9 PE=1 SV=1
Q13409-2	0	0	0	0	0	4	0	0	0	0	Isoform 2B of Cytoplasmic dynein 1 intermediate chain 2 OS=Homo sapiens GN=DYNC1I2
Q13409-6	0	0	0	0	0	4	0	0	0	0	Isoform 2F of Cytoplasmic dynein 1 intermediate chain 2 OS=Homo sapiens GN=DYNC1I2
Q13409-5	0	0	0	0	0	4	0	0	0	0	Isoform 2E of Cytoplasmic dynein 1 intermediate chain 2 OS=Homo sapiens GN=DYNC1I2
Q13409-3	0	0	0	0	0	4	0	0	0	0	Isoform 2C of Cytoplasmic dynein 1 intermediate chain 2 OS=Homo sapiens GN=DYNC1I2
P49821-2	0	0	0	0	0	4	0	0	0	0	Isoform 2 of NADH dehydrogenase [ubiquinone] flavoprotein 1, mitochondrial OS=Homo sapiens GN=NDUFV1
P29803	0	2	0	0	0	2	0	0	0	0	Pyruvate dehydrogenase E1 component subunit alpha, testis-specific form, mitochondrial OS=Homo sapiens GN=PDHA2 PE=1 SV=1
P17987	0	0	4	0	0	0	0	0	0	0	T-complex protein 1 subunit alpha OS=Homo sapiens GN=TCP1 PE=1 SV=1
Q9Y4P8	0	0	0	0	0	0	0	4	0	0	WD repeat domain phosphoinositide-interacting protein 2 OS=Homo sapiens GN=WIPI2 PE=1 SV=1
Q63ZY3	0	0	0	0	0	4	0	0	0	0	KN motif and ankyrin repeat domain-containing protein 2 OS=Homo sapiens GN=KANK2 PE=1 SV=1
Q9BTC0	0	0	0	0	0	4	0	0	0	0	Death-inducer obliterator 1 OS=Homo sapiens GN=DIDO1 PE=1 SV=5
Q9H788-2	0	0	0	0	0	4	0	0	0	0	Isoform 2 of SH2 domain-containing protein 4A OS=Homo sapiens GN=SH2D4A
Q9Y4H2	0	0	0	0	0	4	0	0	0	0	Insulin receptor substrate 2 OS=Homo sapiens GN=IRS2 PE=1 SV=2
O15027-5	0	0	0	0	0	4	0	0	0	0	Isoform 5 of Protein transport protein Sec16A OS=Homo sapiens GN=SEC16A
O15027-4	0	0	0	0	0	4	0	0	0	0	Isoform 4 of Protein transport protein Sec16A OS=Homo sapiens GN=SEC16A
O15027-3	0	0	0	0	0	4	0	0	0	0	Isoform 3 of Protein transport protein Sec16A OS=Homo sapiens GN=SEC16A
O15027-2	0	0	0	0	0	4	0	0	0	0	Isoform 2 of Protein transport protein Sec16A OS=Homo sapiens GN=SEC16A
P02751-14	0	0	1	0	1	2	0	0	0	0	Isoform 14 of Fibronectin OS=Homo sapiens GN=FN1
P02751-13	0	0	1	0	1	2	0	0	0	0	Isoform 13 of Fibronectin OS=Homo sapiens GN=FN1
P02751-12	0	0	1	0	1	2	0	0	0	0	Isoform 12 of Fibronectin OS=Homo sapiens GN=FN1
P02751-11	0	0	1	0	1	2	0	0	0	0	Isoform 11 of Fibronectin OS=Homo sapiens GN=FN1
P02751-10	0	0	1	0	1	2	0	0	0	0	Isoform 10 of Fibronectin OS=Homo sapiens GN=FN1
P02751-17	0	0	1	0	1	2	0	0	0	0	Isoform 17 of Fibronectin OS=Homo sapiens GN=FN1
P02751-15	0	0	1	0	1	2	0	0	0	0	Isoform 15 of Fibronectin OS=Homo sapiens GN=FN1
P51114-3	0	0	0	0	0	4	0	0	0	0	Isoform 3 of Fragile X mental retardation syndrome-related protein 1 OS=Homo sapiens GN=FXR1
P51114-2	0	0	0	0	0	4	0	0	0	0	Isoform 2 of Fragile X mental retardation syndrome-related protein 1 OS=Homo sapiens GN=FXR1
Q13404	0	0	0	0	0	4	0	0	0	0	Ubiquitin-conjugating enzyme E2 variant 1 OS=Homo sapiens GN=UBE2V1 PE=1 SV=2
Q13409	0	0	0	0	0	4	0	0	0	0	Cytoplasmic dynein 1 intermediate chain 2 OS=Homo sapiens GN=DYNC1I2 PE=1 SV=3
P42694	0	0	0	0	0	4	0	0	0	0	Probable helicase with zinc finger domain OS=Homo sapiens GN=HELZ PE=1 SV=2
Q13449	0	4	0	0	0	0	0	0	0	0	Limbic system-associated membrane protein OS=Homo sapiens GN=LSAMP PE=1 SV=2
Q12873-2	0	0	0	4	0	0	0	0	0	0	Isoform 2 of Chromodomain-helicase-DNA-binding protein 3 OS=Homo sapiens GN=CHD3
Q12873-3	0	0	0	4	0	0	0	0	0	0	Isoform 3 of Chromodomain-helicase-DNA-binding protein 3 OS=Homo sapiens GN=CHD3
Q93045-2	0	0	0	0	0	2	0	2	0	0	Isoform 2 of Stathmin-2 OS=Homo sapiens GN=STMN2
Q8N6N3-3	0	0	0	0	0	2	0	2	0	0	Isoform 3 of UPF0690 protein C1orf52 OS=Homo sapiens GN=C1orf52
P62424	1	0	0	0	0	2	0	0	0	1	60S ribosomal protein L7a OS=Homo sapiens GN=RPL7A PE=1 SV=2
Q5VT52-4	0	0	0	0	0	4	0	0	0	0	Isoform 4 of Regulation of nuclear pre-mRNA domain-containing protein 2 OS=Homo sapiens GN=RPRD2
O15027	0	0	0	0	0	4	0	0	0	0	Protein transport protein Sec16A OS=Homo sapiens GN=SEC16A PE=1 SV=3
Q8ND56	0	0	0	0	0	0	0	4	0	0	Protein LSM14 homolog A OS=Homo sapiens GN=LSM14A PE=1 SV=3
O76009	0	1	0	0	0	0	3	0	0	0	Keratin, type I cuticular Ha3-I OS=Homo sapiens GN=KRT33A PE=2 SV=2
Q8NDI1	0	0	0	0	0	4	0	0	0	0	EH domain-binding protein 1 OS=Homo sapiens GN=EHBP1 PE=1 SV=3
O60229-3	0	0	0	0	0	2	0	2	0	0	Isoform 3 of Kalirin OS=Homo sapiens GN=KALRN
O60229-2	0	0	0	0	0	2	0	2	0	0	Isoform 2 of Kalirin OS=Homo sapiens GN=KALRN
Q8NC51	0	0	0	0	0	4	0	0	0	0	Plasminogen activator inhibitor 1 RNA-binding protein OS=Homo sapiens GN=SERBP1 PE=1 SV=2
Q9UHD1-2	0	0	0	0	0	2	0	2	0	0	Isoform 2 of Cysteine and histidine-rich domain-containing protein 1 OS=Homo sapiens GN=CHORDC1
Q8NDI1-2	0	0	0	0	0	4	0	0	0	0	Isoform 2 of EH domain-binding protein 1 OS=Homo sapiens GN=EHBP1
Q8NDI1-3	0	0	0	0	0	4	0	0	0	0	Isoform 3 of EH domain-binding protein 1 OS=Homo sapiens GN=EHBP1
Q9H910-2	0	0	0	0	0	4	0	0	0	0	Isoform 2 of Hematological and neurological expressed 1-like protein OS=Homo sapiens GN=HN1L
Q16181-2	0	2	0	0	0	2	0	0	0	0	Isoform 2 of Septin-7 OS=Homo sapiens GN=SEPT7
P01861	0	0	0	0	0	4	0	0	0	0	Ig gamma-4 chain C region OS=Homo sapiens GN=IGHG4 PE=1 SV=1
P49821	0	0	0	0	0	4	0	0	0	0	NADH dehydrogenase [ubiquinone] flavoprotein 1, mitochondrial OS=Homo sapiens GN=NDUFV1 PE=1 SV=4
Q8ND56-2	0	0	0	0	0	0	0	4	0	0	Isoform 2 of Protein LSM14 homolog A OS=Homo sapiens GN=LSM14A
P62913	0	0	0	0	0	2	0	0	0	2	60S ribosomal protein L11 OS=Homo sapiens GN=RPL11 PE=1 SV=2
P43003-2	0	4	0	0	0	0	0	0	0	0	Isoform 2 of Excitatory amino acid transporter 1 OS=Homo sapiens GN=SLC1A3
Q6WKZ4	0	0	0	0	0	4	0	0	0	0	Rab11 family-interacting protein 1 OS=Homo sapiens GN=RAB11FIP1 PE=1 SV=3
P49790	0	0	0	0	0	4	0	0	0	0	Nuclear pore complex protein Nup153 OS=Homo sapiens GN=NUP153 PE=1 SV=2
O15397	0	0	0	0	0	0	0	4	0	0	Importin-8 OS=Homo sapiens GN=IPO8 PE=1 SV=2
Q16643-3	0	4	0	0	0	0	0	0	0	0	Isoform 3 of Drebrin OS=Homo sapiens GN=DBN1
Q16643-2	0	4	0	0	0	0	0	0	0	0	Isoform 2 of Drebrin OS=Homo sapiens GN=DBN1
Q6PCB5-2	0	0	0	0	0	0	0	0	4	0	Isoform 2 of Round spermatid basic protein 1-like protein OS=Homo sapiens GN=RSBN1L
P23763	0	4	0	0	0	0	0	0	0	0	Vesicle-associated membrane protein 1 OS=Homo sapiens GN=VAMP1 PE=1 SV=1
Q8WUY3-2	0	0	0	0	0	2	0	2	0	0	Isoform 2 of Protein prune homolog 2 OS=Homo sapiens GN=PRUNE2
Q8WUY3-3	0	0	0	0	0	2	0	2	0	0	Isoform 3 of Protein prune homolog 2 OS=Homo sapiens GN=PRUNE2
Q8WUY3-4	0	0	0	0	0	2	0	2	0	0	Isoform 4 of Protein prune homolog 2 OS=Homo sapiens GN=PRUNE2
O94875-6	0	0	0	0	0	0	0	4	0	0	Isoform 6 of Sorbin and SH3 domain-containing protein 2 OS=Homo sapiens GN=SORBS2
Q7L0J3-2	0	4	0	0	0	0	0	0	0	0	Isoform 2 of Synaptic vesicle glycoprotein 2A OS=Homo sapiens GN=SV2A
Q9H9J4	0	0	0	2	0	0	0	0	2	0	Ubiquitin carboxyl-terminal hydrolase 42 OS=Homo sapiens GN=USP42 PE=1 SV=3
Q6UX04-2	0	0	0	0	0	3	0	1	0	0	Isoform 2 of Peptidyl-prolyl cis-trans isomerase CWC27 homolog OS=Homo sapiens GN=CWC27
P18621-3	0	0	0	0	0	2	0	0	2	0	Isoform 3 of 60S ribosomal protein L17 OS=Homo sapiens GN=RPL17
P18621-2	0	0	0	0	0	2	0	0	2	0	Isoform 2 of 60S ribosomal protein L17 OS=Homo sapiens GN=RPL17
Q9ULD0-2	0	0	0	0	0	4	0	0	0	0	Isoform 2 of 2-oxoglutarate dehydrogenase-like, mitochondrial OS=Homo sapiens GN=OGDHL
Q9ULD0-3	0	0	0	0	0	4	0	0	0	0	Isoform 3 of 2-oxoglutarate dehydrogenase-like, mitochondrial OS=Homo sapiens GN=OGDHL
Q96E17	0	4	0	0	0	0	0	0	0	0	Ras-related protein Rab-3C OS=Homo sapiens GN=RAB3C PE=2 SV=1
Q9NVZ3-3	0	0	0	0	0	2	0	2	0	0	Isoform 3 of Adaptin ear-binding coat-associated protein 2 OS=Homo sapiens GN=NECAP2
Q9NVZ3-2	0	0	0	0	0	2	0	2	0	0	Isoform 2 of Adaptin ear-binding coat-associated protein 2 OS=Homo sapiens GN=NECAP2
Q9NVZ3-4	0	0	0	0	0	2	0	2	0	0	Isoform 4 of Adaptin ear-binding coat-associated protein 2 OS=Homo sapiens GN=NECAP2
Q92734	0	0	0	0	0	4	0	0	0	0	Protein TFG OS=Homo sapiens GN=TFG PE=1 SV=2
Q16181	0	2	0	0	0	2	0	0	0	0	Septin-7 OS=Homo sapiens GN=SEPT7 PE=1 SV=2
Q9H788	0	0	0	0	0	4	0	0	0	0	SH2 domain-containing protein 4A OS=Homo sapiens GN=SH2D4A PE=1 SV=1
Q9H9J4-2	0	0	0	2	0	0	0	0	2	0	Isoform 2 of Ubiquitin carboxyl-terminal hydrolase 42 OS=Homo sapiens GN=USP42
Q8NC51-4	0	0	0	0	0	4	0	0	0	0	Isoform 4 of Plasminogen activator inhibitor 1 RNA-binding protein OS=Homo sapiens GN=SERBP1
Q8NC51-3	0	0	0	0	0	4	0	0	0	0	Isoform 3 of Plasminogen activator inhibitor 1 RNA-binding protein OS=Homo sapiens GN=SERBP1
Q8NC51-2	0	0	0	0	0	4	0	0	0	0	Isoform 2 of Plasminogen activator inhibitor 1 RNA-binding protein OS=Homo sapiens GN=SERBP1
Q9UPN4-3	0	0	0	0	0	4	0	0	0	0	Isoform 3 of 5-azacytidine-induced protein 1 OS=Homo sapiens GN=AZI1
Q9UPN4-2	0	0	0	0	0	4	0	0	0	0	Isoform 2 of 5-azacytidine-induced protein 1 OS=Homo sapiens GN=AZI1
Q92667	0	0	0	0	0	4	0	0	0	0	A-kinase anchor protein 1, mitochondrial OS=Homo sapiens GN=AKAP1 PE=1 SV=1
Q5T749	0	0	0	0	0	0	0	4	0	0	Keratinocyte proline-rich protein OS=Homo sapiens GN=KPRP PE=1 SV=1
Q16891	0	2	0	0	0	2	0	0	0	0	Mitochondrial inner membrane protein OS=Homo sapiens GN=IMMT PE=1 SV=1
Q13427-2	0	0	0	2	0	0	0	0	1	1	Isoform 2 of Peptidyl-prolyl cis-trans isomerase G OS=Homo sapiens GN=PPIG
Q14258	0	0	0	0	0	4	0	0	0	0	E3 ubiquitin/ISG15 ligase TRIM25 OS=Homo sapiens GN=TRIM25 PE=1 SV=2
Q9ULH7-3	0	0	0	0	0	0	0	4	0	0	Isoform 3 of MKL/myocardin-like protein 2 OS=Homo sapiens GN=MKL2
Q9ULH7-2	0	0	0	0	0	0	0	4	0	0	Isoform 2 of MKL/myocardin-like protein 2 OS=Homo sapiens GN=MKL2
Q13427	0	0	0	2	0	0	0	0	1	1	Peptidyl-prolyl cis-trans isomerase G OS=Homo sapiens GN=PPIG PE=1 SV=2
Q9NUQ3-2	0	0	0	0	0	4	0	0	0	0	Isoform 2 of Gamma-taxilin OS=Homo sapiens GN=TXLNG
Q04721	0	0	0	0	0	4	0	0	0	0	Neurogenic locus notch homolog protein 2 OS=Homo sapiens GN=NOTCH2 PE=1 SV=3
Q14814-6	0	0	0	0	0	4	0	0	0	0	Isoform MEF2D00 of Myocyte-specific enhancer factor 2D OS=Homo sapiens GN=MEF2D
Q14814-2	0	0	0	0	0	4	0	0	0	0	Isoform MEF2DA'B of Myocyte-specific enhancer factor 2D OS=Homo sapiens GN=MEF2D
Q14814-3	0	0	0	0	0	4	0	0	0	0	Isoform MEF2D0B of Myocyte-specific enhancer factor 2D OS=Homo sapiens GN=MEF2D
Q14814-5	0	0	0	0	0	4	0	0	0	0	Isoform MEF2DA'0 of Myocyte-specific enhancer factor 2D OS=Homo sapiens GN=MEF2D
Q6FI81	0	0	0	0	0	3	0	1	0	0	Anamorsin OS=Homo sapiens GN=CIAPIN1 PE=1 SV=2
Q16643	0	4	0	0	0	0	0	0	0	0	Drebrin OS=Homo sapiens GN=DBN1 PE=1 SV=4
P43003	0	4	0	0	0	0	0	0	0	0	Excitatory amino acid transporter 1 OS=Homo sapiens GN=SLC1A3 PE=1 SV=1
P02751-7	0	0	1	0	1	2	0	0	0	0	Isoform 7 of Fibronectin OS=Homo sapiens GN=FN1
P02751-6	0	0	1	0	1	2	0	0	0	0	Isoform 6 of Fibronectin OS=Homo sapiens GN=FN1
P02751-5	0	0	1	0	1	2	0	0	0	0	Isoform 5 of Fibronectin OS=Homo sapiens GN=FN1
P02751-4	0	0	1	0	1	2	0	0	0	0	Isoform 4 of Fibronectin OS=Homo sapiens GN=FN1
P02751-9	0	0	1	0	1	2	0	0	0	0	Isoform 9 of Fibronectin OS=Homo sapiens GN=FN1
P02751-8	0	0	1	0	1	2	0	0	0	0	Isoform 8 of Fibronectin OS=Homo sapiens GN=FN1
P02751-3	0	0	1	0	1	2	0	0	0	0	Isoform 3 of Fibronectin OS=Homo sapiens GN=FN1
O60229	0	0	0	0	0	2	0	2	0	0	Kalirin OS=Homo sapiens GN=KALRN PE=1 SV=2
P62913-2	0	0	0	0	0	2	0	0	0	2	Isoform 2 of 60S ribosomal protein L11 OS=Homo sapiens GN=RPL11
O60333	0	0	0	0	0	4	0	0	0	0	Kinesin-like protein KIF1B OS=Homo sapiens GN=KIF1B PE=1 SV=5
P31150	0	4	0	0	0	0	0	0	0	0	Rab GDP dissociation inhibitor alpha OS=Homo sapiens GN=GDI1 PE=1 SV=2
P57740	0	0	0	0	0	4	0	0	0	0	Nuclear pore complex protein Nup107 OS=Homo sapiens GN=NUP107 PE=1 SV=1
Q9Y4P8-4	0	0	0	0	0	0	0	4	0	0	Isoform 4 of WD repeat domain phosphoinositide-interacting protein 2 OS=Homo sapiens GN=WIPI2
P53675-2	0	2	0	0	0	2	0	0	0	0	Isoform 2 of Clathrin heavy chain 2 OS=Homo sapiens GN=CLTCL1
P04080	0	0	0	0	0	0	0	0	0	4	Cystatin-B OS=Homo sapiens GN=CSTB PE=1 SV=2
Q8TEW8-5	0	0	0	0	0	4	0	0	0	0	Isoform 5 of Partitioning defective 3 homolog B OS=Homo sapiens GN=PARD3B
Q8TEW8-3	0	0	0	0	0	4	0	0	0	0	Isoform 3 of Partitioning defective 3 homolog B OS=Homo sapiens GN=PARD3B
Q8TEW8-2	0	0	0	0	0	4	0	0	0	0	Isoform 2 of Partitioning defective 3 homolog B OS=Homo sapiens GN=PARD3B
Q92667-2	0	0	0	0	0	4	0	0	0	0	Isoform 2 of A-kinase anchor protein 1, mitochondrial OS=Homo sapiens GN=AKAP1
Q15424-3	0	0	0	0	0	4	0	0	0	0	Isoform 3 of Scaffold attachment factor B1 OS=Homo sapiens GN=SAFB
Q15424-2	0	0	0	0	0	4	0	0	0	0	Isoform 2 of Scaffold attachment factor B1 OS=Homo sapiens GN=SAFB
Q15424-4	0	0	0	0	0	4	0	0	0	0	Isoform 4 of Scaffold attachment factor B1 OS=Homo sapiens GN=SAFB
Q9NR46	0	0	0	0	0	4	0	0	0	0	Endophilin-B2 OS=Homo sapiens GN=SH3GLB2 PE=1 SV=1
P13591-6	0	4	0	0	0	0	0	0	0	0	Isoform 6 of Neural cell adhesion molecule 1 OS=Homo sapiens GN=NCAM1
P18621	0	0	0	0	0	2	0	0	2	0	60S ribosomal protein L17 OS=Homo sapiens GN=RPL17 PE=1 SV=3
Q96JH7	0	0	0	0	0	4	0	0	0	0	Deubiquitinating protein VCIP135 OS=Homo sapiens GN=VCPIP1 PE=1 SV=2
Q9NPJ3	0	0	0	0	0	4	0	0	0	0	Acyl-coenzyme A thioesterase 13 OS=Homo sapiens GN=ACOT13 PE=1 SV=1
Q6UX04	0	0	0	0	0	3	0	1	0	0	Peptidyl-prolyl cis-trans isomerase CWC27 homolog OS=Homo sapiens GN=CWC27 PE=1 SV=1
O15397-2	0	0	0	0	0	0	0	4	0	0	Isoform 2 of Importin-8 OS=Homo sapiens GN=IPO8
Q86Y46	0	2	0	0	0	0	1	0	0	0	Keratin, type II cytoskeletal 73 OS=Homo sapiens GN=KRT73 PE=1 SV=1
O43181	0	0	0	0	0	3	0	0	0	0	NADH dehydrogenase [ubiquinone] iron-sulfur protein 4, mitochondrial OS=Homo sapiens GN=NDUFS4 PE=1 SV=1
Q14982	0	3	0	0	0	0	0	0	0	0	Opioid-binding protein/cell adhesion molecule OS=Homo sapiens GN=OPCML PE=1 SV=1
Q9NVA2	0	3	0	0	0	0	0	0	0	0	Septin-11 OS=Homo sapiens GN=SEPT11 PE=1 SV=3
Q9NUU7	0	0	0	0	0	2	0	1	0	0	ATP-dependent RNA helicase DDX19A OS=Homo sapiens GN=DDX19A PE=1 SV=1
Q9HCD6	0	0	0	0	0	3	0	0	0	0	Protein TANC2 OS=Homo sapiens GN=TANC2 PE=1 SV=3
Q8WW12	0	0	0	0	0	3	0	0	0	0	PEST proteolytic signal-containing nuclear protein OS=Homo sapiens GN=PCNP PE=1 SV=2
Q9C0H9-5	0	3	0	0	0	0	0	0	0	0	Isoform 4 of SRC kinase signaling inhibitor 1 OS=Homo sapiens GN=SRCIN1
Q9C0H9-2	0	3	0	0	0	0	0	0	0	0	Isoform 2 of SRC kinase signaling inhibitor 1 OS=Homo sapiens GN=SRCIN1
Q99719	0	0	0	0	0	3	0	0	0	0	Septin-5 OS=Homo sapiens GN=SEPT5 PE=1 SV=1
Q86UK7	0	0	0	0	0	3	0	0	0	0	Zinc finger protein 598 OS=Homo sapiens GN=ZNF598 PE=1 SV=1
Q9UPN7	0	0	0	0	0	0	0	3	0	0	Serine/threonine-protein phosphatase 6 regulatory subunit 1 OS=Homo sapiens GN=PPP6R1 PE=1 SV=5
O95197-7	0	0	0	0	0	3	0	0	0	0	Isoform 7 of Reticulon-3 OS=Homo sapiens GN=RTN3
O95197-2	0	0	0	0	0	3	0	0	0	0	Isoform 2 of Reticulon-3 OS=Homo sapiens GN=RTN3
Q6P1J9	0	0	0	0	0	2	0	1	0	0	Parafibromin OS=Homo sapiens GN=CDC73 PE=1 SV=1
P63244	0	1	2	0	0	0	0	0	0	0	Guanine nucleotide-binding protein subunit beta-2-like 1 OS=Homo sapiens GN=GNB2L1 PE=1 SV=3
Q9HCD6-2	0	0	0	0	0	3	0	0	0	0	Isoform 2 of Protein TANC2 OS=Homo sapiens GN=TANC2
Q9UMZ2	0	0	0	0	0	3	0	0	0	0	Synergin gamma OS=Homo sapiens GN=SYNRG PE=1 SV=2
Q9UN86	0	0	0	0	0	3	0	0	0	0	Ras GTPase-activating protein-binding protein 2 OS=Homo sapiens GN=G3BP2 PE=1 SV=2
Q9UMR2	0	0	0	0	0	2	0	1	0	0	ATP-dependent RNA helicase DDX19B OS=Homo sapiens GN=DDX19B PE=1 SV=1
P63010	0	2	0	0	0	1	0	0	0	0	AP-2 complex subunit beta OS=Homo sapiens GN=AP2B1 PE=1 SV=1
O43396	0	0	0	0	0	0	0	0	0	3	Thioredoxin-like protein 1 OS=Homo sapiens GN=TXNL1 PE=1 SV=3
Q86YZ3	0	0	0	0	0	0	0	0	0	3	Hornerin OS=Homo sapiens GN=HRNR PE=1 SV=2
P63165	0	0	0	0	0	0	0	0	0	3	Small ubiquitin-related modifier 1 OS=Homo sapiens GN=SUMO1 PE=1 SV=1
P51553	0	0	0	0	0	3	0	0	0	0	Isocitrate dehydrogenase [NAD] subunit gamma, mitochondrial OS=Homo sapiens GN=IDH3G PE=1 SV=1
Q6ZRV2	0	0	0	0	0	3	0	0	0	0	Protein FAM83H OS=Homo sapiens GN=FAM83H PE=1 SV=3
Q53F19	0	0	0	0	0	2	0	1	0	0	Uncharacterized protein C17orf85 OS=Homo sapiens GN=C17orf85 PE=1 SV=2
O15061-2	0	0	0	0	0	3	0	0	0	0	Isoform 2 of Synemin OS=Homo sapiens GN=SYNM
P36542	0	2	0	0	0	1	0	0	0	0	ATP synthase subunit gamma, mitochondrial OS=Homo sapiens GN=ATP5C1 PE=1 SV=1
Q70E73-2	0	0	0	0	0	3	0	0	0	0	Isoform RMO1 of Ras-associated and pleckstrin homology domains-containing protein 1 OS=Homo sapiens GN=RAPH1
Q70E73-3	0	0	0	0	0	3	0	0	0	0	Isoform RMO1a of Ras-associated and pleckstrin homology domains-containing protein 1 OS=Homo sapiens GN=RAPH1
Q70E73-4	0	0	0	0	0	3	0	0	0	0	Isoform RMO1b of Ras-associated and pleckstrin homology domains-containing protein 1 OS=Homo sapiens GN=RAPH1
Q70E73-5	0	0	0	0	0	3	0	0	0	0	Isoform RMO1c of Ras-associated and pleckstrin homology domains-containing protein 1 OS=Homo sapiens GN=RAPH1
Q70E73-6	0	0	0	0	0	3	0	0	0	0	Isoform RMO1ab of Ras-associated and pleckstrin homology domains-containing protein 1 OS=Homo sapiens GN=RAPH1
Q70E73-7	0	0	0	0	0	3	0	0	0	0	Isoform RMO1ac of Ras-associated and pleckstrin homology domains-containing protein 1 OS=Homo sapiens GN=RAPH1
Q70E73-8	0	0	0	0	0	3	0	0	0	0	Isoform RMO1bc of Ras-associated and pleckstrin homology domains-containing protein 1 OS=Homo sapiens GN=RAPH1
Q70E73-9	0	0	0	0	0	3	0	0	0	0	Isoform RMO1abc of Ras-associated and pleckstrin homology domains-containing protein 1 OS=Homo sapiens GN=RAPH1
Q9UMZ2-6	0	0	0	0	0	3	0	0	0	0	Isoform 5 of Synergin gamma OS=Homo sapiens GN=SYNRG
Q9UMZ2-5	0	0	0	0	0	3	0	0	0	0	Isoform 4 of Synergin gamma OS=Homo sapiens GN=SYNRG
Q9UMZ2-4	0	0	0	0	0	3	0	0	0	0	Isoform 3 of Synergin gamma OS=Homo sapiens GN=SYNRG
Q9UMZ2-3	0	0	0	0	0	3	0	0	0	0	Isoform 2 of Synergin gamma OS=Homo sapiens GN=SYNRG
Q15149-8	0	0	0	0	0	1	0	2	0	0	Isoform 8 of Plectin OS=Homo sapiens GN=PLEC
Q15149-9	0	0	0	0	0	1	0	2	0	0	Isoform 9 of Plectin OS=Homo sapiens GN=PLEC
Q15149-4	0	0	0	0	0	1	0	2	0	0	Isoform 4 of Plectin OS=Homo sapiens GN=PLEC
Q15149-5	0	0	0	0	0	1	0	2	0	0	Isoform 5 of Plectin OS=Homo sapiens GN=PLEC
Q15149-6	0	0	0	0	0	1	0	2	0	0	Isoform 6 of Plectin OS=Homo sapiens GN=PLEC
Q15149-7	0	0	0	0	0	1	0	2	0	0	Isoform 7 of Plectin OS=Homo sapiens GN=PLEC
Q15149-2	0	0	0	0	0	1	0	2	0	0	Isoform 2 of Plectin OS=Homo sapiens GN=PLEC
Q15149-3	0	0	0	0	0	1	0	2	0	0	Isoform 3 of Plectin OS=Homo sapiens GN=PLEC
P38919	0	0	0	1	0	1	0	0	0	1	Eukaryotic initiation factor 4A-III OS=Homo sapiens GN=EIF4A3 PE=1 SV=4
Q5VTL8-2	0	0	0	3	0	0	0	0	0	0	Isoform 2 of Pre-mRNA-splicing factor 38B OS=Homo sapiens GN=PRPF38B
Q02040-3	0	0	0	0	0	0	0	0	3	0	Isoform 3 of A-kinase anchor protein 17A OS=Homo sapiens GN=AKAP17A
Q02040-2	0	0	0	0	0	0	0	0	3	0	Isoform 2 of A-kinase anchor protein 17A OS=Homo sapiens GN=AKAP17A
O75526	0	0	0	0	0	2	0	0	0	1	RNA-binding motif protein, X-linked-like-2 OS=Homo sapiens GN=RBMXL2 PE=1 SV=3
Q5VV41	0	0	0	0	0	2	0	1	0	0	Rho guanine nucleotide exchange factor 16 OS=Homo sapiens GN=ARHGEF16 PE=1 SV=1
Q86UK7-2	0	0	0	0	0	3	0	0	0	0	Isoform 2 of Zinc finger protein 598 OS=Homo sapiens GN=ZNF598
Q86UK7-3	0	0	0	0	0	3	0	0	0	0	Isoform 3 of Zinc finger protein 598 OS=Homo sapiens GN=ZNF598
Q5VTL8	0	0	0	3	0	0	0	0	0	0	Pre-mRNA-splicing factor 38B OS=Homo sapiens GN=PRPF38B PE=1 SV=1
Q16774-3	0	0	0	0	0	3	0	0	0	0	Isoform 3 of Guanylate kinase OS=Homo sapiens GN=GUK1
Q16774-2	0	0	0	0	0	3	0	0	0	0	Isoform 2 of Guanylate kinase OS=Homo sapiens GN=GUK1
vp|AEM64110.1|	0	0	0	3	0	0	0	0	0	0	Suid alphaherpesvirus 1 Becker g=US8, p=gE
Q9UMR2-2	0	0	0	0	0	2	0	1	0	0	Isoform 2 of ATP-dependent RNA helicase DDX19B OS=Homo sapiens GN=DDX19B
Q9UMR2-4	0	0	0	0	0	2	0	1	0	0	Isoform 4 of ATP-dependent RNA helicase DDX19B OS=Homo sapiens GN=DDX19B
O14950	0	0	0	0	0	0	0	3	0	0	Myosin regulatory light chain 12B OS=Homo sapiens GN=MYL12B PE=1 SV=2
P46777	0	0	0	0	0	2	0	0	0	1	60S ribosomal protein L5 OS=Homo sapiens GN=RPL5 PE=1 SV=3
P19105	0	0	0	0	0	0	0	3	0	0	Myosin regulatory light chain 12A OS=Homo sapiens GN=MYL12A PE=1 SV=2
Q15003	0	0	0	0	0	0	0	3	0	0	Condensin complex subunit 2 OS=Homo sapiens GN=NCAPH PE=1 SV=3
P07205	0	0	0	0	0	0	0	0	0	3	Phosphoglycerate kinase 2 OS=Homo sapiens GN=PGK2 PE=1 SV=3
P09874	0	0	0	1	0	0	2	0	0	0	Poly [ADP-ribose] polymerase 1 OS=Homo sapiens GN=PARP1 PE=1 SV=4
P60842-2	0	0	0	1	0	1	0	0	0	1	Isoform 2 of Eukaryotic initiation factor 4A-I OS=Homo sapiens GN=EIF4A1
P40227-2	0	0	0	0	0	3	0	0	0	0	Isoform 2 of T-complex protein 1 subunit zeta OS=Homo sapiens GN=CCT6A
P22695	0	0	0	0	0	3	0	0	0	0	Cytochrome b-c1 complex subunit 2, mitochondrial OS=Homo sapiens GN=UQCRC2 PE=1 SV=3
Q58FF6	0	0	0	2	0	0	0	0	1	0	Putative heat shock protein HSP 90-beta 4 OS=Homo sapiens GN=HSP90AB4P PE=5 SV=1
O95197	0	0	0	0	0	3	0	0	0	0	Reticulon-3 OS=Homo sapiens GN=RTN3 PE=1 SV=2
Q96GX5-2	0	0	0	0	0	3	0	0	0	0	Isoform 2 of Serine/threonine-protein kinase greatwall OS=Homo sapiens GN=MASTL
Q96GX5-3	0	0	0	0	0	3	0	0	0	0	Isoform 3 of Serine/threonine-protein kinase greatwall OS=Homo sapiens GN=MASTL
P05129	0	3	0	0	0	0	0	0	0	0	Protein kinase C gamma type OS=Homo sapiens GN=PRKCG PE=1 SV=3
Q9P2M7	0	0	0	0	0	3	0	0	0	0	Cingulin OS=Homo sapiens GN=CGN PE=1 SV=2
P20674	0	3	0	0	0	0	0	0	0	0	Cytochrome c oxidase subunit 5A, mitochondrial OS=Homo sapiens GN=COX5A PE=1 SV=2
Q15149	0	0	0	0	0	1	0	2	0	0	Plectin OS=Homo sapiens GN=PLEC PE=1 SV=3
Q9BPU6	0	3	0	0	0	0	0	0	0	0	Dihydropyrimidinase-related protein 5 OS=Homo sapiens GN=DPYSL5 PE=1 SV=1
P78386	0	2	0	0	0	0	1	0	0	0	Keratin, type II cuticular Hb5 OS=Homo sapiens GN=KRT85 PE=1 SV=1
Q9C0H9	0	3	0	0	0	0	0	0	0	0	SRC kinase signaling inhibitor 1 OS=Homo sapiens GN=SRCIN1 PE=1 SV=3
Q8N684	0	0	0	0	0	3	0	0	0	0	Cleavage and polyadenylation specificity factor subunit 7 OS=Homo sapiens GN=CPSF7 PE=1 SV=1
O95373	0	0	0	0	0	0	0	3	0	0	Importin-7 OS=Homo sapiens GN=IPO7 PE=1 SV=1
Q8NI08-4	0	0	0	0	0	0	0	3	0	0	Isoform 4 of Nuclear receptor coactivator 7 OS=Homo sapiens GN=NCOA7
Q8NI08-3	0	0	0	0	0	0	0	3	0	0	Isoform 3 of Nuclear receptor coactivator 7 OS=Homo sapiens GN=NCOA7
P40227	0	0	0	0	0	3	0	0	0	0	T-complex protein 1 subunit zeta OS=Homo sapiens GN=CCT6A PE=1 SV=3
Q9UN86-2	0	0	0	0	0	3	0	0	0	0	Isoform B of Ras GTPase-activating protein-binding protein 2 OS=Homo sapiens GN=G3BP2
P15311	0	0	0	0	0	2	0	1	0	0	Ezrin OS=Homo sapiens GN=EZR PE=1 SV=4
Q9Y613	0	0	0	0	0	3	0	0	0	0	FH1/FH2 domain-containing protein 1 OS=Homo sapiens GN=FHOD1 PE=1 SV=3
Q68CZ2-3	0	0	0	0	0	2	0	1	0	0	Isoform 3 of Tensin-3 OS=Homo sapiens GN=TNS3
Q68CZ2-4	0	0	0	0	0	2	0	1	0	0	Isoform 4 of Tensin-3 OS=Homo sapiens GN=TNS3
Q71RC2	0	0	0	0	0	3	0	0	0	0	La-related protein 4 OS=Homo sapiens GN=LARP4 PE=1 SV=3
Q5BKZ1-2	0	0	0	0	0	0	0	3	0	0	Isoform 2 of DBIRD complex subunit ZNF326 OS=Homo sapiens GN=ZNF326
O15061	0	0	0	0	0	3	0	0	0	0	Synemin OS=Homo sapiens GN=SYNM PE=1 SV=2
Q8N684-3	0	0	0	0	0	3	0	0	0	0	Isoform 3 of Cleavage and polyadenylation specificity factor subunit 7 OS=Homo sapiens GN=CPSF7
Q8N684-2	0	0	0	0	0	3	0	0	0	0	Isoform 2 of Cleavage and polyadenylation specificity factor subunit 7 OS=Homo sapiens GN=CPSF7
[truncated: 954 more rows]

## Sheet: Condensed897-untagged0-allRuns
Accession	37-B (test01)	37-B (test02)	37-B (final)	36-B (test01)	36-B (final)	B-36 (test01)	B-36 (final)	description
A0JNW5	0	0	0	0	2	0	0	UHRF1-binding protein 1-like OS=Homo sapiens GN=UHRF1BP1L PE=1 SV=2
A1L390	0	0	2	0	0	0	0	Pleckstrin homology domain-containing family G member 3 OS=Homo sapiens GN=PLEKHG3 PE=1 SV=1
A2RTX5	0	0	2	0	0	0	0	Probable threonine--tRNA ligase 2, cytoplasmic OS=Homo sapiens GN=TARSL2 PE=1 SV=1
A5YKK6	0	2	5.5	0	0	0	0	CCR4-NOT transcription complex subunit 1 OS=Homo sapiens GN=CNOT1 PE=1 SV=2
A6NCN2	0	0	0	0	0	0	0	Putative keratin-81-like protein KRT121P OS=Homo sapiens GN=KRT121P PE=5 SV=4
A6NKD9	0	0	10	0	0	0	0	Coiled-coil domain-containing protein 85C OS=Homo sapiens GN=CCDC85C PE=1 SV=1
A6NKT7	1	9	51	1	21	5	76	RanBP2-like and GRIP domain-containing protein 3 OS=Homo sapiens GN=RGPD3 PE=2 SV=2
B2RXH4	0	0	0	1	0	0	0	BTB/POZ domain-containing protein 18 OS=Homo sapiens GN=BTBD18 PE=2 SV=1
F5H284	0	0	2	0	0	0	0	Peptidyl-prolyl cis-trans isomerase A-like 4D OS=Homo sapiens GN=PPIAL4D PE=3 SV=1
O00151	0	0	16	0	5	0	0	PDZ and LIM domain protein 1 OS=Homo sapiens GN=PDLIM1 PE=1 SV=4
O00193	0	0	6	0	6	0	0	Small acidic protein OS=Homo sapiens GN=SMAP PE=1 SV=1
O00213	0	0	2	0	0	0	0	Amyloid beta A4 precursor protein-binding family B member 1 OS=Homo sapiens GN=APBB1 PE=1 SV=2
O00221	0	0	2	0	3	0	0	NF-kappa-B inhibitor epsilon OS=Homo sapiens GN=NFKBIE PE=1 SV=3
O00401	0	0	1	0	0	0	0	Neural Wiskott-Aldrich syndrome protein OS=Homo sapiens GN=WASL PE=1 SV=2
O00443	0	0	2	0	0	0	0	Phosphatidylinositol 4-phosphate 3-kinase C2 domain-containing subunit alpha OS=Homo sapiens GN=PIK3C2A PE=1 SV=2
O00445	0	0	1	0	0	0	0	Synaptotagmin-5 OS=Homo sapiens GN=SYT5 PE=2 SV=2
O00483	0	0	10	0	0	0	0	NADH dehydrogenase [ubiquinone] 1 alpha subcomplex subunit 4 OS=Homo sapiens GN=NDUFA4 PE=1 SV=1
O00534	0	0	0	0	0	0	0	von Willebrand factor A domain-containing protein 5A OS=Homo sapiens GN=VWA5A PE=2 SV=2
O00571	2	9	94.5	0	79	0	30	ATP-dependent RNA helicase DDX3X OS=Homo sapiens GN=DDX3X PE=1 SV=3
O14556	0	0	8	0	0	0	0	Glyceraldehyde-3-phosphate dehydrogenase, testis-specific OS=Homo sapiens GN=GAPDHS PE=1 SV=2
O14559	0	0	1	0	0	0	0	Rho GTPase-activating protein 33 OS=Homo sapiens GN=ARHGAP33 PE=1 SV=2
O14613	0	0	4	0	9	0	0	Cdc42 effector protein 2 OS=Homo sapiens GN=CDC42EP2 PE=1 SV=1
O14617	2	0	0	7	0	1.8	0	AP-3 complex subunit delta-1 OS=Homo sapiens GN=AP3D1 PE=1 SV=1
O14639	0	0	5	0	3	0	0	Actin-binding LIM protein 1 OS=Homo sapiens GN=ABLIM1 PE=1 SV=3
O14640	0	15	8	0	4	0	6	Segment polarity protein dishevelled homolog DVL-1 OS=Homo sapiens GN=DVL1 PE=1 SV=2
O14641	18	151	87	4	96	0	53	Segment polarity protein dishevelled homolog DVL-2 OS=Homo sapiens GN=DVL2 PE=1 SV=1
O14715	4	3	31	0	18	0	46	RANBP2-like and GRIP domain-containing protein 8 OS=Homo sapiens GN=RGPD8 PE=1 SV=2
O14737	0	0	4	0	1	0	0	Programmed cell death protein 5 OS=Homo sapiens GN=PDCD5 PE=1 SV=3
O14950	0	0	0	0	3	0	0	Myosin regulatory light chain 12B OS=Homo sapiens GN=MYL12B PE=1 SV=2
O14974	0	0	2	0	0	0	0	Protein phosphatase 1 regulatory subunit 12A OS=Homo sapiens GN=PPP1R12A PE=1 SV=1
O14976	0	0	1	0	0	0	0	Cyclin-G-associated kinase OS=Homo sapiens GN=GAK PE=1 SV=2
O14979	0	0	7	0	6	0	0	Heterogeneous nuclear ribonucleoprotein D-like OS=Homo sapiens GN=HNRNPDL PE=1 SV=3
O15013	0	0	0	0	2	0	0	Rho guanine nucleotide exchange factor 10 OS=Homo sapiens GN=ARHGEF10 PE=1 SV=4
O15027	0	0	4	0	0	0	0	Protein transport protein Sec16A OS=Homo sapiens GN=SEC16A PE=1 SV=3
O15042	9.33333	0	2	0	0	14	0	U2 snRNP-associated SURP motif-containing protein OS=Homo sapiens GN=U2SURP PE=1 SV=2
O15061	0	0	2.33333	0	0	0	0	Synemin OS=Homo sapiens GN=SYNM PE=1 SV=2
O15231	0	0	11	0	5.5	0	0	Zinc finger protein 185 OS=Homo sapiens GN=ZNF185 PE=1 SV=3
O15234	0	0	5	0	0	0	0	Protein CASC3 OS=Homo sapiens GN=CASC3 PE=1 SV=2
O15355	0	0	0	0	3	0	0	Protein phosphatase 1G OS=Homo sapiens GN=PPM1G PE=1 SV=1
O15357	0	0	6	0	1	0	0	Phosphatidylinositol 3,4,5-trisphosphate 5-phosphatase 2 OS=Homo sapiens GN=INPPL1 PE=1 SV=2
O15371	0	0	6	0	3	0	0	Eukaryotic translation initiation factor 3 subunit D OS=Homo sapiens GN=EIF3D PE=1 SV=1
O15372	0	0	0	0	6	0	0	Eukaryotic translation initiation factor 3 subunit H OS=Homo sapiens GN=EIF3H PE=1 SV=1
O15397	0	0	0	0	4	0	0	Importin-8 OS=Homo sapiens GN=IPO8 PE=1 SV=2
O15446	2	0	0	0	0	0	0	DNA-directed RNA polymerase I subunit RPA34 OS=Homo sapiens GN=CD3EAP PE=1 SV=1
O15523	0	9	55	0	38	0	22	ATP-dependent RNA helicase DDX3Y OS=Homo sapiens GN=DDX3Y PE=1 SV=2
O43143	0	0	3	0	4	0	0	Putative pre-mRNA-splicing factor ATP-dependent RNA helicase DHX15 OS=Homo sapiens GN=DHX15 PE=1 SV=2
O43181	0	0	3	0	0	0	0	NADH dehydrogenase [ubiquinone] iron-sulfur protein 4, mitochondrial OS=Homo sapiens GN=NDUFS4 PE=1 SV=1
O43237	0	0	6	0	0	0	0	Cytoplasmic dynein 1 light intermediate chain 2 OS=Homo sapiens GN=DYNC1LI2 PE=1 SV=1
O43290	0	0	26	0	4	0	0	U4/U6.U5 tri-snRNP-associated protein 1 OS=Homo sapiens GN=SART1 PE=1 SV=1
O43294	0	0	2	0	7	0	0	Transforming growth factor beta-1-induced transcript 1 protein OS=Homo sapiens GN=TGFB1I1 PE=1 SV=2
O43390	0	0	6	0	1	0	1.33333	Heterogeneous nuclear ribonucleoprotein R OS=Homo sapiens GN=HNRNPR PE=1 SV=1
O43395	0	0	7	0	0	0	0	U4/U6 small nuclear ribonucleoprotein Prp3 OS=Homo sapiens GN=PRPF3 PE=1 SV=2
O43396	0	0	0	0	0	0	3	Thioredoxin-like protein 1 OS=Homo sapiens GN=TXNL1 PE=1 SV=3
O43399	0	0	3	0	31	0	0	Tumor protein D54 OS=Homo sapiens GN=TPD52L2 PE=1 SV=2
O43432	0	0	8	0	5	0	0	Eukaryotic translation initiation factor 4 gamma 3 OS=Homo sapiens GN=EIF4G3 PE=1 SV=2
O43491	2.75	2	95.75	0	4	0	0	Band 4.1-like protein 2 OS=Homo sapiens GN=EPB41L2 PE=1 SV=1
O43670	0	0	1	0	0	0	0	Zinc finger protein 207 OS=Homo sapiens GN=ZNF207 PE=1 SV=1
O43815	0	0	2	0	4	0	0	Striatin OS=Homo sapiens GN=STRN PE=1 SV=4
O60229	0	0	2	0	2	0	0	Kalirin OS=Homo sapiens GN=KALRN PE=1 SV=2
O60313	0	0	2	0	0	0	0	Dynamin-like 120 kDa protein, mitochondrial OS=Homo sapiens GN=OPA1 PE=1 SV=3
O60333	0	0	4.25	0	0	0	0	Kinesin-like protein KIF1B OS=Homo sapiens GN=KIF1B PE=1 SV=5
O60437	0	0	10	0	0	0	0	Periplakin OS=Homo sapiens GN=PPL PE=1 SV=4
O60447	0	0	2	0	0	0	0	Ecotropic viral integration site 5 protein homolog OS=Homo sapiens GN=EVI5 PE=1 SV=3
O60504	0	0	0	0	3	0	0	Vinexin OS=Homo sapiens GN=SORBS3 PE=1 SV=2
O60506	0	0	6.8	0	8.2	0	1.6	Heterogeneous nuclear ribonucleoprotein Q OS=Homo sapiens GN=SYNCRIP PE=1 SV=2
O60563	0	0	2	0	0	0	0	Cyclin-T1 OS=Homo sapiens GN=CCNT1 PE=1 SV=1
O60664	0	0	7	0	11.5	0	0	Perilipin-3 OS=Homo sapiens GN=PLIN3 PE=1 SV=3
O60701	1	0	0	0	0	0	0	UDP-glucose 6-dehydrogenase OS=Homo sapiens GN=UGDH PE=1 SV=1
O60716	0	0	39	0	4.25	0	0	Catenin delta-1 OS=Homo sapiens GN=CTNND1 PE=1 SV=1
O60812	0	0	1	0	0	0	0	Heterogeneous nuclear ribonucleoprotein C-like 1 OS=Homo sapiens GN=HNRNPCL1 PE=1 SV=1
O60814	0	0	2	4	2	0	4	Histone H2B type 1-K OS=Homo sapiens GN=HIST1H2BK PE=1 SV=3
O60841	6	0	0	0	0	4	0	Eukaryotic translation initiation factor 5B OS=Homo sapiens GN=EIF5B PE=1 SV=4
O60884	0	0	2	0	0	0	0	DnaJ homolog subfamily A member 2 OS=Homo sapiens GN=DNAJA2 PE=1 SV=1
O75128	0	0	7.42857	0	6.42857	0	0	Protein cordon-bleu OS=Homo sapiens GN=COBL PE=1 SV=2
O75145	0	0	1	0	0	0	0	Liprin-alpha-3 OS=Homo sapiens GN=PPFIA3 PE=1 SV=3
O75150	0	0	1	0	0	0	0	E3 ubiquitin-protein ligase BRE1B OS=Homo sapiens GN=RNF40 PE=1 SV=4
O75175	0	0	11.6667	0	0	0	0	CCR4-NOT transcription complex subunit 3 OS=Homo sapiens GN=CNOT3 PE=1 SV=1
O75179	10.5	67	117.5	0	2	0	1	Ankyrin repeat domain-containing protein 17 OS=Homo sapiens GN=ANKRD17 PE=1 SV=3
O75334	0	0	2	0	0	0	0	Liprin-alpha-2 OS=Homo sapiens GN=PPFIA2 PE=1 SV=2
O75335	0	0	1	0	0	0	0	Liprin-alpha-4 OS=Homo sapiens GN=PPFIA4 PE=2 SV=2
O75369	6	7.22222	40	3.55556	46.3333	2	10.3333	Filamin-B OS=Homo sapiens GN=FLNB PE=1 SV=2
O75376	0	0	35	0	3	0	0	Nuclear receptor corepressor 1 OS=Homo sapiens GN=NCOR1 PE=1 SV=2
O75391	0	0	2	0	0	0	0	Sperm-associated antigen 7 OS=Homo sapiens GN=SPAG7 PE=1 SV=2
O75398	0	0	8	0	0	0	0	Deformed epidermal autoregulatory factor 1 homolog OS=Homo sapiens GN=DEAF1 PE=1 SV=1
O75400	0	0	0	0	2	0	0	Pre-mRNA-processing factor 40 homolog A OS=Homo sapiens GN=PRPF40A PE=1 SV=2
O75494	0	0	0	0	2	0	2	Serine/arginine-rich splicing factor 10 OS=Homo sapiens GN=SRSF10 PE=1 SV=1
O75526	0	0	2	0	0	0	1	RNA-binding motif protein, X-linked-like-2 OS=Homo sapiens GN=RBMXL2 PE=1 SV=3
O75528	0	0	2	0	0	0	0	Transcriptional adapter 3 OS=Homo sapiens GN=TADA3 PE=1 SV=1
O75533	0	0	17	0	1.5	0	0	Splicing factor 3B subunit 1 OS=Homo sapiens GN=SF3B1 PE=1 SV=3
O75643	0	0	3.5	0	0	0	0	U5 small nuclear ribonucleoprotein 200 kDa helicase OS=Homo sapiens GN=SNRNP200 PE=1 SV=2
O75746	0	0	2	0	0	0	0	Calcium-binding mitochondrial carrier protein Aralar1 OS=Homo sapiens GN=SLC25A12 PE=1 SV=2
O75815	0	0	2	0	0	0	0	Breast cancer anti-estrogen resistance protein 3 OS=Homo sapiens GN=BCAR3 PE=1 SV=1
O75821	0	0	2	0	0	0	0	Eukaryotic translation initiation factor 3 subunit G OS=Homo sapiens GN=EIF3G PE=1 SV=2
O75925	0	0	9	0	9	0	0	E3 SUMO-protein ligase PIAS1 OS=Homo sapiens GN=PIAS1 PE=1 SV=2
O75928	0	0	9	0	0	0	0	E3 SUMO-protein ligase PIAS2 OS=Homo sapiens GN=PIAS2 PE=1 SV=3
O75934	0	0	16	0	3	0	0	Pre-mRNA-splicing factor SPF27 OS=Homo sapiens GN=BCAS2 PE=1 SV=1
O75962	0	0	4	0	6	0	2	Triple functional domain protein OS=Homo sapiens GN=TRIO PE=1 SV=2
O75970	0	0	0	0	1	0	0	Multiple PDZ domain protein OS=Homo sapiens GN=MPDZ PE=1 SV=2
O76070	0	0	9	0	1	0	0	Gamma-synuclein OS=Homo sapiens GN=SNCG PE=1 SV=2
O94776	0	0	2	0	0	0	0	Metastasis-associated protein MTA2 OS=Homo sapiens GN=MTA2 PE=1 SV=1
O94826	0	0	6	0	0	0	0	Mitochondrial import receptor subunit TOM70 OS=Homo sapiens GN=TOMM70A PE=1 SV=1
O94875	0	0	3.66667	0	5.66667	0	11.9167	Sorbin and SH3 domain-containing protein 2 OS=Homo sapiens GN=SORBS2 PE=1 SV=3
O94906	0	0	2	0	0	0	0	Pre-mRNA-processing factor 6 OS=Homo sapiens GN=PRPF6 PE=1 SV=1
O94913	0	0	1	0	0	0	0	Pre-mRNA cleavage complex 2 protein Pcf11 OS=Homo sapiens GN=PCF11 PE=1 SV=3
O94991	0	0	2	0	0	0	0	SLIT and NTRK-like protein 5 OS=Homo sapiens GN=SLITRK5 PE=2 SV=2
O95169	0	0	2	0	0	0	0	NADH dehydrogenase [ubiquinone] 1 beta subcomplex subunit 8, mitochondrial OS=Homo sapiens GN=NDUFB8 PE=1 SV=1
O95197	0	0	3	0	0	0	0	Reticulon-3 OS=Homo sapiens GN=RTN3 PE=1 SV=2
O95219	0	0	0	0	2	0	0	Sorting nexin-4 OS=Homo sapiens GN=SNX4 PE=1 SV=1
O95373	0	0	0	0	3	0	0	Importin-7 OS=Homo sapiens GN=IPO7 PE=1 SV=1
O95391	0	0	2	0	4	0	0	Pre-mRNA-splicing factor SLU7 OS=Homo sapiens GN=SLU7 PE=1 SV=2
O95400	0	0	8	0	4	0	0	CD2 antigen cytoplasmic tail-binding protein 2 OS=Homo sapiens GN=CD2BP2 PE=1 SV=1
O95425	2	8	87	0	0	0	0	Supervillin OS=Homo sapiens GN=SVIL PE=1 SV=2
O95544	0	0	0	0	0	0	0	NAD kinase OS=Homo sapiens GN=NADK PE=1 SV=1
O95721	0	0	5	0	0	0	0	Synaptosomal-associated protein 29 OS=Homo sapiens GN=SNAP29 PE=1 SV=1
O95741	0	0	2	0	0	0	0	Copine-6 OS=Homo sapiens GN=CPNE6 PE=1 SV=3
O95817	0	0	0	0	1	0	0	BAG family molecular chaperone regulator 3 OS=Homo sapiens GN=BAG3 PE=1 SV=3
O95905	0	0	1	0	0	0	0	Protein SGT1 OS=Homo sapiens GN=ECD PE=1 SV=1
P00387	0	0	0	0	0	4	0	NADH-cytochrome b5 reductase 3 OS=Homo sapiens GN=CYB5R3 PE=1 SV=3
P01814	0	0	0	0	0	1	0	Ig heavy chain V-II region OU OS=Homo sapiens PE=1 SV=1
P01857	0	0	80	0	0	0	0	Ig gamma-1 chain C region OS=Homo sapiens GN=IGHG1 PE=1 SV=1
P01859	0	0	48	0	0	0	0	Ig gamma-2 chain C region OS=Homo sapiens GN=IGHG2 PE=1 SV=2
P01860	0	0	1	0	0	0	0	Ig gamma-3 chain C region OS=Homo sapiens GN=IGHG3 PE=1 SV=2
P01861	0	0	4	0	0	0	0	Ig gamma-4 chain C region OS=Homo sapiens GN=IGHG4 PE=1 SV=1
P02545	0	0	0	0	0	1	0	Prelamin-A/C OS=Homo sapiens GN=LMNA PE=1 SV=1
P02810	0	0	1	0	0	0	0	Salivary acidic proline-rich phosphoprotein 1/2 OS=Homo sapiens GN=PRH1 PE=1 SV=2
P04080	0	0	0	0	0	0	4	Cystatin-B OS=Homo sapiens GN=CSTB PE=1 SV=2
P04083	0	0	15	0	4	0	0	Annexin A1 OS=Homo sapiens GN=ANXA1 PE=1 SV=2
P04150	0	0	17.4444	0	6	0	1.55556	Glucocorticoid receptor OS=Homo sapiens GN=NR3C1 PE=1 SV=1
P04745	0	0	2	0	0	0	0	Alpha-amylase 1 OS=Homo sapiens GN=AMY1A PE=1 SV=2
P04746	0	0	2	0	0	0	0	Pancreatic alpha-amylase OS=Homo sapiens GN=AMY2A PE=1 SV=2
P04908	0	0	2	0	0	0	0	Histone H2A type 1-B/E OS=Homo sapiens GN=HIST1H2AB PE=1 SV=2
P05783	3	0	3	2	1	6	1	Keratin, type I cytoskeletal 18 OS=Homo sapiens GN=KRT18 PE=1 SV=2
P06703	0	0	19	0	5	0	2	Protein S100-A6 OS=Homo sapiens GN=S100A6 PE=1 SV=1
P06748	12	0	22	0	2	5	6	Nucleophosmin OS=Homo sapiens GN=NPM1 PE=1 SV=2
P06899	0	0	2	4	2	0	4	Histone H2B type 1-J OS=Homo sapiens GN=HIST1H2BJ PE=1 SV=3
P07195	1	0	0	0	0	0	0	L-lactate dehydrogenase B chain OS=Homo sapiens GN=LDHB PE=1 SV=2
P07205	0	0	0	0	0	0	3	Phosphoglycerate kinase 2 OS=Homo sapiens GN=PGK2 PE=1 SV=3
P07737	2	0	2	0	0	0	0	Profilin-1 OS=Homo sapiens GN=PFN1 PE=1 SV=2
P07910	1.5	0	3.75	0	0	0	0	Heterogeneous nuclear ribonucleoproteins C1/C2 OS=Homo sapiens GN=HNRNPC PE=1 SV=4
P07954	0	0	2	0	0	0	0	Fumarate hydratase, mitochondrial OS=Homo sapiens GN=FH PE=1 SV=3
P08195	0	0	1	0	6	0	0	4F2 cell-surface antigen heavy chain OS=Homo sapiens GN=SLC3A2 PE=1 SV=3
P08708	4	0	0	0	2	0	0	40S ribosomal protein S17 OS=Homo sapiens GN=RPS17 PE=1 SV=2
P09622	0	0	1	0	0	0	0	Dihydrolipoyl dehydrogenase, mitochondrial OS=Homo sapiens GN=DLD PE=1 SV=2
P09651	2	5	51	0	40	0	7	Heterogeneous nuclear ribonucleoprotein A1 OS=Homo sapiens GN=HNRNPA1 PE=1 SV=5
P09874	1	0	0	2	0	0	0	Poly [ADP-ribose] polymerase 1 OS=Homo sapiens GN=PARP1 PE=1 SV=4
P0C0S5	0	0	2	0	0	0	0	Histone H2A.Z OS=Homo sapiens GN=H2AFZ PE=1 SV=2
P0C0S8	0	0	2	0	0	0	0	Histone H2A type 1 OS=Homo sapiens GN=HIST1H2AG PE=1 SV=2
P0CW22	4	0	0	0	2	0	0	40S ribosomal protein S17-like OS=Homo sapiens GN=RPS17L PE=1 SV=1
P0DJD0	5	6	29	1	2	5	53	RANBP2-like and GRIP domain-containing protein 1 OS=Homo sapiens GN=RGPD1 PE=2 SV=1
P0DJD1	5	6	27	1	2	5	53	RANBP2-like and GRIP domain-containing protein 2 OS=Homo sapiens GN=RGPD2 PE=2 SV=1
P10244	0	0	9	0	0	0	0	Myb-related protein B OS=Homo sapiens GN=MYBL2 PE=1 SV=1
P10515	0	0	2	0	0	0	0	Dihydrolipoyllysine-residue acetyltransferase component of pyruvate dehydrogenase complex, mitochondrial OS=Homo sapiens GN=DLAT PE=1 SV=3
P11137	0	0	2.5	0	10.25	0	0	Microtubule-associated protein 2 OS=Homo sapiens GN=MAP2 PE=1 SV=4
P11177	0	0	6	0	0	0	0	Pyruvate dehydrogenase E1 component subunit beta, mitochondrial OS=Homo sapiens GN=PDHB PE=1 SV=3
P11413	0	0	2	0	0	0	0	Glucose-6-phosphate 1-dehydrogenase OS=Homo sapiens GN=G6PD PE=1 SV=4
P11712	1	0	0	0	0	0	0	Cytochrome P450 2C9 OS=Homo sapiens GN=CYP2C9 PE=1 SV=3
P11717	0	0	3	0	2	0	0	Cation-independent mannose-6-phosphate receptor OS=Homo sapiens GN=IGF2R PE=1 SV=3
P11940	0	0	7	0	0	0	0	Polyadenylate-binding protein 1 OS=Homo sapiens GN=PABPC1 PE=1 SV=2
P12273	0	0	0	0	0	0	1	Prolactin-inducible protein OS=Homo sapiens GN=PIP PE=1 SV=1
P13797	0	0	0	0	2	0	0	Plastin-3 OS=Homo sapiens GN=PLS3 PE=1 SV=4
P13804	0	0	2	0	0	0	0	Electron transfer flavoprotein subunit alpha, mitochondrial OS=Homo sapiens GN=ETFA PE=1 SV=1
P13861	0	0	9	0	16	0	0	cAMP-dependent protein kinase type II-alpha regulatory subunit OS=Homo sapiens GN=PRKAR2A PE=1 SV=2
P14625	0	0	2	0	0	0	0	Endoplasmin OS=Homo sapiens GN=HSP90B1 PE=1 SV=1
P14866	2	0	11	0	6	0	1	Heterogeneous nuclear ribonucleoprotein L OS=Homo sapiens GN=HNRNPL PE=1 SV=2
P15104	0	0	8	0	0	0	0	Glutamine synthetase OS=Homo sapiens GN=GLUL PE=1 SV=4
P15311	0	0	2	0	1	0	0	Ezrin OS=Homo sapiens GN=EZR PE=1 SV=4
P15880	0	0	0	0	0	0	0	40S ribosomal protein S2 OS=Homo sapiens GN=RPS2 PE=1 SV=2
P16104	0	0	2	0	0	0	0	Histone H2AX OS=Homo sapiens GN=H2AFX PE=1 SV=2
P16949	0	0	5	0	5	0	0	Stathmin OS=Homo sapiens GN=STMN1 PE=1 SV=3
P17275	0	0	2	0	0	0	0	Transcription factor jun-B OS=Homo sapiens GN=JUNB PE=1 SV=1
P17844	0	1	27	0	15	0	8	Probable ATP-dependent RNA helicase DDX5 OS=Homo sapiens GN=DDX5 PE=1 SV=1
P18206	0	0	7	0	2	0	0	Vinculin OS=Homo sapiens GN=VCL PE=1 SV=4
P18615	0	0	2	0	0	0	0	Negative elongation factor E OS=Homo sapiens GN=NELFE PE=1 SV=3
P18621	0	0	2	0	0	2	0	60S ribosomal protein L17 OS=Homo sapiens GN=RPL17 PE=1 SV=3
P19013	0	0	0	0	0	0	1	Keratin, type II cytoskeletal 4 OS=Homo sapiens GN=KRT4 PE=1 SV=4
P19105	0	0	0	0	3	0	0	Myosin regulatory light chain 12A OS=Homo sapiens GN=MYL12A PE=1 SV=2
P19961	0	0	2	0	0	0	0	Alpha-amylase 2B OS=Homo sapiens GN=AMY2B PE=1 SV=1
P20290	0	0	6	0	2	0	0	Transcription factor BTF3 OS=Homo sapiens GN=BTF3 PE=1 SV=1
P20671	0	0	2	0	0	0	0	Histone H2A type 1-D OS=Homo sapiens GN=HIST1H2AD PE=1 SV=2
P20700	1	0	0	0	0	0	0	Lamin-B1 OS=Homo sapiens GN=LMNB1 PE=1 SV=2
P20810	0	0	2	0	5.55556	0	0	Calpastatin OS=Homo sapiens GN=CAST PE=1 SV=4
P20851	0	0	0	0	0	0	0	C4b-binding protein beta chain OS=Homo sapiens GN=C4BPB PE=1 SV=1
P20962	0	0	0	0	2	0	0	Parathymosin OS=Homo sapiens GN=PTMS PE=1 SV=2
P21283	0	0	0	0	0	0	0	V-type proton ATPase subunit C 1 OS=Homo sapiens GN=ATP6V1C1 PE=1 SV=4
P21291	1	0	6	0	0	0	3	Cysteine and glycine-rich protein 1 OS=Homo sapiens GN=CSRP1 PE=1 SV=3
P22061	0	0	7	0	4	0	0	Protein-L-isoaspartate(D-aspartate) O-methyltransferase OS=Homo sapiens GN=PCMT1 PE=1 SV=4
P22234	0	0	0	0	1	0	0	Multifunctional protein ADE2 OS=Homo sapiens GN=PAICS PE=1 SV=3
P22626	3	5	78	0	42	5	43	Heterogeneous nuclear ribonucleoproteins A2/B1 OS=Homo sapiens GN=HNRNPA2B1 PE=1 SV=2
P22695	0	0	3	0	0	0	0	Cytochrome b-c1 complex subunit 2, mitochondrial OS=Homo sapiens GN=UQCRC2 PE=1 SV=3
P23246	0	0	19	0	18	0	0	Splicing factor, proline- and glutamine-rich OS=Homo sapiens GN=SFPQ PE=1 SV=2
P23284	0	0	5	0	0	0	0	Peptidyl-prolyl cis-trans isomerase B OS=Homo sapiens GN=PPIB PE=1 SV=2
P23443	0	0	2	0	0	0	0	Ribosomal protein S6 kinase beta-1 OS=Homo sapiens GN=RPS6KB1 PE=1 SV=2
P23527	0	0	2	4	2	0	4	Histone H2B type 1-O OS=Homo sapiens GN=HIST1H2BO PE=1 SV=3
P23588	0	0	20	0	14	0	2	Eukaryotic translation initiation factor 4B OS=Homo sapiens GN=EIF4B PE=1 SV=2
P25205	0	0	19	0	0	0	0	DNA replication licensing factor MCM3 OS=Homo sapiens GN=MCM3 PE=1 SV=3
P25685	0	0	3	0	1	0	2	DnaJ homolog subfamily B member 1 OS=Homo sapiens GN=DNAJB1 PE=1 SV=4
P25787	0	0	1	0	0	0	0	Proteasome subunit alpha type-2 OS=Homo sapiens GN=PSMA2 PE=1 SV=2
P26038	0	0	2	0	6	0	0	Moesin OS=Homo sapiens GN=MSN PE=1 SV=3
P26368	0	0	17	0	12	0	4	Splicing factor U2AF 65 kDa subunit OS=Homo sapiens GN=U2AF2 PE=1 SV=4
P26373	1	0	0	0	0	1	0	60S ribosomal protein L13 OS=Homo sapiens GN=RPL13 PE=1 SV=4
P26599	0	0	10	0	4	0	0	Polypyrimidine tract-binding protein 1 OS=Homo sapiens GN=PTBP1 PE=1 SV=1
P26639	0	0	2	0	0	0	0	Threonine--tRNA ligase, cytoplasmic OS=Homo sapiens GN=TARS PE=1 SV=3
P26641	0	0	2	0	0	0	0	Elongation factor 1-gamma OS=Homo sapiens GN=EEF1G PE=1 SV=3
P27635	0	0	0	0	5	4	0	60S ribosomal protein L10 OS=Homo sapiens GN=RPL10 PE=1 SV=4
P27694	0	0	2	0	0	0	0	Replication protein A 70 kDa DNA-binding subunit OS=Homo sapiens GN=RPA1 PE=1 SV=2
P27797	0	0	1	0	0	0	0	Calreticulin OS=Homo sapiens GN=CALR PE=1 SV=1
P27816	0	4.66667	17.6667	0	9	0	9.33333	Isoform 4 of Microtubule-associated protein 4 OS=Homo sapiens GN=MAP4
P28066	0	0	1	0	0	0	0	Proteasome subunit alpha type-5 OS=Homo sapiens GN=PSMA5 PE=1 SV=3
P28290	0	0	36.6667	0	4	0	0	Sperm-specific antigen 2 OS=Homo sapiens GN=SSFA2 PE=1 SV=3
P28329	0	0	0	0	0	0	0	Choline O-acetyltransferase OS=Homo sapiens GN=CHAT PE=1 SV=4
P28331	0	0	5	0	0	0	0	NADH-ubiquinone oxidoreductase 75 kDa subunit, mitochondrial OS=Homo sapiens GN=NDUFS1 PE=1 SV=3
P28715	0	0	0	0	2	0	0	DNA repair protein complementing XP-G cells OS=Homo sapiens GN=ERCC5 PE=1 SV=3
P29558	0	0	1	0	0	0	0	RNA-binding motif, single-stranded-interacting protein 1 OS=Homo sapiens GN=RBMS1 PE=1 SV=3
P29692	0	0	6.5	0	0	0	1	Elongation factor 1-delta OS=Homo sapiens GN=EEF1D PE=1 SV=5
P30041	0	0	7	0	2	0	2	Peroxiredoxin-6 OS=Homo sapiens GN=PRDX6 PE=1 SV=3
P30044	0	0	4.25	0	0	0	0	Peroxiredoxin-5, mitochondrial OS=Homo sapiens GN=PRDX5 PE=1 SV=4
P30049	0	0	0	0	0	0	0	ATP synthase subunit delta, mitochondrial OS=Homo sapiens GN=ATP5D PE=1 SV=2
P30414	3	0	0	4	0	4	0	NK-tumor recognition protein OS=Homo sapiens GN=NKTR PE=1 SV=2
P30613	0	1	0	0	0	0	0	Pyruvate kinase PKLR OS=Homo sapiens GN=PKLR PE=1 SV=2
P30876	0	0	2	0	0	0	0	DNA-directed RNA polymerase II subunit RPB2 OS=Homo sapiens GN=POLR2B PE=1 SV=1
P31323	0	0	2	0	0	0	0	cAMP-dependent protein kinase type II-beta regulatory subunit OS=Homo sapiens GN=PRKAR2B PE=1 SV=3
P31689	0	0	24	0	0	0	0	DnaJ homolog subfamily A member 1 OS=Homo sapiens GN=DNAJA1 PE=1 SV=2
P31948	0	0	1	0	0	0	0	Stress-induced-phosphoprotein 1 OS=Homo sapiens GN=STIP1 PE=1 SV=1
P32969	0	0	2	0	2	0	0	60S ribosomal protein L9 OS=Homo sapiens GN=RPL9 PE=1 SV=1
P33176	0	0	2	0	0	0	0	Kinesin-1 heavy chain OS=Homo sapiens GN=KIF5B PE=1 SV=1
P33240	0	1	1	0	0	0	0	Cleavage stimulation factor subunit 2 OS=Homo sapiens GN=CSTF2 PE=1 SV=1
P33778	0	0	2	4	2	0	4	Histone H2B type 1-B OS=Homo sapiens GN=HIST1H2BB PE=1 SV=2
P33981	0	0	4	0	2	0	0	Dual specificity protein kinase TTK OS=Homo sapiens GN=TTK PE=1 SV=2
P35232	0	0	3	0	0	0	0	Prohibitin OS=Homo sapiens GN=PHB PE=1 SV=1
P35241	0	0	1.66667	0	1	0	0	Radixin OS=Homo sapiens GN=RDX PE=1 SV=1
P35268	0	0	2	0	0	0	1	60S ribosomal protein L22 OS=Homo sapiens GN=RPL22 PE=1 SV=2
P35568	0	0	2	0	0	0	0	Insulin receptor substrate 1 OS=Homo sapiens GN=IRS1 PE=1 SV=1
P35637	0	0	9	0	13	0	4	RNA-binding protein FUS OS=Homo sapiens GN=FUS PE=1 SV=1
P35658	0	1	15	0	7	0	46.6	Nuclear pore complex protein Nup214 OS=Homo sapiens GN=NUP214 PE=1 SV=2
P35813	0	0	1.66667	0	0	0	0	Protein phosphatase 1A OS=Homo sapiens GN=PPM1A PE=1 SV=1
P35998	8	17	114	0	4	0	0	26S protease regulatory subunit 7 OS=Homo sapiens GN=PSMC2 PE=1 SV=3
P37802	0	1	10	0	6	1	4	Transgelin-2 OS=Homo sapiens GN=TAGLN2 PE=1 SV=3
P38159	0	0	3.33333	0	2.66667	0	5.66667	RNA-binding motif protein, X chromosome OS=Homo sapiens GN=RBMX PE=1 SV=3
P38919	1	0	1	0	0	0	1	Eukaryotic initiation factor 4A-III OS=Homo sapiens GN=EIF4A3 PE=1 SV=4
P39023	17	0	6	6	4	25	8	60S ribosomal protein L3 OS=Homo sapiens GN=RPL3 PE=1 SV=2
P40227	0	0	3	0	0	0	0	T-complex protein 1 subunit zeta OS=Homo sapiens GN=CCT6A PE=1 SV=3
P40763	0	0	6	0	12	0	0	Signal transducer and activator of transcription 3 OS=Homo sapiens GN=STAT3 PE=1 SV=2
P40855	0	0	0	0	2	0	0	Peroxisomal biogenesis factor 19 OS=Homo sapiens GN=PEX19 PE=1 SV=1
P41208	0	0	0	0	8	0	0	Centrin-2 OS=Homo sapiens GN=CETN2 PE=1 SV=1
P42166	0	0	8	0	4	0	0	Lamina-associated polypeptide 2, isoform alpha OS=Homo sapiens GN=TMPO PE=1 SV=2
P42167	0	0	6	0	4	0	0	Lamina-associated polypeptide 2, isoforms beta/gamma OS=Homo sapiens GN=TMPO PE=1 SV=2
P42224	0	0	11	0	6	0	0	Signal transducer and activator of transcription 1-alpha/beta OS=Homo sapiens GN=STAT1 PE=1 SV=2
P42694	0	0	4	0	0	0	0	Probable helicase with zinc finger domain OS=Homo sapiens GN=HELZ PE=1 SV=2
P43243	0	0	20.5	0	10.5	0	0	Matrin-3 OS=Homo sapiens GN=MATR3 PE=1 SV=2
P43304	0	0	2	0	0	0	0	Glycerol-3-phosphate dehydrogenase, mitochondrial OS=Homo sapiens GN=GPD2 PE=1 SV=3
P43487	0	0	0	0	13	0	0	Ran-specific GTPase-activating protein OS=Homo sapiens GN=RANBP1 PE=1 SV=1
P46013	0	0	8	0	0	0	1	Antigen KI-67 OS=Homo sapiens GN=MKI67 PE=1 SV=2
P46060	0	0	2	0	3	0	16	Ran GTPase-activating protein 1 OS=Homo sapiens GN=RANGAP1 PE=1 SV=1
P46777	0	0	2	0	0	0	1	60S ribosomal protein L5 OS=Homo sapiens GN=RPL5 PE=1 SV=3
P46778	3	0	12	0	0	0	4	60S ribosomal protein L21 OS=Homo sapiens GN=RPL21 PE=1 SV=2
P46779	0	0	0	0	0	0	2	60S ribosomal protein L28 OS=Homo sapiens GN=RPL28 PE=1 SV=3
P46781	0	0	0	0	0	0	1	40S ribosomal protein S9 OS=Homo sapiens GN=RPS9 PE=1 SV=3
P46821	4	18	58	6	27	0	0	Microtubule-associated protein 1B OS=Homo sapiens GN=MAP1B PE=1 SV=2
P48634	0	0	6.25	0	0	0	0	Protein PRRC2A OS=Homo sapiens GN=PRRC2A PE=1 SV=3
P48643	0	0	55	0	23	0	0	T-complex protein 1 subunit epsilon OS=Homo sapiens GN=CCT5 PE=1 SV=1
P49023	0	0	4.75	0	2	0	0	Paxillin OS=Homo sapiens GN=PXN PE=1 SV=3
P49207	5	0	0	0	0	6	0	60S ribosomal protein L34 OS=Homo sapiens GN=RPL34 PE=1 SV=3
P49321	0	0	15	0	8	0	0	Nuclear autoantigenic sperm protein OS=Homo sapiens GN=NASP PE=1 SV=2
P49750	0	0	4.66667	0	0	0	0	YLP motif-containing protein 1 OS=Homo sapiens GN=YLPM1 PE=1 SV=3
P49754	1	0	0	0	0	0	0	Vacuolar protein sorting-associated protein 41 homolog OS=Homo sapiens GN=VPS41 PE=1 SV=3
P49756	0	0	2	0	0	0	0	RNA-binding protein 25 OS=Homo sapiens GN=RBM25 PE=1 SV=3
P49790	0	0	4	0	0	0	0	Nuclear pore complex protein Nup153 OS=Homo sapiens GN=NUP153 PE=1 SV=2
P49792	44	73	209	1	138	36	351	E3 SUMO-protein ligase RanBP2 OS=Homo sapiens GN=RANBP2 PE=1 SV=2
P49821	0	0	4	0	0	0	0	NADH dehydrogenase [ubiquinone] flavoprotein 1, mitochondrial OS=Homo sapiens GN=NDUFV1 PE=1 SV=4
P50213	0	0	7	0	0	0	0	Isocitrate dehydrogenase [NAD] subunit alpha, mitochondrial OS=Homo sapiens GN=IDH3A PE=1 SV=1
P50402	0	0	2	0	0	0	0	Emerin OS=Homo sapiens GN=EMD PE=1 SV=1
P50454	1	0	0	0	0	0	0	Serpin H1 OS=Homo sapiens GN=SERPINH1 PE=1 SV=2
P50502	0	0	4	0	2	0	0	Hsc70-interacting protein OS=Homo sapiens GN=ST13 PE=1 SV=2
P50542	0	0	0	0	8	0	0	Peroxisomal targeting signal 1 receptor OS=Homo sapiens GN=PEX5 PE=1 SV=3
P50548	0	0	1	0	0	0	0	ETS domain-containing transcription factor ERF OS=Homo sapiens GN=ERF PE=1 SV=2
P50747	0	0	0	0	9	0	2	Biotin--protein ligase OS=Homo sapiens GN=HLCS PE=1 SV=1
P50990	0	0	4	0	4	0	0	T-complex protein 1 subunit theta OS=Homo sapiens GN=CCT8 PE=1 SV=4
P51114	0	0	4	0	0	0	0	Fragile X mental retardation syndrome-related protein 1 OS=Homo sapiens GN=FXR1 PE=1 SV=3
P51116	0	0	10	0	0	0	0	Fragile X mental retardation syndrome-related protein 2 OS=Homo sapiens GN=FXR2 PE=1 SV=2
P51530	0	0	0	1	0	0	0	DNA replication ATP-dependent helicase/nuclease DNA2 OS=Homo sapiens GN=DNA2 PE=1 SV=3
P51553	0	0	3	0	0	0	0	Isocitrate dehydrogenase [NAD] subunit gamma, mitochondrial OS=Homo sapiens GN=IDH3G PE=1 SV=1
P51610	0	0	15	0	17.75	0	5.25	Host cell factor 1 OS=Homo sapiens GN=HCFC1 PE=1 SV=2
P51617	0	0	16	0	7	0	0	Interleukin-1 receptor-associated kinase 1 OS=Homo sapiens GN=IRAK1 PE=1 SV=2
P51649	0	0	6	0	0	0	0	Succinate-semialdehyde dehydrogenase, mitochondrial OS=Homo sapiens GN=ALDH5A1 PE=1 SV=2
P51858	0	0	0	0	1	0	0	Hepatoma-derived growth factor OS=Homo sapiens GN=HDGF PE=1 SV=1
P51991	0	0	13	0	12	0	2	Heterogeneous nuclear ribonucleoprotein A3 OS=Homo sapiens GN=HNRNPA3 PE=1 SV=2
P52292	0	0	2	0	0	0	0	Importin subunit alpha-1 OS=Homo sapiens GN=KPNA2 PE=1 SV=1
P52565	0	0	0	0	2	0	0	Rho GDP-dissociation inhibitor 1 OS=Homo sapiens GN=ARHGDIA PE=1 SV=3
P52594	0	0	4	0	1	0	0	Arf-GAP domain and FG repeat-containing protein 1 OS=Homo sapiens GN=AGFG1 PE=1 SV=2
P52732	0	0	0	0	24	0	0	Kinesin-like protein KIF11 OS=Homo sapiens GN=KIF11 PE=1 SV=2
P52756	0	0	1	0	0	0	0	RNA-binding protein 5 OS=Homo sapiens GN=RBM5 PE=1 SV=2
P52943	0	0	3	0	4	0	0	Cysteine-rich protein 2 OS=Homo sapiens GN=CRIP2 PE=1 SV=1
P53365	0	0	2	0	3	0	0	Arfaptin-2 OS=Homo sapiens GN=ARFIP2 PE=1 SV=1
P53396	1	0	12	0	5	0	0	ATP-citrate synthase OS=Homo sapiens GN=ACLY PE=1 SV=3
P53621	0	0	1	0	0	0	0	Coatomer subunit alpha OS=Homo sapiens GN=COPA PE=1 SV=2
P53990	0	0	4	0	3	0	0	IST1 homolog OS=Homo sapiens GN=IST1 PE=1 SV=1
P53999	0	0	6	0	0	0	0	Activated RNA polymerase II transcriptional coactivator p15 OS=Homo sapiens GN=SUB1 PE=1 SV=3
P54792	0	15	3	0	4	0	6	Putative segment polarity protein dishevelled homolog DVL1P1 OS=Homo sapiens GN=DVL1P1 PE=5 SV=1
P54819	0	0	0	0	1	0	1	Adenylate kinase 2, mitochondrial OS=Homo sapiens GN=AK2 PE=1 SV=2
P55036	0	0	0	0	2	0	0	26S proteasome non-ATPase regulatory subunit 4 OS=Homo sapiens GN=PSMD4 PE=1 SV=1
P55039	0	0	3	0	0	0	0	Developmentally-regulated GTP-binding protein 2 OS=Homo sapiens GN=DRG2 PE=1 SV=1
P55198	0	0	6	0	0	0	0	Protein AF-17 OS=Homo sapiens GN=MLLT6 PE=1 SV=2
P55209	0	0	7	0	0	0	0	Nucleosome assembly protein 1-like 1 OS=Homo sapiens GN=NAP1L1 PE=1 SV=1
P55265	0	0	7	0	0	0	0	Double-stranded RNA-specific adenosine deaminase OS=Homo sapiens GN=ADAR PE=1 SV=4
P55327	0	0	0	0	8	0	0	Tumor protein D52 OS=Homo sapiens GN=TPD52 PE=1 SV=2
P55795	0	0	4	0	11	0	2	Heterogeneous nuclear ribonucleoprotein H2 OS=Homo sapiens GN=HNRNPH2 PE=1 SV=1
P55809	0	0	2	0	0	0	0	Succinyl-CoA:3-ketoacid coenzyme A transferase 1, mitochondrial OS=Homo sapiens GN=OXCT1 PE=1 SV=1
P56945	0	0	2	0	2	0	0	Breast cancer anti-estrogen resistance protein 1 OS=Homo sapiens GN=BCAR1 PE=1 SV=2
P57053	0	0	2	4	2	0	4	Histone H2B type F-S OS=Homo sapiens GN=H2BFS PE=1 SV=2
P57721	4	0	4	0	0	0	3	Poly(rC)-binding protein 3 OS=Homo sapiens GN=PCBP3 PE=2 SV=2
P57740	0	0	4	0	0	0	0	Nuclear pore complex protein Nup107 OS=Homo sapiens GN=NUP107 PE=1 SV=1
P58107	0	6	69	6	41	0	19	Epiplakin OS=Homo sapiens GN=EPPK1 PE=1 SV=2
P58876	0	0	2	4	2	0	4	Histone H2B type 1-D OS=Homo sapiens GN=HIST1H2BD PE=1 SV=2
P59998	0	0	1	0	0	0	0	Actin-related protein 2/3 complex subunit 4 OS=Homo sapiens GN=ARPC4 PE=1 SV=3
P60842	2	0	1	0	0	0	1	Eukaryotic initiation factor 4A-I OS=Homo sapiens GN=EIF4A1 PE=1 SV=1
P60866	0	0	1	0	0	0	0	40S ribosomal protein S20 OS=Homo sapiens GN=RPS20 PE=1 SV=1
P61006	0	0	8	0	0	0	0	Ras-related protein Rab-8A OS=Homo sapiens GN=RAB8A PE=1 SV=1
P61088	0	0	1	0	0	0	0	Ubiquitin-conjugating enzyme E2 N OS=Homo sapiens GN=UBE2N PE=1 SV=1
P61254	24	0	2	6	0	12	1	60S ribosomal protein L26 OS=Homo sapiens GN=RPL26 PE=1 SV=1
P61604	0	0	2	0	2	0	0	10 kDa heat shock protein, mitochondrial OS=Homo sapiens GN=HSPE1 PE=1 SV=2
P61923	0	0	2	0	0	0	0	Coatomer subunit zeta-1 OS=Homo sapiens GN=COPZ1 PE=1 SV=1
P61978	1	0	24	0	17	0	0	Heterogeneous nuclear ribonucleoprotein K OS=Homo sapiens GN=HNRNPK PE=1 SV=1
P62081	0	0	1	0	0	0	0	40S ribosomal protein S7 OS=Homo sapiens GN=RPS7 PE=1 SV=1
P62195	0	0	7	0	0	0	0	26S protease regulatory subunit 8 OS=Homo sapiens GN=PSMC5 PE=1 SV=1
P62249	0	0	0	0	0	2	0	40S ribosomal protein S16 OS=Homo sapiens GN=RPS16 PE=1 SV=2
P62280	0	0	0	0	0	0	0	40S ribosomal protein S11 OS=Homo sapiens GN=RPS11 PE=1 SV=3
P62318	0	0	2	0	0	0	0	Small nuclear ribonucleoprotein Sm D3 OS=Homo sapiens GN=SNRPD3 PE=1 SV=1
P62701	0	0	0	0	0	0	0	40S ribosomal protein S4, X isoform OS=Homo sapiens GN=RPS4X PE=1 SV=2
P62745	0	0	1	0	0	0	0	Rho-related GTP-binding protein RhoB OS=Homo sapiens GN=RHOB PE=1 SV=1
P62805	0	0	3	0	2	0	4	Histone H4 OS=Homo sapiens GN=HIST1H4A PE=1 SV=2
P62807	0	0	2	4	2	0	4	Histone H2B type 1-C/E/F/G/I OS=Homo sapiens GN=HIST1H2BC PE=1 SV=4
P62826	2	0	6	0	1	0	2	GTP-binding nuclear protein Ran OS=Homo sapiens GN=RAN PE=1 SV=3
P62854	9	0	0	0	0	11	0	40S ribosomal protein S26 OS=Homo sapiens GN=RPS26 PE=1 SV=3
P62861	4	0	0	7	0	0	0	40S ribosomal protein S30 OS=Homo sapiens GN=FAU PE=1 SV=1
P62899	4	0	0	0	0	5	0	60S ribosomal protein L31 OS=Homo sapiens GN=RPL31 PE=1 SV=1
P62913	0	0	2	0	0	0	2	60S ribosomal protein L11 OS=Homo sapiens GN=RPL11 PE=1 SV=2
P62917	3	0	5	3	0	0	4	60S ribosomal protein L8 OS=Homo sapiens GN=RPL8 PE=1 SV=2
P62995	0	0	0	0	4	0	1	Transformer-2 protein homolog beta OS=Homo sapiens GN=TRA2B PE=1 SV=1
P63165	0	0	0	0	0	0	3	Small ubiquitin-related modifier 1 OS=Homo sapiens GN=SUMO1 PE=1 SV=1
P63208	0	0	4	0	0	0	0	S-phase kinase-associated protein 1 OS=Homo sapiens GN=SKP1 PE=1 SV=2
P78344	0	1	52	0	21	0	7	Eukaryotic translation initiation factor 4 gamma 2 OS=Homo sapiens GN=EIF4G2 PE=1 SV=1
P80404	0	0	1	0	0	0	0	4-aminobutyrate aminotransferase, mitochondrial OS=Homo sapiens GN=ABAT PE=1 SV=3
P80723	4	0	6	0	0	0	0	Brain acid soluble protein 1 OS=Homo sapiens GN=BASP1 PE=1 SV=2
P81605	0	4	1	0	0	0	7	Isoform 2 of Dermcidin OS=Homo sapiens GN=DCD
P82979	0	0	6	0	0	0	0	SAP domain-containing ribonucleoprotein OS=Homo sapiens GN=SARNP PE=1 SV=3
P83436	0	2	17	0	0	0	0	Conserved oligomeric Golgi complex subunit 7 OS=Homo sapiens GN=COG7 PE=1 SV=1
P83881	5	0	0	6	0	1	0	60S ribosomal protein L36a OS=Homo sapiens GN=RPL36A PE=1 SV=2
P83916	0	0	2	0	4	0	0	Chromobox protein homolog 1 OS=Homo sapiens GN=CBX1 PE=1 SV=1
P85037	0	0	4.5	0	0	0	0	Forkhead box protein K1 OS=Homo sapiens GN=FOXK1 PE=1 SV=1
P98082	0	0	16	0	5	0	1	Disabled homolog 2 OS=Homo sapiens GN=DAB2 PE=1 SV=3
P98175	0	0	29	0	8	0	0	RNA-binding protein 10 OS=Homo sapiens GN=RBM10 PE=1 SV=3
P98179	0	0	0	0	4	2	0	Putative RNA-binding protein 3 OS=Homo sapiens GN=RBM3 PE=1 SV=1
Q00341	0	2	84	0	53	0	12	Vigilin OS=Homo sapiens GN=HDLBP PE=1 SV=2
Q00577	0	0	2	0	0	0	0	Transcriptional activator protein Pur-alpha OS=Homo sapiens GN=PURA PE=1 SV=2
Q00587	0	0	0	0	1	0	0	Cdc42 effector protein 1 OS=Homo sapiens GN=CDC42EP1 PE=1 SV=1
Q01081	0	0	0	0	1	0	0	Splicing factor U2AF 35 kDa subunit OS=Homo sapiens GN=U2AF1 PE=1 SV=3
Q01518	0	0	5	0	0	0	0	Adenylyl cyclase-associated protein 1 OS=Homo sapiens GN=CAP1 PE=1 SV=5
Q01638	0	0	1	0	0	0	0	Interleukin-1 receptor-like 1 OS=Homo sapiens GN=IL1RL1 PE=1 SV=4
Q01850	0	0	5	0	9	0	3	Cerebellar degeneration-related protein 2 OS=Homo sapiens GN=CDR2 PE=1 SV=2
Q01995	0	1	26	0	26	0	1	Transgelin OS=Homo sapiens GN=TAGLN PE=1 SV=4
Q02040	0	0	0	0	0	3	0	A-kinase anchor protein 17A OS=Homo sapiens GN=AKAP17A PE=1 SV=2
Q02218	0	0	5	0	0	0	0	2-oxoglutarate dehydrogenase, mitochondrial OS=Homo sapiens GN=OGDH PE=1 SV=3
Q02241	0	0	3	0	0	0	0	Kinesin-like protein KIF23 OS=Homo sapiens GN=KIF23 PE=1 SV=3
Q02338	0	0	2	0	0	0	0	D-beta-hydroxybutyrate dehydrogenase, mitochondrial OS=Homo sapiens GN=BDH1 PE=1 SV=3
Q02543	0	0	0	0	0	0	0	60S ribosomal protein L18a OS=Homo sapiens GN=RPL18A PE=1 SV=2
Q04637	0	2	9	0	5	0	0	Eukaryotic translation initiation factor 4 gamma 1 OS=Homo sapiens GN=EIF4G1 PE=1 SV=4
Q04721	0	0	4	0	0	0	0	Neurogenic locus notch homolog protein 2 OS=Homo sapiens GN=NOTCH2 PE=1 SV=3
Q05682	0	4	48	0	11	0	6	Caldesmon OS=Homo sapiens GN=CALD1 PE=1 SV=3
Q05932	0	0	5	0	2	0	0	Folylpolyglutamate synthase, mitochondrial OS=Homo sapiens GN=FPGS PE=1 SV=3
Q06190	0	0	0	0	2	0	0	Serine/threonine-protein phosphatase 2A regulatory subunit B'' subunit alpha OS=Homo sapiens GN=PPP2R3A PE=1 SV=1
Q07157	5	16.5	108.5	0	52	0	123	Tight junction protein ZO-1 OS=Homo sapiens GN=TJP1 PE=1 SV=3
Q07866	0	0	0	0	2	0	0	Kinesin light chain 1 OS=Homo sapiens GN=KLC1 PE=1 SV=2
Q08211	0	0	9	0	1	0	0	ATP-dependent RNA helicase A OS=Homo sapiens GN=DHX9 PE=1 SV=4
Q08AD1	0	0	16	0	11	0	0	Calmodulin-regulated spectrin-associated protein 2 OS=Homo sapiens GN=CAMSAP2 PE=1 SV=3
Q08J23	0	0	1	0	1	0	0	tRNA (cytosine(34)-C(5))-methyltransferase OS=Homo sapiens GN=NSUN2 PE=1 SV=2
Q09666	15	6	13	0	13	0	4	Isoform 2 of Neuroblast differentiation-associated protein AHNAK OS=Homo sapiens GN=AHNAK
Q10567	0	0	1	0	0	0	0	AP-1 complex subunit beta-1 OS=Homo sapiens GN=AP1B1 PE=1 SV=2
Q12768	0	1	80	0	48	0	27	WASH complex subunit strumpellin OS=Homo sapiens GN=KIAA0196 PE=1 SV=1
Q12800	0	0	0	0	2	0	0	Alpha-globin transcription factor CP2 OS=Homo sapiens GN=TFCP2 PE=1 SV=2
Q12873	4	0	0	0	0	0	0	Chromodomain-helicase-DNA-binding protein 3 OS=Homo sapiens GN=CHD3 PE=1 SV=3
Q12874	0	0	2	0	0	0	0	Splicing factor 3A subunit 3 OS=Homo sapiens GN=SF3A3 PE=1 SV=1
Q12906	0	0	6	0	0	0	0	Interleukin enhancer-binding factor 3 OS=Homo sapiens GN=ILF3 PE=1 SV=3
Q12968	0	0	1	0	0	0	0	Nuclear factor of activated T-cells, cytoplasmic 3 OS=Homo sapiens GN=NFATC3 PE=1 SV=1
Q12986	0	0	4	0	0	0	0	Transcriptional repressor NF-X1 OS=Homo sapiens GN=NFX1 PE=1 SV=2
Q13033	0	0	2	0	0	0	0	Striatin-3 OS=Homo sapiens GN=STRN3 PE=1 SV=3
Q13123	0	0	14	0	15	0	4	Protein Red OS=Homo sapiens GN=IK PE=1 SV=3
Q13136	0	0	16	0	0	0	0	Liprin-alpha-1 OS=Homo sapiens GN=PPFIA1 PE=1 SV=1
Q13148	0	2	4	0	4	0	0	TAR DNA-binding protein 43 OS=Homo sapiens GN=TARDBP PE=1 SV=1
Q13151	0	0	2	0	4	0	0	Heterogeneous nuclear ribonucleoprotein A0 OS=Homo sapiens GN=HNRNPA0 PE=1 SV=1
Q13177	0	0	6	0	2	0	0	Serine/threonine-protein kinase PAK 2 OS=Homo sapiens GN=PAK2 PE=1 SV=3
Q13185	0	0	2	0	4	0	0	Chromobox protein homolog 3 OS=Homo sapiens GN=CBX3 PE=1 SV=4
Q13190	0	0	8	0	0	0	0	Syntaxin-5 OS=Homo sapiens GN=STX5 PE=1 SV=2
Q13263	0	0	2	0	0	0	0	Transcription intermediary factor 1-beta OS=Homo sapiens GN=TRIM28 PE=1 SV=5
Q13283	0	0	36	0	28	0	3	Ras GTPase-activating protein-binding protein 1 OS=Homo sapiens GN=G3BP1 PE=1 SV=1
Q13310	0	0	6	0	0	0	0	Polyadenylate-binding protein 4 OS=Homo sapiens GN=PABPC4 PE=1 SV=1
Q13371	0	0	2	0	0	0	0	Phosducin-like protein OS=Homo sapiens GN=PDCL PE=1 SV=3
Q13404	0	0	4	0	0	0	0	Ubiquitin-conjugating enzyme E2 variant 1 OS=Homo sapiens GN=UBE2V1 PE=1 SV=2
Q13409	0	0	4	0	0	0	0	Cytoplasmic dynein 1 intermediate chain 2 OS=Homo sapiens GN=DYNC1I2 PE=1 SV=3
Q13427	2	0	0	0	0	1	1	Peptidyl-prolyl cis-trans isomerase G OS=Homo sapiens GN=PPIG PE=1 SV=2
Q13428	6	0	0	0	0	6.28571	0	Treacle protein OS=Homo sapiens GN=TCOF1 PE=1 SV=3
Q13435	0	0	10	0	2	0	0	Splicing factor 3B subunit 2 OS=Homo sapiens GN=SF3B2 PE=1 SV=2
Q13442	0	0	0	0	1	0	0	28 kDa heat- and acid-stable phosphoprotein OS=Homo sapiens GN=PDAP1 PE=1 SV=1
Q13492	0	0	5	0	7.6	0	0	Phosphatidylinositol-binding clathrin assembly protein OS=Homo sapiens GN=PICALM PE=1 SV=2
Q13501	0	0	15	0	8	0	0	Sequestosome-1 OS=Homo sapiens GN=SQSTM1 PE=1 SV=1
Q13573	0	0	48	0	10	0	4	SNW domain-containing protein 1 OS=Homo sapiens GN=SNW1 PE=1 SV=1
Q13596	0	0	6	0	0	0	0	Sorting nexin-1 OS=Homo sapiens GN=SNX1 PE=1 SV=3
Q13625	0	0	14.6667	0	0	0	0	Apoptosis-stimulating of p53 protein 2 OS=Homo sapiens GN=TP53BP2 PE=1 SV=2
Q13765	0	0	11	0	3	0	8	Nascent polypeptide-associated complex subunit alpha OS=Homo sapiens GN=NACA PE=1 SV=1
Q13823	0	0	15	0	0	0	0	Nucleolar GTP-binding protein 2 OS=Homo sapiens GN=GNL2 PE=1 SV=1
Q14004	0	0	6	0	0	0	0	Cyclin-dependent kinase 13 OS=Homo sapiens GN=CDK13 PE=1 SV=2
Q14008	0	0	5	0	0	0	0	Cytoskeleton-associated protein 5 OS=Homo sapiens GN=CKAP5 PE=1 SV=3
Q14103	0	0	2	0	0	0	0	Heterogeneous nuclear ribonucleoprotein D0 OS=Homo sapiens GN=HNRNPD PE=1 SV=1
Q14157	0	3	61.8	0	33	0	7	Ubiquitin-associated protein 2-like OS=Homo sapiens GN=UBAP2L PE=1 SV=2
Q14203	0	0	36	0	0	0	0	Dynactin subunit 1 OS=Homo sapiens GN=DCTN1 PE=1 SV=3
Q14240	3	0	1	0	0	0	1	Eukaryotic initiation factor 4A-II OS=Homo sapiens GN=EIF4A2 PE=1 SV=2
Q14247	6	5	95.6667	0	53.6667	0	22.3333	Src substrate cortactin OS=Homo sapiens GN=CTTN PE=1 SV=2
Q14258	0	0	4	0	0	0	0	E3 ubiquitin/ISG15 ligase TRIM25 OS=Homo sapiens GN=TRIM25 PE=1 SV=2
Q14315	0	1	9	0	16	0	2	Filamin-C OS=Homo sapiens GN=FLNC PE=1 SV=3
Q14320	0	0	1	0	1	0	0	Protein FAM50A OS=Homo sapiens GN=FAM50A PE=1 SV=2
Q14671	0	0	10.6667	0	2	0	1	Pumilio homolog 1 OS=Homo sapiens GN=PUM1 PE=1 SV=3
Q14677	0	1.33333	24.3333	0	4.66667	0	0	Clathrin interactor 1 OS=Homo sapiens GN=CLINT1 PE=1 SV=1
Q14684	12	0	0	2	0	11	0	Ribosomal RNA processing protein 1 homolog B OS=Homo sapiens GN=RRP1B PE=1 SV=3
Q14789	0	0	6	0	0	0	0	Golgin subfamily B member 1 OS=Homo sapiens GN=GOLGB1 PE=1 SV=2
Q14814	0	0	5.33333	0	0	0	0	Myocyte-specific enhancer factor 2D OS=Homo sapiens GN=MEF2D PE=1 SV=1
Q14839	7	0	0	0	0	14	0	Chromodomain-helicase-DNA-binding protein 4 OS=Homo sapiens GN=CHD4 PE=1 SV=2
Q14847	0	1	11	0	5	0	2.5	LIM and SH3 domain protein 1 OS=Homo sapiens GN=LASP1 PE=1 SV=2
Q14C86	0	0	0	0	2	0	0	GTPase-activating protein and VPS9 domain-containing protein 1 OS=Homo sapiens GN=GAPVD1 PE=1 SV=2
Q15003	0	0	0	0	3	0	0	Condensin complex subunit 2 OS=Homo sapiens GN=NCAPH PE=1 SV=3
Q15019	0	0	2	0	0	0	0	Septin-2 OS=Homo sapiens GN=SEPT2 PE=1 SV=1
Q15020	0	0	2	0	0	0	0	Squamous cell carcinoma antigen recognized by T-cells 3 OS=Homo sapiens GN=SART3 PE=1 SV=1
Q15054	0	0	2	0	0	0	0	DNA polymerase delta subunit 3 OS=Homo sapiens GN=POLD3 PE=1 SV=2
Q15056	0	0	7	0	1	0	0	Eukaryotic translation initiation factor 4H OS=Homo sapiens GN=EIF4H PE=1 SV=5
Q15058	0	0	2	0	2	0	0	Kinesin-like protein KIF14 OS=Homo sapiens GN=KIF14 PE=1 SV=1
Q15084	0	0	2	0	0	0	0	Protein disulfide-isomerase A6 OS=Homo sapiens GN=PDIA6 PE=1 SV=1
Q15149	0	0	1	0	2	0	0	Plectin OS=Homo sapiens GN=PLEC PE=1 SV=3
Q15154	0	0	15	0	0	0	0	Pericentriolar material 1 protein OS=Homo sapiens GN=PCM1 PE=1 SV=4
Q15170	0	0	4	0	4	0	0	Transcription elongation factor A protein-like 1 OS=Homo sapiens GN=TCEAL1 PE=1 SV=2
Q15233	18	11	104	2	66	2	58	Non-POU domain-containing octamer-binding protein OS=Homo sapiens GN=NONO PE=1 SV=4
Q15361	6	0	0	0	0	9	0	Transcription termination factor 1 OS=Homo sapiens GN=TTF1 PE=1 SV=3
Q15365	4	0	10	0	6	0	3	Poly(rC)-binding protein 1 OS=Homo sapiens GN=PCBP1 PE=1 SV=2
Q15366	4	0	4	0	0	0	3	Poly(rC)-binding protein 2 OS=Homo sapiens GN=PCBP2 PE=1 SV=1
Q15417	0	0	9	0	4	0	0	Calponin-3 OS=Homo sapiens GN=CNN3 PE=1 SV=1
Q15424	0	0	4	0	0	0	0	Scaffold attachment factor B1 OS=Homo sapiens GN=SAFB PE=1 SV=4
Q15459	0	0	4	0	0	0	0	Splicing factor 3A subunit 1 OS=Homo sapiens GN=SF3A1 PE=1 SV=1
Q15468	0	0	6	0	3	0	0	SCL-interrupting locus protein OS=Homo sapiens GN=STIL PE=1 SV=2
Q15596	0	0	4	0	0	0	0	Nuclear receptor coactivator 2 OS=Homo sapiens GN=NCOA2 PE=1 SV=2
Q15637	0	0	10	0	8	0	6	Splicing factor 1 OS=Homo sapiens GN=SF1 PE=1 SV=4
Q15654	0	0	1	0	0	0	0	Thyroid receptor-interacting protein 6 OS=Homo sapiens GN=TRIP6 PE=1 SV=3
Q15717	0	0	24	0	13	0	0	ELAV-like protein 1 OS=Homo sapiens GN=ELAVL1 PE=1 SV=2
Q15785	0	0	1	0	0	0	0	Mitochondrial import receptor subunit TOM34 OS=Homo sapiens GN=TOMM34 PE=1 SV=2
Q15819	0	0	4	0	0	0	0	Ubiquitin-conjugating enzyme E2 variant 2 OS=Homo sapiens GN=UBE2V2 PE=1 SV=4
Q15942	0	4	36	0	19	0	5	Zyxin OS=Homo sapiens GN=ZYX PE=1 SV=1
Q16594	0	0	5	0	2	0	0	Transcription initiation factor TFIID subunit 9 OS=Homo sapiens GN=TAF9 PE=1 SV=1
Q16623	0	0	1	0	0	0	0	Syntaxin-1A OS=Homo sapiens GN=STX1A PE=1 SV=1
Q16630	0	0	2	0	0	0	0	Cleavage and polyadenylation specificity factor subunit 6 OS=Homo sapiens GN=CPSF6 PE=1 SV=2
Q16658	1	0	4	0	0	0	0	Fascin OS=Homo sapiens GN=FSCN1 PE=1 SV=3
Q16774	0	0	3	0	0	0	0	Guanylate kinase OS=Homo sapiens GN=GUK1 PE=1 SV=2
Q16777	0	0	2	0	0	0	0	Histone H2A type 2-C OS=Homo sapiens GN=HIST2H2AC PE=1 SV=4
Q16778	0	0	2	4	2	0	4	Histone H2B type 2-E OS=Homo sapiens GN=HIST2H2BE PE=1 SV=3
Q16881	0	0	7	0	0	0	0	Thioredoxin reductase 1, cytoplasmic OS=Homo sapiens GN=TXNRD1 PE=1 SV=3
Q1ED39	1	0	0	0	0	2	0	Lysine-rich nucleolar protein 1 OS=Homo sapiens GN=KNOP1 PE=1 SV=1
Q1MSJ5	0	0	0	0	0	0	0	Centrosome and spindle pole-associated protein 1 OS=Homo sapiens GN=CSPP1 PE=1 SV=4
Q2KHT3	0	0	10.6667	0	1.33333	0	0	Protein CLEC16A OS=Homo sapiens GN=CLEC16A PE=2 SV=2
Q2LD37	0	0	0	0	1	0	0	Uncharacterized protein KIAA1109 OS=Homo sapiens GN=KIAA1109 PE=1 SV=2
Q2UY09	0	0	1	0	0	0	0	Collagen alpha-1(XXVIII) chain OS=Homo sapiens GN=COL28A1 PE=2 SV=2
Q32P51	2	0	25	0	27	0	5	Heterogeneous nuclear ribonucleoprotein A1-like 2 OS=Homo sapiens GN=HNRNPA1L2 PE=2 SV=2
Q4G163	0	0	0	1	0	0	0	F-box only protein 43 OS=Homo sapiens GN=FBXO43 PE=1 SV=3
Q4KMQ1	0	0	2	0	0	0	0	Taperin OS=Homo sapiens GN=TPRN PE=1 SV=2
Q52LW3	0	0	3	0	2	0	0	Rho GTPase-activating protein 29 OS=Homo sapiens GN=ARHGAP29 PE=1 SV=2
Q53EZ4	0	0	2	0	0	0	0	Centrosomal protein of 55 kDa OS=Homo sapiens GN=CEP55 PE=1 SV=3
Q53F19	0	0	2	0	0.5	0	0	Uncharacterized protein C17orf85 OS=Homo sapiens GN=C17orf85 PE=1 SV=2
Q58FF6	2	0	0	0	0	1	0	Putative heat shock protein HSP 90-beta 4 OS=Homo sapiens GN=HSP90AB4P PE=5 SV=1
Q58FF7	4	0	2	0	0	1	0	Putative heat shock protein HSP 90-beta-3 OS=Homo sapiens GN=HSP90AB3P PE=5 SV=1
Q5BKZ1	0	0	0	0	7.33333	0	0	DBIRD complex subunit ZNF326 OS=Homo sapiens GN=ZNF326 PE=1 SV=2
Q5D862	0	0	0	0	5	0	0	Filaggrin-2 OS=Homo sapiens GN=FLG2 PE=1 SV=1
Q5FBB7	0	0	2	0	0	0	0	Shugoshin-like 1 OS=Homo sapiens GN=SGOL1 PE=1 SV=1
Q5H9R7	0	0	0	0	7	0	0	Serine/threonine-protein phosphatase 6 regulatory subunit 3 OS=Homo sapiens GN=PPP6R3 PE=1 SV=2
Q5HYK7	0	0	0	0	1	0	0	SH3 domain-containing protein 19 OS=Homo sapiens GN=SH3D19 PE=1 SV=2
Q5HYW3	0	0	1	0	0	0	0	Retrotransposon gag domain-containing protein 4 OS=Homo sapiens GN=RGAG4 PE=2 SV=1
Q5JNZ5	3	0	0	0	0	5	0	Putative 40S ribosomal protein S26-like 1 OS=Homo sapiens GN=RPS26P11 PE=5 SV=1
Q5JSZ5	0	0	35	0	11	0	4	Protein PRRC2B OS=Homo sapiens GN=PRRC2B PE=1 SV=2
Q5JXB2	0	0	1	0	0	0	0	Putative ubiquitin-conjugating enzyme E2 N-like OS=Homo sapiens GN=UBE2NL PE=1 SV=1
Q5QNW6	0	0	2	4	2	0	4	Histone H2B type 2-F OS=Homo sapiens GN=HIST2H2BF PE=1 SV=3
Q5SNT6	0	0	54	0	34	0	2	WASH complex subunit FAM21B OS=Homo sapiens GN=FAM21B PE=2 SV=2
Q5SRD0	0	0	14	0	10	0	2	Putative WASH complex subunit FAM21 OS=Homo sapiens GN=FAM21D PE=3 SV=2
Q5SW79	0	3	92.6667	0	6	0	0	Centrosomal protein of 170 kDa OS=Homo sapiens GN=CEP170 PE=1 SV=1
Q5T1M5	0	0	0	0	2	0	0	FK506-binding protein 15 OS=Homo sapiens GN=FKBP15 PE=1 SV=2
Q5T3I0	1	0	0	0	0	0	0	G patch domain-containing protein 4 OS=Homo sapiens GN=GPATCH4 PE=1 SV=2
Q5T5P2	0	0	49.7143	0	0	0	0	Sickle tail protein homolog OS=Homo sapiens GN=KIAA1217 PE=1 SV=2
Q5T5Y3	0	0	31.6667	0	14	0	0	Calmodulin-regulated spectrin-associated protein 1 OS=Homo sapiens GN=CAMSAP1 PE=1 SV=2
Q5T6F2	0	3	59	0	51	0	18	Ubiquitin-associated protein 2 OS=Homo sapiens GN=UBAP2 PE=1 SV=1
Q5T749	0	0	0	0	4	0	0	Keratinocyte proline-rich protein OS=Homo sapiens GN=KPRP PE=1 SV=1
Q5T8P6	0	2	0	0	1	0	0	RNA-binding protein 26 OS=Homo sapiens GN=RBM26 PE=1 SV=3
Q5TKA1	0	0	9	0	0	0	0	Protein lin-9 homolog OS=Homo sapiens GN=LIN9 PE=1 SV=1
Q5VT06	0	8	39	0	0	0	0	Centrosome-associated protein 350 OS=Homo sapiens GN=CEP350 PE=1 SV=1
Q5VT52	0	0	18	0	4.5	0	0	Regulation of nuclear pre-mRNA domain-containing protein 2 OS=Homo sapiens GN=RPRD2 PE=1 SV=1
Q5VTL8	3	0	0	0	0	0	0	Pre-mRNA-splicing factor 38B OS=Homo sapiens GN=PRPF38B PE=1 SV=1
Q5VV41	0	0	1	0	1	0	0	Rho guanine nucleotide exchange factor 16 OS=Homo sapiens GN=ARHGEF16 PE=1 SV=1
Q5VWQ8	0	0	12	0	0	0	0	Disabled homolog 2-interacting protein OS=Homo sapiens GN=DAB2IP PE=1 SV=2
Q5W0B1	0	0	5	0	3	0	0	RING finger protein 219 OS=Homo sapiens GN=RNF219 PE=1 SV=1
Q63HR2	0	2	2	0	0	0	0	Tensin-like C1 domain-containing phosphatase OS=Homo sapiens GN=TENC1 PE=1 SV=2
Q63ZY3	0	0	4	0	0	0	0	KN motif and ankyrin repeat domain-containing protein 2 OS=Homo sapiens GN=KANK2 PE=1 SV=1
Q641Q2	0	0	54	0	35.5	0	2	WASH complex subunit FAM21A OS=Homo sapiens GN=FAM21A PE=2 SV=3
Q66PJ3	0	0	0	0	1	0	0	ADP-ribosylation factor-like protein 6-interacting protein 4 OS=Homo sapiens GN=ARL6IP4 PE=1 SV=1
Q68CZ2	0	1	16.5	0	1	0	0	Tensin-3 OS=Homo sapiens GN=TNS3 PE=1 SV=2
Q6AWC2	0	0	15.4286	0	0	0	0	Protein WWC2 OS=Homo sapiens GN=WWC2 PE=1 SV=2
Q6FI13	0	0	2	0	0	0	0	Histone H2A type 2-A OS=Homo sapiens GN=HIST2H2AA3 PE=1 SV=3
Q6FI81	0	0	3	0	1	0	0	Anamorsin OS=Homo sapiens GN=CIAPIN1 PE=1 SV=2
Q6IAA8	0	0	0	0	2	0	0	Ragulator complex protein LAMTOR1 OS=Homo sapiens GN=LAMTOR1 PE=1 SV=2
Q6IBS0	0	0	4	0	2	0	0	Twinfilin-2 OS=Homo sapiens GN=TWF2 PE=1 SV=2
Q6ICB4	0	0	2	0	2	0	0	Sesquipedalian-2 OS=Homo sapiens GN=FAM109B PE=1 SV=1
Q6IQ20	0	0	0	0	0	0	0	N-acyl-phosphatidylethanolamine-hydrolyzing phospholipase D OS=Homo sapiens GN=NAPEPLD PE=1 SV=2
Q6MZP7	0	0	5.8	0	0	0	1.6	Protein lin-54 homolog OS=Homo sapiens GN=LIN54 PE=1 SV=3
Q6NYC8	0	0	0	0	1	0	0	Phostensin OS=Homo sapiens GN=PPP1R18 PE=1 SV=1
Q6P1J9	0	0	2	0	1	0	0	Parafibromin OS=Homo sapiens GN=CDC73 PE=1 SV=1
Q6P1N0	0	0	4	0	3	0	0	Coiled-coil and C2 domain-containing protein 1A OS=Homo sapiens GN=CC2D1A PE=1 SV=1
Q6P2C8	0	0	1.5	0	0	0	0	Mediator of RNA polymerase II transcription subunit 27 OS=Homo sapiens GN=MED27 PE=1 SV=1
Q6P2E9	0	0	0.5	0	1	0	0	Enhancer of mRNA-decapping protein 4 OS=Homo sapiens GN=EDC4 PE=1 SV=1
Q6P2H3	0	0	12.3333	0	0	0	0	Centrosomal protein of 85 kDa OS=Homo sapiens GN=CEP85 PE=1 SV=1
Q6PCB5	0	0	0	0	0	4	0	Round spermatid basic protein 1-like protein OS=Homo sapiens GN=RSBN1L PE=1 SV=2
Q6PJT7	0	0	13	0	8.83333	0	0	Zinc finger CCCH domain-containing protein 14 OS=Homo sapiens GN=ZC3H14 PE=1 SV=1
Q6PKG0	0	0	23.5	0	21	0	2	La-related protein 1 OS=Homo sapiens GN=LARP1 PE=1 SV=2
Q6PUV4	1	0	0	0	0	0	0	Complexin-2 OS=Homo sapiens GN=CPLX2 PE=1 SV=2
Q6R327	0	0	4	0	1	0	0	Rapamycin-insensitive companion of mTOR OS=Homo sapiens GN=RICTOR PE=1 SV=1
Q6UX04	0	0	3	0	1	0	0	Peptidyl-prolyl cis-trans isomerase CWC27 homolog OS=Homo sapiens GN=CWC27 PE=1 SV=1
Q6WKZ4	0	0	4	0	0	0	0	Rab11 family-interacting protein 1 OS=Homo sapiens GN=RAB11FIP1 PE=1 SV=3
Q6XZF7	0	0	6	0	0	0	0	Dynamin-binding protein OS=Homo sapiens GN=DNMBP PE=1 SV=1
Q6Y7W6	0	0	13.3333	0	2	0	0	PERQ amino acid-rich with GYF domain-containing protein 2 OS=Homo sapiens GN=GIGYF2 PE=1 SV=1
Q6ZRV2	0	0	3	0	0	0	0	Protein FAM83H OS=Homo sapiens GN=FAM83H PE=1 SV=3
Q6ZSJ8	0	0	2	0	0	0	0	Uncharacterized protein C1orf122 OS=Homo sapiens GN=C1orf122 PE=2 SV=2
Q6ZSR9	0	0	7	0	0	0	0	Uncharacterized protein FLJ45252 OS=Homo sapiens PE=2 SV=2
Q6ZUT9	0	0	0	0	0	0	0	DENN domain-containing protein 5B OS=Homo sapiens GN=DENND5B PE=1 SV=2
Q6ZWJ1	0	0	4	0	0	0	0	Syntaxin-binding protein 4 OS=Homo sapiens GN=STXBP4 PE=1 SV=2
Q70E73	0	0.222222	5	0	0	0	0	Ras-associated and pleckstrin homology domains-containing protein 1 OS=Homo sapiens GN=RAPH1 PE=1 SV=3
Q71RC2	0	0	3	0	0	0	0	La-related protein 4 OS=Homo sapiens GN=LARP4 PE=1 SV=3
Q71UI9	0	0	2	0	0	0	0	Histone H2A.V OS=Homo sapiens GN=H2AFV PE=1 SV=3
Q7KZF4	0	0	1	0	9	0	0	Staphylococcal nuclease domain-containing protein 1 OS=Homo sapiens GN=SND1 PE=1 SV=1
Q7L7L0	0	0	2	0	0	0	0	Histone H2A type 3 OS=Homo sapiens GN=HIST3H2A PE=1 SV=3
Q7LBC6	0	0	4	0	0	0	0	Lysine-specific demethylase 3B OS=Homo sapiens GN=KDM3B PE=1 SV=2
Q7RTP6	0	0	1	0	0	0	0	Protein-methionine sulfoxide oxidase MICAL3 OS=Homo sapiens GN=MICAL3 PE=1 SV=2
Q7Z2W4	0	1.66667	16.6667	0	10.3333	0	4	Isoform 3 of Zinc finger CCCH-type antiviral protein 1 OS=Homo sapiens GN=ZC3HAV1
Q7Z3J3	2.5	4.5	19	0.5	3.5	2.5	36.5	RanBP2-like and GRIP domain-containing protein 4 OS=Homo sapiens GN=RGPD4 PE=2 SV=3
Q7Z3T8	0	0	6	0	7	0	0	Zinc finger FYVE domain-containing protein 16 OS=Homo sapiens GN=ZFYVE16 PE=1 SV=3
Q7Z417	0	0	20	0	0	0	0	Nuclear fragile X mental retardation-interacting protein 2 OS=Homo sapiens GN=NUFIP2 PE=1 SV=1
Q7Z478	0	0	38	0	38	0	2	ATP-dependent RNA helicase DHX29 OS=Homo sapiens GN=DHX29 PE=1 SV=2
Q7Z4H7	0	2.33333	21.6667	0	8	0	0	HAUS augmin-like complex subunit 6 OS=Homo sapiens GN=HAUS6 PE=1 SV=2
Q7Z6E9	1	0	0	0	0	1	0	Isoform 3 of E3 ubiquitin-protein ligase RBBP6 OS=Homo sapiens GN=RBBP6
Q7Z6G8	0	0	2	0	0	0	0	Ankyrin repeat and sterile alpha motif domain-containing protein 1B OS=Homo sapiens GN=ANKS1B PE=1 SV=2
Q7Z6K5	0	0	0	0	2	0	0	Arpin OS=Homo sapiens GN=ARPIN PE=1 SV=1
Q7Z739	0	0	2	0	10	0	0	YTH domain family protein 3 OS=Homo sapiens GN=YTHDF3 PE=1 SV=1
Q86TB9	0	0	0	0	6	0	0	Protein PAT1 homolog 1 OS=Homo sapiens GN=PATL1 PE=1 SV=2
Q86UK7	0	0	2.75	0	0	0	0	Zinc finger protein 598 OS=Homo sapiens GN=ZNF598 PE=1 SV=1
Q86UP2	2	0	0	0	0	2	0	Kinectin OS=Homo sapiens GN=KTN1 PE=1 SV=1
Q86UU1	0	0	23	0	6	0	0	Pleckstrin homology-like domain family B member 1 OS=Homo sapiens GN=PHLDB1 PE=1 SV=1
Q86UV5	0	0	0	1	0	0	0	Ubiquitin carboxyl-terminal hydrolase 48 OS=Homo sapiens GN=USP48 PE=1 SV=1
Q86UW9	0	0	0	0	2	0	0	Probable E3 ubiquitin-protein ligase DTX2 OS=Homo sapiens GN=DTX2 PE=1 SV=3
Q86V48	0	0	7	0	0	0	0	Leucine zipper protein 1 OS=Homo sapiens GN=LUZP1 PE=1 SV=2
Q86VM9	0	0	2	0	0	0	0	Zinc finger CCCH domain-containing protein 18 OS=Homo sapiens GN=ZC3H18 PE=1 SV=2
Q86X02	0	0	2	0	0	0	0	Cerebellar degeneration-related protein 2-like OS=Homo sapiens GN=CDR2L PE=2 SV=2
Q86XP3	0	0	11	0	8	0	0	ATP-dependent RNA helicase DDX42 OS=Homo sapiens GN=DDX42 PE=1 SV=1
Q86XZ4	0	0	0	0	38	0	0	Spermatogenesis-associated serine-rich protein 2 OS=Homo sapiens GN=SPATS2 PE=1 SV=1
Q86Y91	3	2	54	0	0	0	0	Kinesin-like protein KIF18B OS=Homo sapiens GN=KIF18B PE=1 SV=3
Q86YP4	0	0	2	0	0	0	0	Transcriptional repressor p66-alpha OS=Homo sapiens GN=GATAD2A PE=1 SV=1
Q86YZ3	0	0	0	0	0	0	3	Hornerin OS=Homo sapiens GN=HRNR PE=1 SV=2
Q8IUE6	0	0	2	0	0	0	0	Histone H2A type 2-B OS=Homo sapiens GN=HIST2H2AB PE=1 SV=3
Q8IVF2	16	1	20	2	1	0	0	Protein AHNAK2 OS=Homo sapiens GN=AHNAK2 PE=1 SV=2
Q8IVT2	0	0	1	0	0	0	0	Mitotic interactor and substrate of PLK1 OS=Homo sapiens GN=MISP PE=1 SV=1
Q8IW35	0	0	0	0	1	0	0	Centrosomal protein of 97 kDa OS=Homo sapiens GN=CEP97 PE=1 SV=1
Q8IWC1	0	0	50.5	0	3	0	0	MAP7 domain-containing protein 3 OS=Homo sapiens GN=MAP7D3 PE=1 SV=2
Q8IWE2	0	0	3	0	3	0	0	Protein NOXP20 OS=Homo sapiens GN=FAM114A1 PE=1 SV=2
Q8IWR0	0	0	3	0	5	0	0	Zinc finger CCCH domain-containing protein 7A OS=Homo sapiens GN=ZC3H7A PE=1 SV=1
Q8IWZ3	47	208.667	206.667	0	19	0	0.5	Ankyrin repeat and KH domain-containing protein 1 OS=Homo sapiens GN=ANKHD1 PE=1 SV=1
Q8IWZ8	0	0	2	0	0	0	0	SURP and G-patch domain-containing protein 1 OS=Homo sapiens GN=SUGP1 PE=1 SV=2
Q8IX01	0	0	7	0	0	0	0	SURP and G-patch domain-containing protein 2 OS=Homo sapiens GN=SUGP2 PE=1 SV=2
Q8IX03	0	0	2	0	0	0	0	Protein KIBRA OS=Homo sapiens GN=WWC1 PE=1 SV=1
Q8IX90	0	0	4	0	1	0	0	Spindle and kinetochore-associated protein 3 OS=Homo sapiens GN=SKA3 PE=1 SV=2
Q8IXS6	0	0	2	0	0	0	0	Isoform 2 of Paralemmin-2 OS=Homo sapiens GN=PALM2
Q8IY67	0	0	3.5	0	0	0	1	Ribonucleoprotein PTB-binding 1 OS=Homo sapiens GN=RAVER1 PE=1 SV=1
Q8IYB3	2	0	0	0	1	3	0	Serine/arginine repetitive matrix protein 1 OS=Homo sapiens GN=SRRM1 PE=1 SV=2
Q8IZ21	0	0	2	0	0	0	0	Phosphatase and actin regulator 4 OS=Homo sapiens GN=PHACTR4 PE=1 SV=1
Q8IZH2	0	0	26.3333	0	5.33333	0	0	5'-3' exoribonuclease 1 OS=Homo sapiens GN=XRN1 PE=1 SV=1
Q8IZP0	0	0	3.91667	0	2	0	0	Abl interactor 1 OS=Homo sapiens GN=ABI1 PE=1 SV=4
Q8IZP2	0	0	4	0	2	0	0	Putative protein FAM10A4 OS=Homo sapiens GN=ST13P4 PE=5 SV=1
Q8N0X7	0	0	0	0	1	0	0	Spartin OS=Homo sapiens GN=SPG20 PE=1 SV=1
Q8N0Z3	0	0	1	0	0	0	0	Spindle and centriole-associated protein 1 OS=Homo sapiens GN=SPICE1 PE=1 SV=1
Q8N163	0	0	2	0	0	0	0	Cell cycle and apoptosis regulator protein 2 OS=Homo sapiens GN=CCAR2 PE=1 SV=2
Q8N196	0	0	5	0	0	0	0	Homeobox protein SIX5 OS=Homo sapiens GN=SIX5 PE=1 SV=3
Q8N1N4	1	0	0	0	1	0	0	Isoform 2 of Keratin, type II cytoskeletal 78 OS=Homo sapiens GN=KRT78
Q8N257	0	0	2	2	2	0	4	Histone H2B type 3-B OS=Homo sapiens GN=HIST3H2BB PE=1 SV=3
Q8N2C7	0	0	1	0	0	0	0	Protein unc-80 homolog OS=Homo sapiens GN=UNC80 PE=2 SV=2
Q8N2Y8	0	0	14	0	4	0	0	Iporin OS=Homo sapiens GN=RUSC2 PE=1 SV=3
Q8N3V7	0	0	4	0	0	0	0	Synaptopodin OS=Homo sapiens GN=SYNPO PE=1 SV=2
Q8N684	0	0	3	0	0	0	0	Cleavage and polyadenylation specificity factor subunit 7 OS=Homo sapiens GN=CPSF7 PE=1 SV=1
Q8N6H7	0	0	9	0	5	0	0	ADP-ribosylation factor GTPase-activating protein 2 OS=Homo sapiens GN=ARFGAP2 PE=1 SV=1
Q8N6N3	0	0	3.33333	0	2	0	0	UPF0690 protein C1orf52 OS=Homo sapiens GN=C1orf52 PE=1 SV=1
Q8N6T3	0	0	11.3333	0	8	0	0	ADP-ribosylation factor GTPase-activating protein 1 OS=Homo sapiens GN=ARFGAP1 PE=1 SV=2
Q8N8S7	0	0	2	0	0	0	0	Protein enabled homolog OS=Homo sapiens GN=ENAH PE=1 SV=2
Q8N9I0	0	0	1	0	0	0	0	Synaptotagmin-2 OS=Homo sapiens GN=SYT2 PE=1 SV=2
Q8N9N5	0	0	5	0	0	0	0	Protein BANP OS=Homo sapiens GN=BANP PE=1 SV=3
Q8NA72	0	0	1.33333	0	0	0	0	Centrosomal protein POC5 OS=Homo sapiens GN=POC5 PE=1 SV=2
Q8NB46	0	0	1	0	0	0	0	Serine/threonine-protein phosphatase 6 regulatory ankyrin repeat subunit C OS=Homo sapiens GN=ANKRD52 PE=1 SV=3
Q8NC51	0	0	4	0	0	0	0	Plasminogen activator inhibitor 1 RNA-binding protein OS=Homo sapiens GN=SERBP1 PE=1 SV=2
Q8ND56	0	0	0	0	4	0	0	Protein LSM14 homolog A OS=Homo sapiens GN=LSM14A PE=1 SV=3
Q8NDG6	0	0	0	0	6	0	0	Putative ATP-dependent RNA helicase TDRD9 OS=Homo sapiens GN=TDRD9 PE=2 SV=3
Q8NDI1	0	0	4	0	0	0	0	EH domain-binding protein 1 OS=Homo sapiens GN=EHBP1 PE=1 SV=3
Q8NDV7	0	0	5	0	0	0	0	Trinucleotide repeat-containing gene 6A protein OS=Homo sapiens GN=TNRC6A PE=1 SV=2
Q8NE71	2	0	0	0	0	6	0	ATP-binding cassette sub-family F member 1 OS=Homo sapiens GN=ABCF1 PE=1 SV=2
Q8NEL9	0	0	0	0	2	0	0	Phospholipase DDHD1 OS=Homo sapiens GN=DDHD1 PE=1 SV=2
Q8NEY1	0	0	15.5714	0	0	0	0	Neuron navigator 1 OS=Homo sapiens GN=NAV1 PE=1 SV=2
Q8NFI4	0	0	0	0	2	0	0	Putative protein FAM10A5 OS=Homo sapiens GN=ST13P5 PE=5 SV=1
Q8NG31	0	0	20	0	8	0	0	Protein CASC5 OS=Homo sapiens GN=CASC5 PE=1 SV=3
Q8NHV4	0	0	2	0	0	0	0	Protein NEDD1 OS=Homo sapiens GN=NEDD1 PE=1 SV=1
Q8NI08	0	0	0	0	7.8	0	0	Nuclear receptor coactivator 7 OS=Homo sapiens GN=NCOA7 PE=1 SV=2
Q8NI77	2	0	4	0	0	0	0	Kinesin-like protein KIF18A OS=Homo sapiens GN=KIF18A PE=1 SV=2
Q8TCU4	0	0	2	0	6	0	0	Alstrom syndrome protein 1 OS=Homo sapiens GN=ALMS1 PE=1 SV=3
Q8TD16	2	2	49	0	30	0	8	Protein bicaudal D homolog 2 OS=Homo sapiens GN=BICD2 PE=1 SV=1
Q8TD31	0	0	2	0	0	0	0	Coiled-coil alpha-helical rod protein 1 OS=Homo sapiens GN=CCHCR1 PE=2 SV=2
Q8TDD1	0	0	0	0	0	1	0	ATP-dependent RNA helicase DDX54 OS=Homo sapiens GN=DDX54 PE=1 SV=2
Q8TDI0	2	0	0	0	0	0	0	Chromodomain-helicase-DNA-binding protein 5 OS=Homo sapiens GN=CHD5 PE=2 SV=1
Q8TEP8	0	0	17.5	0	0	0	1	Centrosomal protein of 192 kDa OS=Homo sapiens GN=CEP192 PE=1 SV=2
Q8TEQ6	0	0	6	0	0	0	0	Gem-associated protein 5 OS=Homo sapiens GN=GEMIN5 PE=1 SV=3
Q8TEW8	0	0	4	0	0	0	0	Partitioning defective 3 homolog B OS=Homo sapiens GN=PARD3B PE=1 SV=2
Q8WTT2	2	0	0	0	0	2	0	Nucleolar complex protein 3 homolog OS=Homo sapiens GN=NOC3L PE=1 SV=1
Q8WUF5	0	5	77	0	26	0	52	RelA-associated inhibitor OS=Homo sapiens GN=PPP1R13L PE=1 SV=4
Q8WUY3	0	0	2	0	2	0	0	Protein prune homolog 2 OS=Homo sapiens GN=PRUNE2 PE=1 SV=3
Q8WW12	0	0	3	0	0	0	0	PEST proteolytic signal-containing nuclear protein OS=Homo sapiens GN=PCNP PE=1 SV=2
Q8WWI1	0	0	9.5	0	0	0	0	LIM domain only protein 7 OS=Homo sapiens GN=LMO7 PE=1 SV=3
Q8WWM7	0	0	18.4444	0	3	0	0	Ataxin-2-like protein OS=Homo sapiens GN=ATXN2L PE=1 SV=2
Q8WX93	46.4444	74	115.667	3.11111	76.5556	2.33333	62.5556	Palladin OS=Homo sapiens GN=PALLD PE=1 SV=3
Q8WXA9	4	0	0	0	2.5	8	2	Splicing regulatory glutamine/lysine-rich protein 1 OS=Homo sapiens GN=SREK1 PE=1 SV=1
Q8WXF1	0	0	13	0	5	0	3	Paraspeckle component 1 OS=Homo sapiens GN=PSPC1 PE=1 SV=1
Q8WXI9	0	0	10	0	0	0	0	Transcriptional repressor p66-beta OS=Homo sapiens GN=GATAD2B PE=1 SV=1
Q8WYP5	0	0	28	0	0	0	0	Protein ELYS OS=Homo sapiens GN=AHCTF1 PE=1 SV=3
Q92522	2	0	0	0	0	0	0	Histone H1x OS=Homo sapiens GN=H1FX PE=1 SV=1
Q92526	0	0	2	0	0	0	0	T-complex protein 1 subunit zeta-2 OS=Homo sapiens GN=CCT6B PE=1 SV=5
Q92540	0	1	0	0	0	0	0	Protein SMG7 OS=Homo sapiens GN=SMG7 PE=1 SV=2
Q92585	0	0	4	0	2	0	0	Mastermind-like protein 1 OS=Homo sapiens GN=MAML1 PE=1 SV=3
Q92613	0	0	1	0	0	0	0	Protein Jade-3 OS=Homo sapiens GN=PHF16 PE=1 SV=1
Q92620	0	0	0	0	1	0	0	Pre-mRNA-splicing factor ATP-dependent RNA helicase PRP16 OS=Homo sapiens GN=DHX38 PE=1 SV=2
Q92667	0	0	4	0	0	0	0	A-kinase anchor protein 1, mitochondrial OS=Homo sapiens GN=AKAP1 PE=1 SV=1
Q92733	0	0	18	0	4	0	0	Proline-rich protein PRCC OS=Homo sapiens GN=PRCC PE=1 SV=1
Q92734	0	0	4	0	0	0	0	Protein TFG OS=Homo sapiens GN=TFG PE=1 SV=2
Q92764	0	0	0	0	0	0	0	Keratin, type I cuticular Ha5 OS=Homo sapiens GN=KRT35 PE=2 SV=5
Q92804	0	0	6	0	4	0	0	TATA-binding protein-associated factor 2N OS=Homo sapiens GN=TAF15 PE=1 SV=1
Q92805	0	0	0	0	0	0	1	Golgin subfamily A member 1 OS=Homo sapiens GN=GOLGA1 PE=1 SV=3
Q92817	0	4	17	0	2	0	2	Envoplakin OS=Homo sapiens GN=EVPL PE=1 SV=3
Q92841	0	1	10	0	4	0	7	Probable ATP-dependent RNA helicase DDX17 OS=Homo sapiens GN=DDX17 PE=1 SV=2
Q92917	0	0	45	0	19	0	0	G patch domain and KOW motifs-containing protein OS=Homo sapiens GN=GPKOW PE=1 SV=2
Q92945	0	0	18	0	4	0	0	Far upstream element-binding protein 2 OS=Homo sapiens GN=KHSRP PE=1 SV=4
Q92997	4	68	85	0	111	0	59	Segment polarity protein dishevelled homolog DVL-3 OS=Homo sapiens GN=DVL3 PE=1 SV=2
Q93045	0	0	2	0	2	0	0	Stathmin-2 OS=Homo sapiens GN=STMN2 PE=1 SV=3
Q93052	0	0	12	0	4	0	0	Lipoma-preferred partner OS=Homo sapiens GN=LPP PE=1 SV=1
Q93077	0	0	2	0	0	0	0	Histone H2A type 1-C OS=Homo sapiens GN=HIST1H2AC PE=1 SV=3
Q93079	0	0	2	4	2	0	4	Histone H2B type 1-H OS=Homo sapiens GN=HIST1H2BH PE=1 SV=3
Q93084	0	0	2	0	0	0	0	Sarcoplasmic/endoplasmic reticulum calcium ATPase 3 OS=Homo sapiens GN=ATP2A3 PE=1 SV=2
Q969G3	0	0	2	0	0	0	0	SWI/SNF-related matrix-associated actin-dependent regulator of chromatin subfamily E member 1 OS=Homo sapiens GN=SMARCE1 PE=1 SV=2
Q969P0	0	0	7.33333	0	0	0	0	Immunoglobulin superfamily member 8 OS=Homo sapiens GN=IGSF8 PE=1 SV=1
Q969Q0	5	0	0	6	0	1	0	60S ribosomal protein L36a-like OS=Homo sapiens GN=RPL36AL PE=1 SV=3
Q969V6	0	0	11	0	2	0	0	MKL/myocardin-like protein 1 OS=Homo sapiens GN=MKL1 PE=1 SV=1
Q96A49	0	0	2	0	0	0	0	Synapse-associated protein 1 OS=Homo sapiens GN=SYAP1 PE=1 SV=1
Q96AC1	0	0	8	0	2	0	0	Fermitin family homolog 2 OS=Homo sapiens GN=FERMT2 PE=1 SV=1
Q96AE4	0	0	10	0	2	0	0	Far upstream element-binding protein 1 OS=Homo sapiens GN=FUBP1 PE=1 SV=3
Q96AT1	0	0	1	0	0	0	0	Uncharacterized protein KIAA1143 OS=Homo sapiens GN=KIAA1143 PE=1 SV=2
Q96AY4	0	0	1	0	0	0	0	Tetratricopeptide repeat protein 28 OS=Homo sapiens GN=TTC28 PE=1 SV=4
Q96B45	0	0	7	0	1	0	0	UPF0693 protein C10orf32 OS=Homo sapiens GN=C10orf32 PE=1 SV=1
Q96BY7	0	0	3	0	4	0	0	Autophagy-related protein 2 homolog B OS=Homo sapiens GN=ATG2B PE=1 SV=5
Q96CW1	0	0	2	0	0	0	0	AP-2 complex subunit mu OS=Homo sapiens GN=AP2M1 PE=1 SV=2
Q96DF8	0	0	1	0	1	0	0	Protein DGCR14 OS=Homo sapiens GN=DGCR14 PE=1 SV=1
Q96E39	0	0	3	0	1	0	5	RNA binding motif protein, X-linked-like-1 OS=Homo sapiens GN=RBMXL1 PE=1 SV=1
Q96EA4	0	0.5	24	0	12	0	0	Protein Spindly OS=Homo sapiens GN=SPDL1 PE=1 SV=2
Q96FS4	0	0	2	0	0	0	0	Signal-induced proliferation-associated protein 1 OS=Homo sapiens GN=SIPA1 PE=1 SV=1
Q96G01	0	0	0	0	0	0	1	Protein bicaudal D homolog 1 OS=Homo sapiens GN=BICD1 PE=1 SV=3
Q96GA3	0	0	1	0	2	0	0	Protein LTV1 homolog OS=Homo sapiens GN=LTV1 PE=1 SV=1
Q96GX5	0	0	3	0	0	0	0	Serine/threonine-protein kinase greatwall OS=Homo sapiens GN=MASTL PE=1 SV=1
Q96HC4	0.5	0.5	20.5	0	10.5	0	6.5	PDZ and LIM domain protein 5 OS=Homo sapiens GN=PDLIM5 PE=1 SV=5
Q96HE9	0	0	2	0	0	0	0	Proline-rich protein 11 OS=Homo sapiens GN=PRR11 PE=1 SV=1
Q96I24	0	0	5	0	0	0	0	Far upstream element-binding protein 3 OS=Homo sapiens GN=FUBP3 PE=1 SV=2
Q96JH7	0	0	4	0	0	0	0	Deubiquitinating protein VCIP135 OS=Homo sapiens GN=VCPIP1 PE=1 SV=2
Q96JM3	0	0	2	0	2	0	1	Chromosome alignment-maintaining phosphoprotein 1 OS=Homo sapiens GN=CHAMP1 PE=1 SV=2
Q96JN2	0	0	0	0	0	0	0	Coiled-coil domain-containing protein 136 OS=Homo sapiens GN=CCDC136 PE=2 SV=3
Q96JP2	0	0	0	0	0	0	1	Unconventional myosin-XVB OS=Homo sapiens GN=MYO15B PE=1 SV=2
Q96KK5	0	0	2	0	0	0	0	Histone H2A type 1-H OS=Homo sapiens GN=HIST1H2AH PE=1 SV=3
Q96L14	0	0	10	0	2	0	0	Cep170-like protein OS=Homo sapiens GN=CEP170P1 PE=5 SV=2
Q96LB3	0	1	2	0	0	0	0	Intraflagellar transport protein 74 homolog OS=Homo sapiens GN=IFT74 PE=1 SV=1
Q96MW1	0	0	2	0	0	0	0	Coiled-coil domain-containing protein 43 OS=Homo sapiens GN=CCDC43 PE=1 SV=2
Q96NC0	0	0	4	0	1	0	0	Zinc finger matrin-type protein 2 OS=Homo sapiens GN=ZMAT2 PE=1 SV=1
Q96PK6	0	0	13	0	6	0	0	Isoform 5 of RNA-binding protein 14 OS=Homo sapiens GN=RBM14
Q96PU8	0	0	1	0	0	0	0	Protein quaking OS=Homo sapiens GN=QKI PE=1 SV=1
Q96PZ0	0	0	0	0	4	0	0	Pseudouridylate synthase 7 homolog OS=Homo sapiens GN=PUS7 PE=1 SV=2
Q96QA5	0	0	0	0	2	0	0	Gasdermin-A OS=Homo sapiens GN=GSDMA PE=1 SV=4
Q96QV6	0	0	2	0	0	0	0	Histone H2A type 1-A OS=Homo sapiens GN=HIST1H2AA PE=1 SV=3
Q96R06	0	0	4	0	0	0	0	Sperm-associated antigen 5 OS=Homo sapiens GN=SPAG5 PE=1 SV=2
Q96RL7	0	0	0	0	0	0	1	Vacuolar protein sorting-associated protein 13A OS=Homo sapiens GN=VPS13A PE=1 SV=2
Q96RT1	0	2	56.6667	0	6	0	3.88889	Protein LAP2 OS=Homo sapiens GN=ERBB2IP PE=1 SV=2
Q96SN8	0	2	6	0	0	0	0	CDK5 regulatory subunit-associated protein 2 OS=Homo sapiens GN=CDK5RAP2 PE=1 SV=5
Q96T37	0	0	2	0	0	0	0	Putative RNA-binding protein 15 OS=Homo sapiens GN=RBM15 PE=1 SV=2
Q96TA1	0	0	8	0	12	0	0	Niban-like protein 1 OS=Homo sapiens GN=FAM129B PE=1 SV=3
Q99439	0	0	16	0	9	0	0	Calponin-2 OS=Homo sapiens GN=CNN2 PE=1 SV=4
Q99567	0	1	24	0	0	0	0	Nuclear pore complex protein Nup88 OS=Homo sapiens GN=NUP88 PE=1 SV=2
Q99569	0	0	1	0	0	0	0	Plakophilin-4 OS=Homo sapiens GN=PKP4 PE=1 SV=2
Q99623	0	0	5	0	0	0	0	Isoform 2 of Prohibitin-2 OS=Homo sapiens GN=PHB2
Q99661	0	0	2	0	0	0	0	Kinesin-like protein KIF2C OS=Homo sapiens GN=KIF2C PE=1 SV=2
Q99666	2	3	17	0	2	0	28.5	RANBP2-like and GRIP domain-containing protein 5/6 OS=Homo sapiens GN=RGPD5 PE=1 SV=3
Q99719	0	0	3	0	0	0	0	Septin-5 OS=Homo sapiens GN=SEPT5 PE=1 SV=1
Q99733	0	0	7	0	4	0	0	Nucleosome assembly protein 1-like 4 OS=Homo sapiens GN=NAP1L4 PE=1 SV=1
Q99747	0	0	4	0	0	0	0	Gamma-soluble NSF attachment protein OS=Homo sapiens GN=NAPG PE=1 SV=1
Q99848	1	0	0	2	0	7	0	Probable rRNA-processing protein EBP2 OS=Homo sapiens GN=EBNA1BP2 PE=1 SV=2
Q99877	0	0	2	4	2	0	4	Histone H2B type 1-N OS=Homo sapiens GN=HIST1H2BN PE=1 SV=3
Q99878	0	0	2	0	0	0	0	Histone H2A type 1-J OS=Homo sapiens GN=HIST1H2AJ PE=1 SV=3
Q99879	0	0	2	4	2	0	4	Histone H2B type 1-M OS=Homo sapiens GN=HIST1H2BM PE=1 SV=3
Q99880	0	0	2	2	2	0	4	Histone H2B type 1-L OS=Homo sapiens GN=HIST1H2BL PE=1 SV=3
Q99961	0	0	1	0	0	0	0	Isoform 2 of Endophilin-A2 OS=Homo sapiens GN=SH3GL1
Q9BQ04	0	0	3	0	11	0	0	RNA-binding protein 4B OS=Homo sapiens GN=RBM4B PE=1 SV=1
Q9BR76	0	0	0	0	1	0	0	Coronin-1B OS=Homo sapiens GN=CORO1B PE=1 SV=1
Q9BS16	0	0	9	0	0	0	0	Centromere protein K OS=Homo sapiens GN=CENPK PE=1 SV=1
Q9BSJ8	0	0	6	0	7	0	0	Extended synaptotagmin-1 OS=Homo sapiens GN=ESYT1 PE=1 SV=1
Q9BSW2	0	0	1	0	0	0	0	EF-hand calcium-binding domain-containing protein 4B OS=Homo sapiens GN=EFCAB4B PE=1 SV=1
Q9BT25	0	2	42	0	0	0	0	HAUS augmin-like complex subunit 8 OS=Homo sapiens GN=HAUS8 PE=1 SV=3
Q9BTC0	0	0	4	0	0	0	0	Death-inducer obliterator 1 OS=Homo sapiens GN=DIDO1 PE=1 SV=5
Q9BTM1	0	0	2	0	0	0	0	Histone H2A.J OS=Homo sapiens GN=H2AFJ PE=1 SV=1
Q9BUJ2	0	0	1	0	1	0	0	Heterogeneous nuclear ribonucleoprotein U-like protein 1 OS=Homo sapiens GN=HNRNPUL1 PE=1 SV=2
Q9BV38	0	0	6	0	0	0	0	WD repeat-containing protein 18 OS=Homo sapiens GN=WDR18 PE=1 SV=2
Q9BWF3	0	0	14	0	9	0	0	RNA-binding protein 4 OS=Homo sapiens GN=RBM4 PE=1 SV=1
Q9BWU0	0	0	19	0	0	0	0	Kanadaptin OS=Homo sapiens GN=SLC4A1AP PE=1 SV=1
Q9BX63	0	0	1	0	0	0	0	Fanconi anemia group J protein OS=Homo sapiens GN=BRIP1 PE=1 SV=1
Q9BY44	0	0	1	0	0	0	0	Eukaryotic translation initiation factor 2A OS=Homo sapiens GN=EIF2A PE=1 SV=3
Q9BY89	0	0	13	0	1	0	0	Uncharacterized protein KIAA1671 OS=Homo sapiens GN=KIAA1671 PE=1 SV=2
Q9BYC2	0	0	2	0	0	0	0	Succinyl-CoA:3-ketoacid coenzyme A transferase 2, mitochondrial OS=Homo sapiens GN=OXCT2 PE=2 SV=2
Q9BYJ9	0	0	1	0	5	0	0	YTH domain family protein 1 OS=Homo sapiens GN=YTHDF1 PE=1 SV=1
Q9BZK3	0	0	0	0	1	0	0	Putative nascent polypeptide-associated complex subunit alpha-like protein OS=Homo sapiens GN=NACAP1 PE=5 SV=1
Q9C0C2	0	5	43	0	30	0	2	182 kDa tankyrase-1-binding protein OS=Homo sapiens GN=TNKS1BP1 PE=1 SV=4
Q9C0D2	0	0	2	0	0	0	0	Centrosomal protein KIAA1731 OS=Homo sapiens GN=KIAA1731 PE=2 SV=4
Q9C0D5	0	0	0	0	2	0	0	Protein TANC1 OS=Homo sapiens GN=TANC1 PE=1 SV=3
Q9C0D7	0	0	5	0	0	0	0	Probable ribonuclease ZC3H12C OS=Homo sapiens GN=ZC3H12C PE=1 SV=2
Q9C0F1	0	0	6	0	0	0	0	Centrosomal protein of 44 kDa OS=Homo sapiens GN=CEP44 PE=1 SV=2
Q9C0J8	0	0	1	0	0	0	0	pre-mRNA 3' end processing protein WDR33 OS=Homo sapiens GN=WDR33 PE=1 SV=2
Q9H0A0	0	0	1	0	0	0	0	N-acetyltransferase 10 OS=Homo sapiens GN=NAT10 PE=1 SV=2
Q9H0B6	0	0	12	0	0	0	0	Kinesin light chain 2 OS=Homo sapiens GN=KLC2 PE=1 SV=1
Q9H0C8	0	0	3	0	2	0	0	Integrin-linked kinase-associated serine/threonine phosphatase 2C OS=Homo sapiens GN=ILKAP PE=1 SV=1
Q9H0H5	0	0	2	0	0	0	0	Rac GTPase-activating protein 1 OS=Homo sapiens GN=RACGAP1 PE=1 SV=1
Q9H0K6	0	0	1	0	0	0	0	Pseudouridylate synthase 7 homolog-like protein OS=Homo sapiens GN=PUS7L PE=1 SV=1
Q9H0L4	0	1	1	0	0	0	0	Cleavage stimulation factor subunit 2 tau variant OS=Homo sapiens GN=CSTF2T PE=1 SV=1
Q9H0W8	0	0	0	0	1	0	0	Protein SMG9 OS=Homo sapiens GN=SMG9 PE=1 SV=1
Q9H1H9	0	0	1	0	0	0	0	Kinesin-like protein KIF13A OS=Homo sapiens GN=KIF13A PE=1 SV=2
Q9H1K0	0	3	14	0	15	0	0	Rabenosyn-5 OS=Homo sapiens GN=ZFYVE20 PE=1 SV=2
Q9H1K4	0	0	5	0	0	0	0	Mitochondrial glutamate carrier 2 OS=Homo sapiens GN=SLC25A18 PE=2 SV=1
Q9H2J4	0	0	1	0	0	0	0	Phosducin-like protein 3 OS=Homo sapiens GN=PDCL3 PE=1 SV=1
Q9H2M9	0	1	11	0	3	0	0	Rab3 GTPase-activating protein non-catalytic subunit OS=Homo sapiens GN=RAB3GAP2 PE=1 SV=1
Q9H2Y7	0	0	2	0	0	0	0	Zinc finger protein 106 OS=Homo sapiens GN=ZNF106 PE=1 SV=1
Q9H361	0	0	3	0	0	0	0	Polyadenylate-binding protein 3 OS=Homo sapiens GN=PABPC3 PE=1 SV=2
Q9H3P2	0	0	5	0	0	0	0	Negative elongation factor A OS=Homo sapiens GN=NELFA PE=1 SV=3
Q9H3S7	0	0	0	0	2	0	0	Tyrosine-protein phosphatase non-receptor type 23 OS=Homo sapiens GN=PTPN23 PE=1 SV=1
Q9H3U1	0	0	6	0	2	0	0	Protein unc-45 homolog A OS=Homo sapiens GN=UNC45A PE=1 SV=1
Q9H425	0	0	5	0	4	0	0	Uncharacterized protein C1orf198 OS=Homo sapiens GN=C1orf198 PE=1 SV=1
Q9H444	0	0	2	0	0	0	0	Charged multivesicular body protein 4b OS=Homo sapiens GN=CHMP4B PE=1 SV=1
Q9H4A6	0	0	5	0	2	0	0	Golgi phosphoprotein 3 OS=Homo sapiens GN=GOLPH3 PE=1 SV=1
Q9H4G0	0	0	10	0	14.6667	0	0	Isoform 2 of Band 4.1-like protein 1 OS=Homo sapiens GN=EPB41L1
Q9H501	0	0	0	0	1	0	0	ESF1 homolog OS=Homo sapiens GN=ESF1 PE=1 SV=1
Q9H5V9	0	0	10	0	5	0	0	UPF0428 protein CXorf56 OS=Homo sapiens GN=CXorf56 PE=1 SV=1
Q9H6R4	0	0	46.25	0	9.5	0	0	Nucleolar protein 6 OS=Homo sapiens GN=NOL6 PE=1 SV=2
Q9H6T3	0	0	13.6667	0	0	0	0	RNA polymerase II-associated protein 3 OS=Homo sapiens GN=RPAP3 PE=1 SV=2
Q9H6U6	0	0	2	0	0	0	0	Breast carcinoma-amplified sequence 3 OS=Homo sapiens GN=BCAS3 PE=1 SV=3
Q9H6Z4	0	0	2	0	0	0	0	Ran-binding protein 3 OS=Homo sapiens GN=RANBP3 PE=1 SV=1
Q9H788	0	0	4	0	0	0	0	SH2 domain-containing protein 4A OS=Homo sapiens GN=SH2D4A PE=1 SV=1
Q9H792	0	0	3	0	0	0	0	Pseudopodium-enriched atypical kinase 1 OS=Homo sapiens GN=PEAK1 PE=1 SV=4
Q9H8G2	0	0	0	0	1	0	0	Caspase activity and apoptosis inhibitor 1 OS=Homo sapiens GN=CAAP1 PE=1 SV=2
Q9H910	0	0	5.5	0	0	0	1	Hematological and neurological expressed 1-like protein OS=Homo sapiens GN=HN1L PE=1 SV=1
Q9H936	0	0	5	0	0	0	0	Mitochondrial glutamate carrier 1 OS=Homo sapiens GN=SLC25A22 PE=1 SV=1
Q9H9J4	2	0	0	0	0	2	0	Ubiquitin carboxyl-terminal hydrolase 42 OS=Homo sapiens GN=USP42 PE=1 SV=3
Q9HAU0	0	0	12	0	0	0	0	Pleckstrin homology domain-containing family A member 5 OS=Homo sapiens GN=PLEKHA5 PE=1 SV=1
Q9HB71	0	0	12	0	5	0	0	Calcyclin-binding protein OS=Homo sapiens GN=CACYBP PE=1 SV=2
Q9HBD1	0	0	4	0	0	0	0	Roquin-2 OS=Homo sapiens GN=RC3H2 PE=1 SV=2
Q9HBL0	0	2	2	0	0	0	0	Tensin-1 OS=Homo sapiens GN=TNS1 PE=1 SV=2
Q9HCD5	0	0	0	0	2	0	0	Nuclear receptor coactivator 5 OS=Homo sapiens GN=NCOA5 PE=1 SV=2
Q9HCD6	0	0	3	0	0	0	0	Protein TANC2 OS=Homo sapiens GN=TANC2 PE=1 SV=3
Q9HCH0	0	0	9.5	0	1.5	0	0	Nck-associated protein 5-like OS=Homo sapiens GN=NCKAP5L PE=1 SV=2
Q9HCN4	0	0	0	0	2	0	0	GPN-loop GTPase 1 OS=Homo sapiens GN=GPN1 PE=1 SV=1
Q9HCS7	0	0	1	0	0	0	0	Pre-mRNA-splicing factor SYF1 OS=Homo sapiens GN=XAB2 PE=1 SV=2
Q9NNX1	0	0	7	0	0	0	0	Tuftelin OS=Homo sapiens GN=TUFT1 PE=2 SV=1
Q9NP61	0	0	10	0	2	0	0	ADP-ribosylation factor GTPase-activating protein 3 OS=Homo sapiens GN=ARFGAP3 PE=1 SV=1
Q9NP74	0	0	2	0	0	0	0	Palmdelphin OS=Homo sapiens GN=PALMD PE=1 SV=1
Q9NPH3	0	0	1	0	0	0	0	Interleukin-1 receptor accessory protein OS=Homo sapiens GN=IL1RAP PE=1 SV=2
Q9NPJ3	0	0	4	0	0	0	0	Acyl-coenzyme A thioesterase 13 OS=Homo sapiens GN=ACOT13 PE=1 SV=1
Q9NQC3	0	0	4.5	0	3	0	0	Reticulon-4 OS=Homo sapiens GN=RTN4 PE=1 SV=2
Q9NQW6	0	0	14	0	4	0	0	Actin-binding protein anillin OS=Homo sapiens GN=ANLN PE=1 SV=2
Q9NR09	0	0	3	0	0	0	0	Baculoviral IAP repeat-containing protein 6 OS=Homo sapiens GN=BIRC6 PE=1 SV=2
Q9NR12	0	0	12.1667	0	4	0	2.83333	PDZ and LIM domain protein 7 OS=Homo sapiens GN=PDLIM7 PE=1 SV=1
Q9NR30	0	0	0	0	0	0	1	Nucleolar RNA helicase 2 OS=Homo sapiens GN=DDX21 PE=1 SV=5
Q9NR46	0	0	4	0	0	0	0	Endophilin-B2 OS=Homo sapiens GN=SH3GLB2 PE=1 SV=1
Q9NRA8	0	0	1	0	0	0	0	Eukaryotic translation initiation factor 4E transporter OS=Homo sapiens GN=EIF4ENIF1 PE=1 SV=2
Q9NRL3	0	0	1	0	9	0	0	Striatin-4 OS=Homo sapiens GN=STRN4 PE=1 SV=2
Q9NRY4	0	0	4	0	1	0	0	Rho GTPase-activating protein 35 OS=Homo sapiens GN=ARHGAP35 PE=1 SV=3
Q9NS87	0	0	1	0	0	0	0	Kinesin-like protein KIF15 OS=Homo sapiens GN=KIF15 PE=1 SV=1
Q9NSB4	0	0	0	5	0	0	0	Keratin, type II cuticular Hb2 OS=Homo sapiens GN=KRT82 PE=1 SV=3
Q9NTZ6	0	0	2	0	0	0	0	RNA-binding protein 12 OS=Homo sapiens GN=RBM12 PE=1 SV=1
Q9NUL3	0	0	19.5714	0	2	0	0	Double-stranded RNA-binding protein Staufen homolog 2 OS=Homo sapiens GN=STAU2 PE=1 SV=1
Q9NUQ3	0	0	4	0	0	0	0	Gamma-taxilin OS=Homo sapiens GN=TXLNG PE=1 SV=2
Q9NUU7	0	0	2	0	1	0	0	ATP-dependent RNA helicase DDX19A OS=Homo sapiens GN=DDX19A PE=1 SV=1
Q9NVM4	0	2	25.75	0	31.75	0	0	Protein arginine N-methyltransferase 7 OS=Homo sapiens GN=PRMT7 PE=1 SV=1
Q9NVP1	15	0	0	7	0	9	0	ATP-dependent RNA helicase DDX18 OS=Homo sapiens GN=DDX18 PE=1 SV=2
Q9NVZ3	0	0	2	0	2	0	0	Adaptin ear-binding coat-associated protein 2 OS=Homo sapiens GN=NECAP2 PE=1 SV=1
Q9NW64	0	0	9	0	5	0	0	Pre-mRNA-splicing factor RBM22 OS=Homo sapiens GN=RBM22 PE=1 SV=1
Q9NW75	0	0	1	0	0	0	0	G patch domain-containing protein 2 OS=Homo sapiens GN=GPATCH2 PE=1 SV=1
Q9NW82	0	0	27	0	6	0	0	WD repeat-containing protein 70 OS=Homo sapiens GN=WDR70 PE=1 SV=1
Q9NWS0	0	0	4	0	0	0	0	PIH1 domain-containing protein 1 OS=Homo sapiens GN=PIH1D1 PE=1 SV=1
Q9NXR1	0	0	11	0	0	0	0	Nuclear distribution protein nudE homolog 1 OS=Homo sapiens GN=NDE1 PE=1 SV=2
Q9NXV6	0	0	1	0	0	0	0	CDKN2A-interacting protein OS=Homo sapiens GN=CDKN2AIP PE=1 SV=3
Q9NY33	0	0	0	0	12	0	0	Dipeptidyl peptidase 3 OS=Homo sapiens GN=DPP3 PE=1 SV=2
Q9NYB9	0	0	1	0	0	0	0	Abl interactor 2 OS=Homo sapiens GN=ABI2 PE=1 SV=1
Q9NYF8	0	0	0	0	0	0	0	Bcl-2-associated transcription factor 1 OS=Homo sapiens GN=BCLAF1 PE=1 SV=2
Q9NYL9	0	0	12	0	13	0	0	Tropomodulin-3 OS=Homo sapiens GN=TMOD3 PE=1 SV=1
Q9NZ09	0	0	2	0	0	0	0	Ubiquitin-associated protein 1 OS=Homo sapiens GN=UBAP1 PE=1 SV=1
Q9NZB2	0	0	2	0	0	0	0	Constitutive coactivator of PPAR-gamma-like protein 1 OS=Homo sapiens GN=FAM120A PE=1 SV=2
Q9NZD8	0	0	29	0	0	0	0	Maspardin OS=Homo sapiens GN=SPG21 PE=1 SV=1
Q9NZI7	0	0	0	0	2	0	0	Upstream-binding protein 1 OS=Homo sapiens GN=UBP1 PE=2 SV=1
Q9NZN4	0	0	3	0	17	0	0	EH domain-containing protein 2 OS=Homo sapiens GN=EHD2 PE=1 SV=2
Q9NZN8	0	0	8.8	0	0	0	0	CCR4-NOT transcription complex subunit 2 OS=Homo sapiens GN=CNOT2 PE=1 SV=1
Q9NZW4	0	0	1	0	0	0	0	Dentin sialophosphoprotein OS=Homo sapiens GN=DSPP PE=1 SV=2
Q9NZZ3	0	0	2	0	2	0	0	Charged multivesicular body protein 5 OS=Homo sapiens GN=CHMP5 PE=1 SV=1
Q9P0N9	0	0	1	0	0	0	0	Isoform 2 of TBC1 domain family member 7 OS=Homo sapiens GN=TBC1D7
Q9P0W5	0	0	2	0	0	0	0	Schwannomin-interacting protein 1 OS=Homo sapiens GN=SCHIP1 PE=1 SV=1
Q9P206	0	0	1	0	0	0	0	Uncharacterized protein KIAA1522 OS=Homo sapiens GN=KIAA1522 PE=1 SV=2
Q9P242	0	0	3	0	0	0	0	Neuronal tyrosine-phosphorylated phosphoinositide-3-kinase adapter 2 OS=Homo sapiens GN=NYAP2 PE=1 SV=3
Q9P270	0	0	9	0	0	0	0	SLAIN motif-containing protein 2 OS=Homo sapiens GN=SLAIN2 PE=1 SV=2
Q9P2D3	0	0	2	0	0	0	0	HEAT repeat-containing protein 5B OS=Homo sapiens GN=HEATR5B PE=1 SV=2
Q9P2F8	0	0	2	0	0	0	0	Signal-induced proliferation-associated 1-like protein 2 OS=Homo sapiens GN=SIPA1L2 PE=1 SV=2
Q9P2M7	0	0	3	0	0	0	0	Cingulin OS=Homo sapiens GN=CGN PE=1 SV=2
Q9P2N5	15	6	107	0	63	0	70	RNA-binding protein 27 OS=Homo sapiens GN=RBM27 PE=1 SV=2
Q9P2R3	0	0	0	0	1	0	0	Ankyrin repeat and FYVE domain-containing protein 1 OS=Homo sapiens GN=ANKFY1 PE=1 SV=2
Q9UDY2	0	0	16.8571	0	4	0	7	Tight junction protein ZO-2 OS=Homo sapiens GN=TJP2 PE=1 SV=2
Q9UFE4	0	0	0	1	0	0	0	Coiled-coil domain-containing protein 39 OS=Homo sapiens GN=CCDC39 PE=2 SV=3
Q9UGP4	0	0	20	0	10	0	0	LIM domain-containing protein 1 OS=Homo sapiens GN=LIMD1 PE=1 SV=1
Q9UHB6	0	0	3	0	6	0	0	LIM domain and actin-binding protein 1 OS=Homo sapiens GN=LIMA1 PE=1 SV=1
Q9UHB9	0	0	0	0	2	0	0	Signal recognition particle subunit SRP68 OS=Homo sapiens GN=SRP68 PE=1 SV=2
Q9UHD1	0	0	2	0	2	0	0	Cysteine and histidine-rich domain-containing protein 1 OS=Homo sapiens GN=CHORDC1 PE=1 SV=2
Q9UHX1	0	0	2	0	0	0	0	Poly(U)-binding-splicing factor PUF60 OS=Homo sapiens GN=PUF60 PE=1 SV=1
Q9UI15	0	1	2	0	0	0	4	Transgelin-3 OS=Homo sapiens GN=TAGLN3 PE=1 SV=2
Q9UID3	0	0	3	0	9	0	0	Vacuolar protein sorting-associated protein 51 homolog OS=Homo sapiens GN=VPS51 PE=1 SV=2
Q9UJU6	0	0	2	0	5	0	0	Drebrin-like protein OS=Homo sapiens GN=DBNL PE=1 SV=1
Q9UK76	0	0	7	0	3.33333	0	2	Hematological and neurological expressed 1 protein OS=Homo sapiens GN=HN1 PE=1 SV=3
Q9UKM9	0	0	22	0	0	0	0	RNA-binding protein Raly OS=Homo sapiens GN=RALY PE=1 SV=1
Q9UKX7	0	0	8	0	0	0	0	Nuclear pore complex protein Nup50 OS=Homo sapiens GN=NUP50 PE=1 SV=2
Q9UKY7	0	0	4	0	5.33333	0	0	Protein CDV3 homolog OS=Homo sapiens GN=CDV3 PE=1 SV=1
Q9ULD0	0	0	4	0	0	0	0	2-oxoglutarate dehydrogenase-like, mitochondrial OS=Homo sapiens GN=OGDHL PE=1 SV=3
Q9ULH7	0	0	0.5	0	4	0	0	MKL/myocardin-like protein 2 OS=Homo sapiens GN=MKL2 PE=1 SV=3
Q9ULJ1	0	0	0	0	0	1	0	Outer dense fiber protein 2-like OS=Homo sapiens GN=ODF2L PE=2 SV=2
Q9ULW0	0	0	11	0	1	0	0	Targeting protein for Xklp2 OS=Homo sapiens GN=TPX2 PE=1 SV=2
Q9UMR2	0	0	1.5	0	1	0	0	ATP-dependent RNA helicase DDX19B OS=Homo sapiens GN=DDX19B PE=1 SV=1
Q9UMZ2	0	0	3	0	0	0	0	Synergin gamma OS=Homo sapiens GN=SYNRG PE=1 SV=2
Q9UN86	0	0	3	0	0	0	0	Ras GTPase-activating protein-binding protein 2 OS=Homo sapiens GN=G3BP2 PE=1 SV=2
Q9UNX3	24	0	2	6	0	12	1	60S ribosomal protein L26-like 1 OS=Homo sapiens GN=RPL26L1 PE=1 SV=1
Q9UNY4	0	0	0	0	2.5	0	0	Transcription termination factor 2 OS=Homo sapiens GN=TTF2 PE=1 SV=2
Q9UPN3	0	0	0	0	0	0	0	Microtubule-actin cross-linking factor 1, isoforms 1/2/3/5 OS=Homo sapiens GN=MACF1 PE=1 SV=4
Q9UPN4	0	0	4	0	0	0	0	5-azacytidine-induced protein 1 OS=Homo sapiens GN=AZI1 PE=1 SV=3
Q9UPN7	0	0	0	0	3	0	0	Serine/threonine-protein phosphatase 6 regulatory subunit 1 OS=Homo sapiens GN=PPP6R1 PE=1 SV=5
Q9UPQ0	0	0	27.3333	0	10	0	0	LIM and calponin homology domains-containing protein 1 OS=Homo sapiens GN=LIMCH1 PE=1 SV=4
Q9UPQ9	0	0	25	0	1	0	1.33333	Trinucleotide repeat-containing gene 6B protein OS=Homo sapiens GN=TNRC6B PE=1 SV=4
Q9Y217	0	0	1	0	0	0	0	Myotubularin-related protein 6 OS=Homo sapiens GN=MTMR6 PE=1 SV=3
Q9Y230	0	0	99	0	28	0	0	RuvB-like 2 OS=Homo sapiens GN=RUVBL2 PE=1 SV=3
Q9Y265	0	0	7.5	0	0	0	0	RuvB-like 1 OS=Homo sapiens GN=RUVBL1 PE=1 SV=1
Q9Y266	0	0	6	0	1	0	0	Nuclear migration protein nudC OS=Homo sapiens GN=NUDC PE=1 SV=1
Q9Y2D5	0	0	21	0	6	0	0	A-kinase anchor protein 2 OS=Homo sapiens GN=AKAP2 PE=1 SV=3
Q9Y2J2	0	0	2	0	0	0	0	Band 4.1-like protein 3 OS=Homo sapiens GN=EPB41L3 PE=1 SV=2
Q9Y2Q9	0	0	9	0	13	0	0	28S ribosomal protein S28, mitochondrial OS=Homo sapiens GN=MRPS28 PE=1 SV=1
Q9Y2W1	0	0	5	0	0	0	0	Thyroid hormone receptor-associated protein 3 OS=Homo sapiens GN=THRAP3 PE=1 SV=2
Q9Y2W2	0	0	1	0	0	0	0	WW domain-binding protein 11 OS=Homo sapiens GN=WBP11 PE=1 SV=1
Q9Y2X3	2	0	0	0	0	0	0	Nucleolar protein 58 OS=Homo sapiens GN=NOP58 PE=1 SV=1
Q9Y2X7	0	0	0	0	1	0	0	ARF GTPase-activating protein GIT1 OS=Homo sapiens GN=GIT1 PE=1 SV=2
Q9Y2Z0	0	0	6	0	0	0	1	Suppressor of G2 allele of SKP1 homolog OS=Homo sapiens GN=SUGT1 PE=1 SV=3
Q9Y388	2	0	0	0	0	0	0	RNA-binding motif protein, X-linked 2 OS=Homo sapiens GN=RBMX2 PE=1 SV=2
Q9Y3F4	0	0	2	0	4	0	0	Serine-threonine kinase receptor-associated protein OS=Homo sapiens GN=STRAP PE=1 SV=1
Q9Y3Q8	0	0	6	0	0	0	0	TSC22 domain family protein 4 OS=Homo sapiens GN=TSC22D4 PE=1 SV=2
Q9Y3U8	10	0	3	0	0	1	2	60S ribosomal protein L36 OS=Homo sapiens GN=RPL36 PE=1 SV=3
Q9Y426	0	0	2	0	0	0	0	C2 domain-containing protein 2 OS=Homo sapiens GN=C2CD2 PE=1 SV=2
Q9Y450	0	0	1	0	6	0	0	HBS1-like protein OS=Homo sapiens GN=HBS1L PE=1 SV=1
Q9Y490	0	13	113	0	37	0	15	Talin-1 OS=Homo sapiens GN=TLN1 PE=1 SV=3
Q9Y4E1	0	0	37	0	31.3333	0	2	WASH complex subunit FAM21C OS=Homo sapiens GN=FAM21C PE=1 SV=3
Q9Y4E8	0	0	1	0	0	0	0	Ubiquitin carboxyl-terminal hydrolase 15 OS=Homo sapiens GN=USP15 PE=1 SV=3
Q9Y4F5	0	0	1	0	0	0	0	Centrosomal protein of 170 kDa protein B OS=Homo sapiens GN=CEP170B PE=1 SV=4
Q9Y4G6	0	4	3	0	2	0	0	Talin-2 OS=Homo sapiens GN=TLN2 PE=1 SV=4
Q9Y4H2	0	0	4	0	0	0	0	Insulin receptor substrate 2 OS=Homo sapiens GN=IRS2 PE=1 SV=2
Q9Y4P8	0	0	0	0	2.66667	0	0	WD repeat domain phosphoinositide-interacting protein 2 OS=Homo sapiens GN=WIPI2 PE=1 SV=1
Q9Y520	0	0	25.1429	0	5	0	0	Protein PRRC2C OS=Homo sapiens GN=PRRC2C PE=1 SV=4
Q9Y536	0	0	2	0	0	0	0	Peptidyl-prolyl cis-trans isomerase A-like 4A/B/C OS=Homo sapiens GN=PPIAL4A PE=2 SV=1
Q9Y5A9	0	0	0	0	16	0	0	YTH domain family protein 2 OS=Homo sapiens GN=YTHDF2 PE=1 SV=2
Q9Y5K6	0	0	5	0	14	0	0	CD2-associated protein OS=Homo sapiens GN=CD2AP PE=1 SV=1
Q9Y5K8	0	0	2	0	0	0	0	V-type proton ATPase subunit D OS=Homo sapiens GN=ATP6V1D PE=1 SV=1
Q9Y5Q8	0	0	2	0	0	0	0	General transcription factor 3C polypeptide 5 OS=Homo sapiens GN=GTF3C5 PE=1 SV=2
Q9Y5X1	0	0	2	0	23	0	0	Sorting nexin-9 OS=Homo sapiens GN=SNX9 PE=1 SV=1
Q9Y605	0	0	0	0	2	0	0	MORF4 family-associated protein 1 OS=Homo sapiens GN=MRFAP1 PE=1 SV=1
Q9Y613	0	0	3	0	0	0	0	FH1/FH2 domain-containing protein 1 OS=Homo sapiens GN=FHOD1 PE=1 SV=3
Q9Y618	0	3.4	45.4	0	8.4	0	0	Nuclear receptor corepressor 2 OS=Homo sapiens GN=NCOR2 PE=1 SV=2
Q9Y6C9	0	0	2	0	0	0	0	Mitochondrial carrier homolog 2 OS=Homo sapiens GN=MTCH2 PE=1 SV=1
Q9Y6G9	0	0	16	0	0	0	0	Cytoplasmic dynein 1 light intermediate chain 1 OS=Homo sapiens GN=DYNC1LI1 PE=1 SV=3
Q9Y6K9	0	0	2	0	0	0	0	NF-kappa-B essential modulator OS=Homo sapiens GN=IKBKG PE=1 SV=2
Q9Y6N9	0	0	0	0	0	0	1	Harmonin OS=Homo sapiens GN=USH1C PE=1 SV=3
Q9Y6X2	0	0	2	0	0	0	0	E3 SUMO-protein ligase PIAS3 OS=Homo sapiens GN=PIAS3 PE=1 SV=2

## Sheet: SpectralCounts897_final
Accession	37-BioID2	36-BioID2	BioID2-36	description
A0JNW5	0	2	0	UHRF1-binding protein 1-like OS=Homo sapiens GN=UHRF1BP1L PE=1 SV=2
A1L390	2	0	0	Pleckstrin homology domain-containing family G member 3 OS=Homo sapiens GN=PLEKHG3 PE=1 SV=1
A2RTX5	2	0	0	Probable threonine--tRNA ligase 2, cytoplasmic OS=Homo sapiens GN=TARSL2 PE=1 SV=1
A5YKK6	5.5	0	0	CCR4-NOT transcription complex subunit 1 OS=Homo sapiens GN=CNOT1 PE=1 SV=2
A6NCN2	0	0	0	Putative keratin-81-like protein KRT121P OS=Homo sapiens GN=KRT121P PE=5 SV=4
A6NKD9	10	0	0	Coiled-coil domain-containing protein 85C OS=Homo sapiens GN=CCDC85C PE=1 SV=1
A6NKT7	51	21	76	RanBP2-like and GRIP domain-containing protein 3 OS=Homo sapiens GN=RGPD3 PE=2 SV=2
B2RXH4	0	0	0	BTB/POZ domain-containing protein 18 OS=Homo sapiens GN=BTBD18 PE=2 SV=1
F5H284	2	0	0	Peptidyl-prolyl cis-trans isomerase A-like 4D OS=Homo sapiens GN=PPIAL4D PE=3 SV=1
O00151	16	5	0	PDZ and LIM domain protein 1 OS=Homo sapiens GN=PDLIM1 PE=1 SV=4
O00193	6	6	0	Small acidic protein OS=Homo sapiens GN=SMAP PE=1 SV=1
O00213	2	0	0	Amyloid beta A4 precursor protein-binding family B member 1 OS=Homo sapiens GN=APBB1 PE=1 SV=2
O00221	2	3	0	NF-kappa-B inhibitor epsilon OS=Homo sapiens GN=NFKBIE PE=1 SV=3
O00401	1	0	0	Neural Wiskott-Aldrich syndrome protein OS=Homo sapiens GN=WASL PE=1 SV=2
O00443	2	0	0	Phosphatidylinositol 4-phosphate 3-kinase C2 domain-containing subunit alpha OS=Homo sapiens GN=PIK3C2A PE=1 SV=2
O00445	1	0	0	Synaptotagmin-5 OS=Homo sapiens GN=SYT5 PE=2 SV=2
O00483	10	0	0	NADH dehydrogenase [ubiquinone] 1 alpha subcomplex subunit 4 OS=Homo sapiens GN=NDUFA4 PE=1 SV=1
O00534	0	0	0	von Willebrand factor A domain-containing protein 5A OS=Homo sapiens GN=VWA5A PE=2 SV=2
O00571	94.5	79	30	ATP-dependent RNA helicase DDX3X OS=Homo sapiens GN=DDX3X PE=1 SV=3
O14556	8	0	0	Glyceraldehyde-3-phosphate dehydrogenase, testis-specific OS=Homo sapiens GN=GAPDHS PE=1 SV=2
O14559	1	0	0	Rho GTPase-activating protein 33 OS=Homo sapiens GN=ARHGAP33 PE=1 SV=2
O14613	4	9	0	Cdc42 effector protein 2 OS=Homo sapiens GN=CDC42EP2 PE=1 SV=1
O14617	0	0	0	AP-3 complex subunit delta-1 OS=Homo sapiens GN=AP3D1 PE=1 SV=1
O14639	5	3	0	Actin-binding LIM protein 1 OS=Homo sapiens GN=ABLIM1 PE=1 SV=3
O14640	8	4	6	Segment polarity protein dishevelled homolog DVL-1 OS=Homo sapiens GN=DVL1 PE=1 SV=2
O14641	87	96	53	Segment polarity protein dishevelled homolog DVL-2 OS=Homo sapiens GN=DVL2 PE=1 SV=1
O14715	31	18	46	RANBP2-like and GRIP domain-containing protein 8 OS=Homo sapiens GN=RGPD8 PE=1 SV=2
O14737	4	1	0	Programmed cell death protein 5 OS=Homo sapiens GN=PDCD5 PE=1 SV=3
O14950	0	3	0	Myosin regulatory light chain 12B OS=Homo sapiens GN=MYL12B PE=1 SV=2
O14974	2	0	0	Protein phosphatase 1 regulatory subunit 12A OS=Homo sapiens GN=PPP1R12A PE=1 SV=1
O14976	1	0	0	Cyclin-G-associated kinase OS=Homo sapiens GN=GAK PE=1 SV=2
O14979	7	6	0	Heterogeneous nuclear ribonucleoprotein D-like OS=Homo sapiens GN=HNRNPDL PE=1 SV=3
O15013	0	2	0	Rho guanine nucleotide exchange factor 10 OS=Homo sapiens GN=ARHGEF10 PE=1 SV=4
O15027	4	0	0	Protein transport protein Sec16A OS=Homo sapiens GN=SEC16A PE=1 SV=3
O15042	2	0	0	U2 snRNP-associated SURP motif-containing protein OS=Homo sapiens GN=U2SURP PE=1 SV=2
O15061	2.33333	0	0	Synemin OS=Homo sapiens GN=SYNM PE=1 SV=2
O15231	11	5.5	0	Zinc finger protein 185 OS=Homo sapiens GN=ZNF185 PE=1 SV=3
O15234	5	0	0	Protein CASC3 OS=Homo sapiens GN=CASC3 PE=1 SV=2
O15355	0	3	0	Protein phosphatase 1G OS=Homo sapiens GN=PPM1G PE=1 SV=1
O15357	6	1	0	Phosphatidylinositol 3,4,5-trisphosphate 5-phosphatase 2 OS=Homo sapiens GN=INPPL1 PE=1 SV=2
O15371	6	3	0	Eukaryotic translation initiation factor 3 subunit D OS=Homo sapiens GN=EIF3D PE=1 SV=1
O15372	0	6	0	Eukaryotic translation initiation factor 3 subunit H OS=Homo sapiens GN=EIF3H PE=1 SV=1
O15397	0	4	0	Importin-8 OS=Homo sapiens GN=IPO8 PE=1 SV=2
O15446	0	0	0	DNA-directed RNA polymerase I subunit RPA34 OS=Homo sapiens GN=CD3EAP PE=1 SV=1
O15523	55	38	22	ATP-dependent RNA helicase DDX3Y OS=Homo sapiens GN=DDX3Y PE=1 SV=2
O43143	3	4	0	Putative pre-mRNA-splicing factor ATP-dependent RNA helicase DHX15 OS=Homo sapiens GN=DHX15 PE=1 SV=2
O43181	3	0	0	NADH dehydrogenase [ubiquinone] iron-sulfur protein 4, mitochondrial OS=Homo sapiens GN=NDUFS4 PE=1 SV=1
O43237	6	0	0	Cytoplasmic dynein 1 light intermediate chain 2 OS=Homo sapiens GN=DYNC1LI2 PE=1 SV=1
O43290	26	4	0	U4/U6.U5 tri-snRNP-associated protein 1 OS=Homo sapiens GN=SART1 PE=1 SV=1
O43294	2	7	0	Transforming growth factor beta-1-induced transcript 1 protein OS=Homo sapiens GN=TGFB1I1 PE=1 SV=2
O43390	6	1	1.33333	Heterogeneous nuclear ribonucleoprotein R OS=Homo sapiens GN=HNRNPR PE=1 SV=1
O43395	7	0	0	U4/U6 small nuclear ribonucleoprotein Prp3 OS=Homo sapiens GN=PRPF3 PE=1 SV=2
O43396	0	0	3	Thioredoxin-like protein 1 OS=Homo sapiens GN=TXNL1 PE=1 SV=3
O43399	3	31	0	Tumor protein D54 OS=Homo sapiens GN=TPD52L2 PE=1 SV=2
O43432	8	5	0	Eukaryotic translation initiation factor 4 gamma 3 OS=Homo sapiens GN=EIF4G3 PE=1 SV=2
O43491	95.75	4	0	Band 4.1-like protein 2 OS=Homo sapiens GN=EPB41L2 PE=1 SV=1
O43670	1	0	0	Zinc finger protein 207 OS=Homo sapiens GN=ZNF207 PE=1 SV=1
O43815	2	4	0	Striatin OS=Homo sapiens GN=STRN PE=1 SV=4
O60229	2	2	0	Kalirin OS=Homo sapiens GN=KALRN PE=1 SV=2
O60313	2	0	0	Dynamin-like 120 kDa protein, mitochondrial OS=Homo sapiens GN=OPA1 PE=1 SV=3
O60333	4.25	0	0	Kinesin-like protein KIF1B OS=Homo sapiens GN=KIF1B PE=1 SV=5
O60437	10	0	0	Periplakin OS=Homo sapiens GN=PPL PE=1 SV=4
O60447	2	0	0	Ecotropic viral integration site 5 protein homolog OS=Homo sapiens GN=EVI5 PE=1 SV=3
O60504	0	3	0	Vinexin OS=Homo sapiens GN=SORBS3 PE=1 SV=2
O60506	6.8	8.2	1.6	Heterogeneous nuclear ribonucleoprotein Q OS=Homo sapiens GN=SYNCRIP PE=1 SV=2
O60563	2	0	0	Cyclin-T1 OS=Homo sapiens GN=CCNT1 PE=1 SV=1
O60664	7	11.5	0	Perilipin-3 OS=Homo sapiens GN=PLIN3 PE=1 SV=3
O60701	0	0	0	UDP-glucose 6-dehydrogenase OS=Homo sapiens GN=UGDH PE=1 SV=1
O60716	39	4.25	0	Catenin delta-1 OS=Homo sapiens GN=CTNND1 PE=1 SV=1
O60812	1	0	0	Heterogeneous nuclear ribonucleoprotein C-like 1 OS=Homo sapiens GN=HNRNPCL1 PE=1 SV=1
O60814	2	2	4	Histone H2B type 1-K OS=Homo sapiens GN=HIST1H2BK PE=1 SV=3
O60841	0	0	0	Eukaryotic translation initiation factor 5B OS=Homo sapiens GN=EIF5B PE=1 SV=4
O60884	2	0	0	DnaJ homolog subfamily A member 2 OS=Homo sapiens GN=DNAJA2 PE=1 SV=1
O75128	7.42857	6.42857	0	Protein cordon-bleu OS=Homo sapiens GN=COBL PE=1 SV=2
O75145	1	0	0	Liprin-alpha-3 OS=Homo sapiens GN=PPFIA3 PE=1 SV=3
O75150	1	0	0	E3 ubiquitin-protein ligase BRE1B OS=Homo sapiens GN=RNF40 PE=1 SV=4
O75175	11.6667	0	0	CCR4-NOT transcription complex subunit 3 OS=Homo sapiens GN=CNOT3 PE=1 SV=1
O75179	117.5	2	1	Ankyrin repeat domain-containing protein 17 OS=Homo sapiens GN=ANKRD17 PE=1 SV=3
O75334	2	0	0	Liprin-alpha-2 OS=Homo sapiens GN=PPFIA2 PE=1 SV=2
O75335	1	0	0	Liprin-alpha-4 OS=Homo sapiens GN=PPFIA4 PE=2 SV=2
O75369	40	46.3333	10.3333	Filamin-B OS=Homo sapiens GN=FLNB PE=1 SV=2
O75376	35	3	0	Nuclear receptor corepressor 1 OS=Homo sapiens GN=NCOR1 PE=1 SV=2
O75391	2	0	0	Sperm-associated antigen 7 OS=Homo sapiens GN=SPAG7 PE=1 SV=2
O75398	8	0	0	Deformed epidermal autoregulatory factor 1 homolog OS=Homo sapiens GN=DEAF1 PE=1 SV=1
O75400	0	2	0	Pre-mRNA-processing factor 40 homolog A OS=Homo sapiens GN=PRPF40A PE=1 SV=2
O75494	0	2	2	Serine/arginine-rich splicing factor 10 OS=Homo sapiens GN=SRSF10 PE=1 SV=1
O75526	2	0	1	RNA-binding motif protein, X-linked-like-2 OS=Homo sapiens GN=RBMXL2 PE=1 SV=3
O75528	2	0	0	Transcriptional adapter 3 OS=Homo sapiens GN=TADA3 PE=1 SV=1
O75533	17	1.5	0	Splicing factor 3B subunit 1 OS=Homo sapiens GN=SF3B1 PE=1 SV=3
O75643	3.5	0	0	U5 small nuclear ribonucleoprotein 200 kDa helicase OS=Homo sapiens GN=SNRNP200 PE=1 SV=2
O75746	2	0	0	Calcium-binding mitochondrial carrier protein Aralar1 OS=Homo sapiens GN=SLC25A12 PE=1 SV=2
O75815	2	0	0	Breast cancer anti-estrogen resistance protein 3 OS=Homo sapiens GN=BCAR3 PE=1 SV=1
O75821	2	0	0	Eukaryotic translation initiation factor 3 subunit G OS=Homo sapiens GN=EIF3G PE=1 SV=2
O75925	9	9	0	E3 SUMO-protein ligase PIAS1 OS=Homo sapiens GN=PIAS1 PE=1 SV=2
O75928	9	0	0	E3 SUMO-protein ligase PIAS2 OS=Homo sapiens GN=PIAS2 PE=1 SV=3
O75934	16	3	0	Pre-mRNA-splicing factor SPF27 OS=Homo sapiens GN=BCAS2 PE=1 SV=1
O75962	4	6	2	Triple functional domain protein OS=Homo sapiens GN=TRIO PE=1 SV=2
O75970	0	1	0	Multiple PDZ domain protein OS=Homo sapiens GN=MPDZ PE=1 SV=2
O76070	9	1	0	Gamma-synuclein OS=Homo sapiens GN=SNCG PE=1 SV=2
O94776	2	0	0	Metastasis-associated protein MTA2 OS=Homo sapiens GN=MTA2 PE=1 SV=1
O94826	6	0	0	Mitochondrial import receptor subunit TOM70 OS=Homo sapiens GN=TOMM70A PE=1 SV=1
O94875	3.66667	5.66667	11.9167	Sorbin and SH3 domain-containing protein 2 OS=Homo sapiens GN=SORBS2 PE=1 SV=3
O94906	2	0	0	Pre-mRNA-processing factor 6 OS=Homo sapiens GN=PRPF6 PE=1 SV=1
O94913	1	0	0	Pre-mRNA cleavage complex 2 protein Pcf11 OS=Homo sapiens GN=PCF11 PE=1 SV=3
O94991	2	0	0	SLIT and NTRK-like protein 5 OS=Homo sapiens GN=SLITRK5 PE=2 SV=2
O95169	2	0	0	NADH dehydrogenase [ubiquinone] 1 beta subcomplex subunit 8, mitochondrial OS=Homo sapiens GN=NDUFB8 PE=1 SV=1
O95197	3	0	0	Reticulon-3 OS=Homo sapiens GN=RTN3 PE=1 SV=2
O95219	0	2	0	Sorting nexin-4 OS=Homo sapiens GN=SNX4 PE=1 SV=1
O95373	0	3	0	Importin-7 OS=Homo sapiens GN=IPO7 PE=1 SV=1
O95391	2	4	0	Pre-mRNA-splicing factor SLU7 OS=Homo sapiens GN=SLU7 PE=1 SV=2
O95400	8	4	0	CD2 antigen cytoplasmic tail-binding protein 2 OS=Homo sapiens GN=CD2BP2 PE=1 SV=1
O95425	87	0	0	Supervillin OS=Homo sapiens GN=SVIL PE=1 SV=2
O95544	0	0	0	NAD kinase OS=Homo sapiens GN=NADK PE=1 SV=1
O95721	5	0	0	Synaptosomal-associated protein 29 OS=Homo sapiens GN=SNAP29 PE=1 SV=1
O95741	2	0	0	Copine-6 OS=Homo sapiens GN=CPNE6 PE=1 SV=3
O95817	0	1	0	BAG family molecular chaperone regulator 3 OS=Homo sapiens GN=BAG3 PE=1 SV=3
O95905	1	0	0	Protein SGT1 OS=Homo sapiens GN=ECD PE=1 SV=1
P00387	0	0	0	NADH-cytochrome b5 reductase 3 OS=Homo sapiens GN=CYB5R3 PE=1 SV=3
P01814	0	0	0	Ig heavy chain V-II region OU OS=Homo sapiens PE=1 SV=1
P01857	80	0	0	Ig gamma-1 chain C region OS=Homo sapiens GN=IGHG1 PE=1 SV=1
P01859	48	0	0	Ig gamma-2 chain C region OS=Homo sapiens GN=IGHG2 PE=1 SV=2
P01860	1	0	0	Ig gamma-3 chain C region OS=Homo sapiens GN=IGHG3 PE=1 SV=2
P01861	4	0	0	Ig gamma-4 chain C region OS=Homo sapiens GN=IGHG4 PE=1 SV=1
P02545	0	0	0	Prelamin-A/C OS=Homo sapiens GN=LMNA PE=1 SV=1
P02810	1	0	0	Salivary acidic proline-rich phosphoprotein 1/2 OS=Homo sapiens GN=PRH1 PE=1 SV=2
P04080	0	0	4	Cystatin-B OS=Homo sapiens GN=CSTB PE=1 SV=2
P04083	15	4	0	Annexin A1 OS=Homo sapiens GN=ANXA1 PE=1 SV=2
P04150	17.4444	6	1.55556	Glucocorticoid receptor OS=Homo sapiens GN=NR3C1 PE=1 SV=1
P04745	2	0	0	Alpha-amylase 1 OS=Homo sapiens GN=AMY1A PE=1 SV=2
P04746	2	0	0	Pancreatic alpha-amylase OS=Homo sapiens GN=AMY2A PE=1 SV=2
P04908	2	0	0	Histone H2A type 1-B/E OS=Homo sapiens GN=HIST1H2AB PE=1 SV=2
P05783	3	1	1	Keratin, type I cytoskeletal 18 OS=Homo sapiens GN=KRT18 PE=1 SV=2
P06703	19	5	2	Protein S100-A6 OS=Homo sapiens GN=S100A6 PE=1 SV=1
P06748	22	2	6	Nucleophosmin OS=Homo sapiens GN=NPM1 PE=1 SV=2
P06899	2	2	4	Histone H2B type 1-J OS=Homo sapiens GN=HIST1H2BJ PE=1 SV=3
P07195	0	0	0	L-lactate dehydrogenase B chain OS=Homo sapiens GN=LDHB PE=1 SV=2
P07205	0	0	3	Phosphoglycerate kinase 2 OS=Homo sapiens GN=PGK2 PE=1 SV=3
P07737	2	0	0	Profilin-1 OS=Homo sapiens GN=PFN1 PE=1 SV=2
P07910	3.75	0	0	Heterogeneous nuclear ribonucleoproteins C1/C2 OS=Homo sapiens GN=HNRNPC PE=1 SV=4
P07954	2	0	0	Fumarate hydratase, mitochondrial OS=Homo sapiens GN=FH PE=1 SV=3
P08195	1	6	0	4F2 cell-surface antigen heavy chain OS=Homo sapiens GN=SLC3A2 PE=1 SV=3
P08708	0	2	0	40S ribosomal protein S17 OS=Homo sapiens GN=RPS17 PE=1 SV=2
P09622	1	0	0	Dihydrolipoyl dehydrogenase, mitochondrial OS=Homo sapiens GN=DLD PE=1 SV=2
P09651	51	40	7	Heterogeneous nuclear ribonucleoprotein A1 OS=Homo sapiens GN=HNRNPA1 PE=1 SV=5
P09874	0	0	0	Poly [ADP-ribose] polymerase 1 OS=Homo sapiens GN=PARP1 PE=1 SV=4
P0C0S5	2	0	0	Histone H2A.Z OS=Homo sapiens GN=H2AFZ PE=1 SV=2
P0C0S8	2	0	0	Histone H2A type 1 OS=Homo sapiens GN=HIST1H2AG PE=1 SV=2
P0CW22	0	2	0	40S ribosomal protein S17-like OS=Homo sapiens GN=RPS17L PE=1 SV=1
P0DJD0	29	2	53	RANBP2-like and GRIP domain-containing protein 1 OS=Homo sapiens GN=RGPD1 PE=2 SV=1
P0DJD1	27	2	53	RANBP2-like and GRIP domain-containing protein 2 OS=Homo sapiens GN=RGPD2 PE=2 SV=1
P10244	9	0	0	Myb-related protein B OS=Homo sapiens GN=MYBL2 PE=1 SV=1
P10515	2	0	0	Dihydrolipoyllysine-residue acetyltransferase component of pyruvate dehydrogenase complex, mitochondrial OS=Homo sapiens GN=DLAT PE=1 SV=3
P11137	2.5	10.25	0	Microtubule-associated protein 2 OS=Homo sapiens GN=MAP2 PE=1 SV=4
P11177	6	0	0	Pyruvate dehydrogenase E1 component subunit beta, mitochondrial OS=Homo sapiens GN=PDHB PE=1 SV=3
P11413	2	0	0	Glucose-6-phosphate 1-dehydrogenase OS=Homo sapiens GN=G6PD PE=1 SV=4
P11712	0	0	0	Cytochrome P450 2C9 OS=Homo sapiens GN=CYP2C9 PE=1 SV=3
P11717	3	2	0	Cation-independent mannose-6-phosphate receptor OS=Homo sapiens GN=IGF2R PE=1 SV=3
P11940	7	0	0	Polyadenylate-binding protein 1 OS=Homo sapiens GN=PABPC1 PE=1 SV=2
P12273	0	0	1	Prolactin-inducible protein OS=Homo sapiens GN=PIP PE=1 SV=1
P13797	0	2	0	Plastin-3 OS=Homo sapiens GN=PLS3 PE=1 SV=4
P13804	2	0	0	Electron transfer flavoprotein subunit alpha, mitochondrial OS=Homo sapiens GN=ETFA PE=1 SV=1
P13861	9	16	0	cAMP-dependent protein kinase type II-alpha regulatory subunit OS=Homo sapiens GN=PRKAR2A PE=1 SV=2
P14625	2	0	0	Endoplasmin OS=Homo sapiens GN=HSP90B1 PE=1 SV=1
P14866	11	6	1	Heterogeneous nuclear ribonucleoprotein L OS=Homo sapiens GN=HNRNPL PE=1 SV=2
P15104	8	0	0	Glutamine synthetase OS=Homo sapiens GN=GLUL PE=1 SV=4
P15311	2	1	0	Ezrin OS=Homo sapiens GN=EZR PE=1 SV=4
P15880	0	0	0	40S ribosomal protein S2 OS=Homo sapiens GN=RPS2 PE=1 SV=2
P16104	2	0	0	Histone H2AX OS=Homo sapiens GN=H2AFX PE=1 SV=2
P16949	5	5	0	Stathmin OS=Homo sapiens GN=STMN1 PE=1 SV=3
P17275	2	0	0	Transcription factor jun-B OS=Homo sapiens GN=JUNB PE=1 SV=1
P17844	27	15	8	Probable ATP-dependent RNA helicase DDX5 OS=Homo sapiens GN=DDX5 PE=1 SV=1
P18206	7	2	0	Vinculin OS=Homo sapiens GN=VCL PE=1 SV=4
P18615	2	0	0	Negative elongation factor E OS=Homo sapiens GN=NELFE PE=1 SV=3
P18621	2	0	0	60S ribosomal protein L17 OS=Homo sapiens GN=RPL17 PE=1 SV=3
P19013	0	0	1	Keratin, type II cytoskeletal 4 OS=Homo sapiens GN=KRT4 PE=1 SV=4
P19105	0	3	0	Myosin regulatory light chain 12A OS=Homo sapiens GN=MYL12A PE=1 SV=2
P19961	2	0	0	Alpha-amylase 2B OS=Homo sapiens GN=AMY2B PE=1 SV=1
P20290	6	2	0	Transcription factor BTF3 OS=Homo sapiens GN=BTF3 PE=1 SV=1
P20671	2	0	0	Histone H2A type 1-D OS=Homo sapiens GN=HIST1H2AD PE=1 SV=2
P20700	0	0	0	Lamin-B1 OS=Homo sapiens GN=LMNB1 PE=1 SV=2
P20810	2	5.55556	0	Calpastatin OS=Homo sapiens GN=CAST PE=1 SV=4
P20851	0	0	0	C4b-binding protein beta chain OS=Homo sapiens GN=C4BPB PE=1 SV=1
P20962	0	2	0	Parathymosin OS=Homo sapiens GN=PTMS PE=1 SV=2
P21283	0	0	0	V-type proton ATPase subunit C 1 OS=Homo sapiens GN=ATP6V1C1 PE=1 SV=4
P21291	6	0	3	Cysteine and glycine-rich protein 1 OS=Homo sapiens GN=CSRP1 PE=1 SV=3
P22061	7	4	0	Protein-L-isoaspartate(D-aspartate) O-methyltransferase OS=Homo sapiens GN=PCMT1 PE=1 SV=4
P22234	0	1	0	Multifunctional protein ADE2 OS=Homo sapiens GN=PAICS PE=1 SV=3
P22626	78	42	43	Heterogeneous nuclear ribonucleoproteins A2/B1 OS=Homo sapiens GN=HNRNPA2B1 PE=1 SV=2
P22695	3	0	0	Cytochrome b-c1 complex subunit 2, mitochondrial OS=Homo sapiens GN=UQCRC2 PE=1 SV=3
P23246	19	18	0	Splicing factor, proline- and glutamine-rich OS=Homo sapiens GN=SFPQ PE=1 SV=2
P23284	5	0	0	Peptidyl-prolyl cis-trans isomerase B OS=Homo sapiens GN=PPIB PE=1 SV=2
P23443	2	0	0	Ribosomal protein S6 kinase beta-1 OS=Homo sapiens GN=RPS6KB1 PE=1 SV=2
P23527	2	2	4	Histone H2B type 1-O OS=Homo sapiens GN=HIST1H2BO PE=1 SV=3
P23588	20	14	2	Eukaryotic translation initiation factor 4B OS=Homo sapiens GN=EIF4B PE=1 SV=2
P25205	19	0	0	DNA replication licensing factor MCM3 OS=Homo sapiens GN=MCM3 PE=1 SV=3
P25685	3	1	2	DnaJ homolog subfamily B member 1 OS=Homo sapiens GN=DNAJB1 PE=1 SV=4
P25787	1	0	0	Proteasome subunit alpha type-2 OS=Homo sapiens GN=PSMA2 PE=1 SV=2
P26038	2	6	0	Moesin OS=Homo sapiens GN=MSN PE=1 SV=3
P26368	17	12	4	Splicing factor U2AF 65 kDa subunit OS=Homo sapiens GN=U2AF2 PE=1 SV=4
P26373	0	0	0	60S ribosomal protein L13 OS=Homo sapiens GN=RPL13 PE=1 SV=4
P26599	10	4	0	Polypyrimidine tract-binding protein 1 OS=Homo sapiens GN=PTBP1 PE=1 SV=1
P26639	2	0	0	Threonine--tRNA ligase, cytoplasmic OS=Homo sapiens GN=TARS PE=1 SV=3
P26641	2	0	0	Elongation factor 1-gamma OS=Homo sapiens GN=EEF1G PE=1 SV=3
P27635	0	5	0	60S ribosomal protein L10 OS=Homo sapiens GN=RPL10 PE=1 SV=4
P27694	2	0	0	Replication protein A 70 kDa DNA-binding subunit OS=Homo sapiens GN=RPA1 PE=1 SV=2
P27797	1	0	0	Calreticulin OS=Homo sapiens GN=CALR PE=1 SV=1
P27816	17.6667	9	9.33333	Isoform 4 of Microtubule-associated protein 4 OS=Homo sapiens GN=MAP4
P28066	1	0	0	Proteasome subunit alpha type-5 OS=Homo sapiens GN=PSMA5 PE=1 SV=3
P28290	36.6667	4	0	Sperm-specific antigen 2 OS=Homo sapiens GN=SSFA2 PE=1 SV=3
P28329	0	0	0	Choline O-acetyltransferase OS=Homo sapiens GN=CHAT PE=1 SV=4
P28331	5	0	0	NADH-ubiquinone oxidoreductase 75 kDa subunit, mitochondrial OS=Homo sapiens GN=NDUFS1 PE=1 SV=3
P28715	0	2	0	DNA repair protein complementing XP-G cells OS=Homo sapiens GN=ERCC5 PE=1 SV=3
P29558	1	0	0	RNA-binding motif, single-stranded-interacting protein 1 OS=Homo sapiens GN=RBMS1 PE=1 SV=3
P29692	6.5	0	1	Elongation factor 1-delta OS=Homo sapiens GN=EEF1D PE=1 SV=5
P30041	7	2	2	Peroxiredoxin-6 OS=Homo sapiens GN=PRDX6 PE=1 SV=3
P30044	4.25	0	0	Peroxiredoxin-5, mitochondrial OS=Homo sapiens GN=PRDX5 PE=1 SV=4
P30049	0	0	0	ATP synthase subunit delta, mitochondrial OS=Homo sapiens GN=ATP5D PE=1 SV=2
P30414	0	0	0	NK-tumor recognition protein OS=Homo sapiens GN=NKTR PE=1 SV=2
P30613	0	0	0	Pyruvate kinase PKLR OS=Homo sapiens GN=PKLR PE=1 SV=2
P30876	2	0	0	DNA-directed RNA polymerase II subunit RPB2 OS=Homo sapiens GN=POLR2B PE=1 SV=1
P31323	2	0	0	cAMP-dependent protein kinase type II-beta regulatory subunit OS=Homo sapiens GN=PRKAR2B PE=1 SV=3
P31689	24	0	0	DnaJ homolog subfamily A member 1 OS=Homo sapiens GN=DNAJA1 PE=1 SV=2
P31948	1	0	0	Stress-induced-phosphoprotein 1 OS=Homo sapiens GN=STIP1 PE=1 SV=1
P32969	2	2	0	60S ribosomal protein L9 OS=Homo sapiens GN=RPL9 PE=1 SV=1
P33176	2	0	0	Kinesin-1 heavy chain OS=Homo sapiens GN=KIF5B PE=1 SV=1
P33240	1	0	0	Cleavage stimulation factor subunit 2 OS=Homo sapiens GN=CSTF2 PE=1 SV=1
P33778	2	2	4	Histone H2B type 1-B OS=Homo sapiens GN=HIST1H2BB PE=1 SV=2
P33981	4	2	0	Dual specificity protein kinase TTK OS=Homo sapiens GN=TTK PE=1 SV=2
P35232	3	0	0	Prohibitin OS=Homo sapiens GN=PHB PE=1 SV=1
P35241	1.66667	1	0	Radixin OS=Homo sapiens GN=RDX PE=1 SV=1
P35268	2	0	1	60S ribosomal protein L22 OS=Homo sapiens GN=RPL22 PE=1 SV=2
P35568	2	0	0	Insulin receptor substrate 1 OS=Homo sapiens GN=IRS1 PE=1 SV=1
P35637	9	13	4	RNA-binding protein FUS OS=Homo sapiens GN=FUS PE=1 SV=1
P35658	15	7	46.6	Nuclear pore complex protein Nup214 OS=Homo sapiens GN=NUP214 PE=1 SV=2
P35813	1.66667	0	0	Protein phosphatase 1A OS=Homo sapiens GN=PPM1A PE=1 SV=1
P35998	114	4	0	26S protease regulatory subunit 7 OS=Homo sapiens GN=PSMC2 PE=1 SV=3
P37802	10	6	4	Transgelin-2 OS=Homo sapiens GN=TAGLN2 PE=1 SV=3
P38159	3.33333	2.66667	5.66667	RNA-binding motif protein, X chromosome OS=Homo sapiens GN=RBMX PE=1 SV=3
P38919	1	0	1	Eukaryotic initiation factor 4A-III OS=Homo sapiens GN=EIF4A3 PE=1 SV=4
P39023	6	4	8	60S ribosomal protein L3 OS=Homo sapiens GN=RPL3 PE=1 SV=2
P40227	3	0	0	T-complex protein 1 subunit zeta OS=Homo sapiens GN=CCT6A PE=1 SV=3
P40763	6	12	0	Signal transducer and activator of transcription 3 OS=Homo sapiens GN=STAT3 PE=1 SV=2
P40855	0	2	0	Peroxisomal biogenesis factor 19 OS=Homo sapiens GN=PEX19 PE=1 SV=1
P41208	0	8	0	Centrin-2 OS=Homo sapiens GN=CETN2 PE=1 SV=1
P42166	8	4	0	Lamina-associated polypeptide 2, isoform alpha OS=Homo sapiens GN=TMPO PE=1 SV=2
P42167	6	4	0	Lamina-associated polypeptide 2, isoforms beta/gamma OS=Homo sapiens GN=TMPO PE=1 SV=2
P42224	11	6	0	Signal transducer and activator of transcription 1-alpha/beta OS=Homo sapiens GN=STAT1 PE=1 SV=2
P42694	4	0	0	Probable helicase with zinc finger domain OS=Homo sapiens GN=HELZ PE=1 SV=2
P43243	20.5	10.5	0	Matrin-3 OS=Homo sapiens GN=MATR3 PE=1 SV=2
P43304	2	0	0	Glycerol-3-phosphate dehydrogenase, mitochondrial OS=Homo sapiens GN=GPD2 PE=1 SV=3
P43487	0	13	0	Ran-specific GTPase-activating protein OS=Homo sapiens GN=RANBP1 PE=1 SV=1
P46013	8	0	1	Antigen KI-67 OS=Homo sapiens GN=MKI67 PE=1 SV=2
P46060	2	3	16	Ran GTPase-activating protein 1 OS=Homo sapiens GN=RANGAP1 PE=1 SV=1
P46777	2	0	1	60S ribosomal protein L5 OS=Homo sapiens GN=RPL5 PE=1 SV=3
P46778	12	0	4	60S ribosomal protein L21 OS=Homo sapiens GN=RPL21 PE=1 SV=2
P46779	0	0	2	60S ribosomal protein L28 OS=Homo sapiens GN=RPL28 PE=1 SV=3
P46781	0	0	1	40S ribosomal protein S9 OS=Homo sapiens GN=RPS9 PE=1 SV=3
P46821	58	27	0	Microtubule-associated protein 1B OS=Homo sapiens GN=MAP1B PE=1 SV=2
P48634	6.25	0	0	Protein PRRC2A OS=Homo sapiens GN=PRRC2A PE=1 SV=3
P48643	55	23	0	T-complex protein 1 subunit epsilon OS=Homo sapiens GN=CCT5 PE=1 SV=1
P49023	4.75	2	0	Paxillin OS=Homo sapiens GN=PXN PE=1 SV=3
P49207	0	0	0	60S ribosomal protein L34 OS=Homo sapiens GN=RPL34 PE=1 SV=3
P49321	15	8	0	Nuclear autoantigenic sperm protein OS=Homo sapiens GN=NASP PE=1 SV=2
P49750	4.66667	0	0	YLP motif-containing protein 1 OS=Homo sapiens GN=YLPM1 PE=1 SV=3
P49754	0	0	0	Vacuolar protein sorting-associated protein 41 homolog OS=Homo sapiens GN=VPS41 PE=1 SV=3
P49756	2	0	0	RNA-binding protein 25 OS=Homo sapiens GN=RBM25 PE=1 SV=3
P49790	4	0	0	Nuclear pore complex protein Nup153 OS=Homo sapiens GN=NUP153 PE=1 SV=2
P49792	209	138	351	E3 SUMO-protein ligase RanBP2 OS=Homo sapiens GN=RANBP2 PE=1 SV=2
P49821	4	0	0	NADH dehydrogenase [ubiquinone] flavoprotein 1, mitochondrial OS=Homo sapiens GN=NDUFV1 PE=1 SV=4
P50213	7	0	0	Isocitrate dehydrogenase [NAD] subunit alpha, mitochondrial OS=Homo sapiens GN=IDH3A PE=1 SV=1
P50402	2	0	0	Emerin OS=Homo sapiens GN=EMD PE=1 SV=1
P50454	0	0	0	Serpin H1 OS=Homo sapiens GN=SERPINH1 PE=1 SV=2
P50502	4	2	0	Hsc70-interacting protein OS=Homo sapiens GN=ST13 PE=1 SV=2
P50542	0	8	0	Peroxisomal targeting signal 1 receptor OS=Homo sapiens GN=PEX5 PE=1 SV=3
P50548	1	0	0	ETS domain-containing transcription factor ERF OS=Homo sapiens GN=ERF PE=1 SV=2
P50747	0	9	2	Biotin--protein ligase OS=Homo sapiens GN=HLCS PE=1 SV=1
P50990	4	4	0	T-complex protein 1 subunit theta OS=Homo sapiens GN=CCT8 PE=1 SV=4
P51114	4	0	0	Fragile X mental retardation syndrome-related protein 1 OS=Homo sapiens GN=FXR1 PE=1 SV=3
P51116	10	0	0	Fragile X mental retardation syndrome-related protein 2 OS=Homo sapiens GN=FXR2 PE=1 SV=2
P51530	0	0	0	DNA replication ATP-dependent helicase/nuclease DNA2 OS=Homo sapiens GN=DNA2 PE=1 SV=3
P51553	3	0	0	Isocitrate dehydrogenase [NAD] subunit gamma, mitochondrial OS=Homo sapiens GN=IDH3G PE=1 SV=1
P51610	15	17.75	5.25	Host cell factor 1 OS=Homo sapiens GN=HCFC1 PE=1 SV=2
P51617	16	7	0	Interleukin-1 receptor-associated kinase 1 OS=Homo sapiens GN=IRAK1 PE=1 SV=2
P51649	6	0	0	Succinate-semialdehyde dehydrogenase, mitochondrial OS=Homo sapiens GN=ALDH5A1 PE=1 SV=2
P51858	0	1	0	Hepatoma-derived growth factor OS=Homo sapiens GN=HDGF PE=1 SV=1
P51991	13	12	2	Heterogeneous nuclear ribonucleoprotein A3 OS=Homo sapiens GN=HNRNPA3 PE=1 SV=2
P52292	2	0	0	Importin subunit alpha-1 OS=Homo sapiens GN=KPNA2 PE=1 SV=1
P52565	0	2	0	Rho GDP-dissociation inhibitor 1 OS=Homo sapiens GN=ARHGDIA PE=1 SV=3
P52594	4	1	0	Arf-GAP domain and FG repeat-containing protein 1 OS=Homo sapiens GN=AGFG1 PE=1 SV=2
P52732	0	24	0	Kinesin-like protein KIF11 OS=Homo sapiens GN=KIF11 PE=1 SV=2
P52756	1	0	0	RNA-binding protein 5 OS=Homo sapiens GN=RBM5 PE=1 SV=2
P52943	3	4	0	Cysteine-rich protein 2 OS=Homo sapiens GN=CRIP2 PE=1 SV=1
P53365	2	3	0	Arfaptin-2 OS=Homo sapiens GN=ARFIP2 PE=1 SV=1
P53396	12	5	0	ATP-citrate synthase OS=Homo sapiens GN=ACLY PE=1 SV=3
P53621	1	0	0	Coatomer subunit alpha OS=Homo sapiens GN=COPA PE=1 SV=2
P53990	4	3	0	IST1 homolog OS=Homo sapiens GN=IST1 PE=1 SV=1
P53999	6	0	0	Activated RNA polymerase II transcriptional coactivator p15 OS=Homo sapiens GN=SUB1 PE=1 SV=3
P54792	3	4	6	Putative segment polarity protein dishevelled homolog DVL1P1 OS=Homo sapiens GN=DVL1P1 PE=5 SV=1
P54819	0	1	1	Adenylate kinase 2, mitochondrial OS=Homo sapiens GN=AK2 PE=1 SV=2
P55036	0	2	0	26S proteasome non-ATPase regulatory subunit 4 OS=Homo sapiens GN=PSMD4 PE=1 SV=1
P55039	3	0	0	Developmentally-regulated GTP-binding protein 2 OS=Homo sapiens GN=DRG2 PE=1 SV=1
P55198	6	0	0	Protein AF-17 OS=Homo sapiens GN=MLLT6 PE=1 SV=2
P55209	7	0	0	Nucleosome assembly protein 1-like 1 OS=Homo sapiens GN=NAP1L1 PE=1 SV=1
P55265	7	0	0	Double-stranded RNA-specific adenosine deaminase OS=Homo sapiens GN=ADAR PE=1 SV=4
P55327	0	8	0	Tumor protein D52 OS=Homo sapiens GN=TPD52 PE=1 SV=2
P55795	4	11	2	Heterogeneous nuclear ribonucleoprotein H2 OS=Homo sapiens GN=HNRNPH2 PE=1 SV=1
P55809	2	0	0	Succinyl-CoA:3-ketoacid coenzyme A transferase 1, mitochondrial OS=Homo sapiens GN=OXCT1 PE=1 SV=1
P56945	2	2	0	Breast cancer anti-estrogen resistance protein 1 OS=Homo sapiens GN=BCAR1 PE=1 SV=2
P57053	2	2	4	Histone H2B type F-S OS=Homo sapiens GN=H2BFS PE=1 SV=2
P57721	4	0	3	Poly(rC)-binding protein 3 OS=Homo sapiens GN=PCBP3 PE=2 SV=2
P57740	4	0	0	Nuclear pore complex protein Nup107 OS=Homo sapiens GN=NUP107 PE=1 SV=1
P58107	69	41	19	Epiplakin OS=Homo sapiens GN=EPPK1 PE=1 SV=2
P58876	2	2	4	Histone H2B type 1-D OS=Homo sapiens GN=HIST1H2BD PE=1 SV=2
P59998	1	0	0	Actin-related protein 2/3 complex subunit 4 OS=Homo sapiens GN=ARPC4 PE=1 SV=3
P60842	1	0	1	Eukaryotic initiation factor 4A-I OS=Homo sapiens GN=EIF4A1 PE=1 SV=1
P60866	1	0	0	40S ribosomal protein S20 OS=Homo sapiens GN=RPS20 PE=1 SV=1
P61006	8	0	0	Ras-related protein Rab-8A OS=Homo sapiens GN=RAB8A PE=1 SV=1
P61088	1	0	0	Ubiquitin-conjugating enzyme E2 N OS=Homo sapiens GN=UBE2N PE=1 SV=1
P61254	2	0	1	60S ribosomal protein L26 OS=Homo sapiens GN=RPL26 PE=1 SV=1
P61604	2	2	0	10 kDa heat shock protein, mitochondrial OS=Homo sapiens GN=HSPE1 PE=1 SV=2
P61923	2	0	0	Coatomer subunit zeta-1 OS=Homo sapiens GN=COPZ1 PE=1 SV=1
P61978	24	17	0	Heterogeneous nuclear ribonucleoprotein K OS=Homo sapiens GN=HNRNPK PE=1 SV=1
P62081	1	0	0	40S ribosomal protein S7 OS=Homo sapiens GN=RPS7 PE=1 SV=1
P62195	7	0	0	26S protease regulatory subunit 8 OS=Homo sapiens GN=PSMC5 PE=1 SV=1
P62249	0	0	0	40S ribosomal protein S16 OS=Homo sapiens GN=RPS16 PE=1 SV=2
P62280	0	0	0	40S ribosomal protein S11 OS=Homo sapiens GN=RPS11 PE=1 SV=3
P62318	2	0	0	Small nuclear ribonucleoprotein Sm D3 OS=Homo sapiens GN=SNRPD3 PE=1 SV=1
P62701	0	0	0	40S ribosomal protein S4, X isoform OS=Homo sapiens GN=RPS4X PE=1 SV=2
P62745	1	0	0	Rho-related GTP-binding protein RhoB OS=Homo sapiens GN=RHOB PE=1 SV=1
P62805	3	2	4	Histone H4 OS=Homo sapiens GN=HIST1H4A PE=1 SV=2
P62807	2	2	4	Histone H2B type 1-C/E/F/G/I OS=Homo sapiens GN=HIST1H2BC PE=1 SV=4
P62826	6	1	2	GTP-binding nuclear protein Ran OS=Homo sapiens GN=RAN PE=1 SV=3
P62854	0	0	0	40S ribosomal protein S26 OS=Homo sapiens GN=RPS26 PE=1 SV=3
P62861	0	0	0	40S ribosomal protein S30 OS=Homo sapiens GN=FAU PE=1 SV=1
P62899	0	0	0	60S ribosomal protein L31 OS=Homo sapiens GN=RPL31 PE=1 SV=1
P62913	2	0	2	60S ribosomal protein L11 OS=Homo sapiens GN=RPL11 PE=1 SV=2
P62917	5	0	4	60S ribosomal protein L8 OS=Homo sapiens GN=RPL8 PE=1 SV=2
P62995	0	4	1	Transformer-2 protein homolog beta OS=Homo sapiens GN=TRA2B PE=1 SV=1
P63165	0	0	3	Small ubiquitin-related modifier 1 OS=Homo sapiens GN=SUMO1 PE=1 SV=1
P63208	4	0	0	S-phase kinase-associated protein 1 OS=Homo sapiens GN=SKP1 PE=1 SV=2
P78344	52	21	7	Eukaryotic translation initiation factor 4 gamma 2 OS=Homo sapiens GN=EIF4G2 PE=1 SV=1
P80404	1	0	0	4-aminobutyrate aminotransferase, mitochondrial OS=Homo sapiens GN=ABAT PE=1 SV=3
P80723	6	0	0	Brain acid soluble protein 1 OS=Homo sapiens GN=BASP1 PE=1 SV=2
P81605	1	0	7	Isoform 2 of Dermcidin OS=Homo sapiens GN=DCD
P82979	6	0	0	SAP domain-containing ribonucleoprotein OS=Homo sapiens GN=SARNP PE=1 SV=3
P83436	17	0	0	Conserved oligomeric Golgi complex subunit 7 OS=Homo sapiens GN=COG7 PE=1 SV=1
P83881	0	0	0	60S ribosomal protein L36a OS=Homo sapiens GN=RPL36A PE=1 SV=2
P83916	2	4	0	Chromobox protein homolog 1 OS=Homo sapiens GN=CBX1 PE=1 SV=1
P85037	4.5	0	0	Forkhead box protein K1 OS=Homo sapiens GN=FOXK1 PE=1 SV=1
P98082	16	5	1	Disabled homolog 2 OS=Homo sapiens GN=DAB2 PE=1 SV=3
P98175	29	8	0	RNA-binding protein 10 OS=Homo sapiens GN=RBM10 PE=1 SV=3
P98179	0	4	0	Putative RNA-binding protein 3 OS=Homo sapiens GN=RBM3 PE=1 SV=1
Q00341	84	53	12	Vigilin OS=Homo sapiens GN=HDLBP PE=1 SV=2
Q00577	2	0	0	Transcriptional activator protein Pur-alpha OS=Homo sapiens GN=PURA PE=1 SV=2
Q00587	0	1	0	Cdc42 effector protein 1 OS=Homo sapiens GN=CDC42EP1 PE=1 SV=1
Q01081	0	1	0	Splicing factor U2AF 35 kDa subunit OS=Homo sapiens GN=U2AF1 PE=1 SV=3
Q01518	5	0	0	Adenylyl cyclase-associated protein 1 OS=Homo sapiens GN=CAP1 PE=1 SV=5
Q01638	1	0	0	Interleukin-1 receptor-like 1 OS=Homo sapiens GN=IL1RL1 PE=1 SV=4
Q01850	5	9	3	Cerebellar degeneration-related protein 2 OS=Homo sapiens GN=CDR2 PE=1 SV=2
Q01995	26	26	1	Transgelin OS=Homo sapiens GN=TAGLN PE=1 SV=4
Q02040	0	0	0	A-kinase anchor protein 17A OS=Homo sapiens GN=AKAP17A PE=1 SV=2
Q02218	5	0	0	2-oxoglutarate dehydrogenase, mitochondrial OS=Homo sapiens GN=OGDH PE=1 SV=3
Q02241	3	0	0	Kinesin-like protein KIF23 OS=Homo sapiens GN=KIF23 PE=1 SV=3
Q02338	2	0	0	D-beta-hydroxybutyrate dehydrogenase, mitochondrial OS=Homo sapiens GN=BDH1 PE=1 SV=3
Q02543	0	0	0	60S ribosomal protein L18a OS=Homo sapiens GN=RPL18A PE=1 SV=2
Q04637	9	5	0	Eukaryotic translation initiation factor 4 gamma 1 OS=Homo sapiens GN=EIF4G1 PE=1 SV=4
Q04721	4	0	0	Neurogenic locus notch homolog protein 2 OS=Homo sapiens GN=NOTCH2 PE=1 SV=3
Q05682	48	11	6	Caldesmon OS=Homo sapiens GN=CALD1 PE=1 SV=3
Q05932	5	2	0	Folylpolyglutamate synthase, mitochondrial OS=Homo sapiens GN=FPGS PE=1 SV=3
Q06190	0	2	0	Serine/threonine-protein phosphatase 2A regulatory subunit B'' subunit alpha OS=Homo sapiens GN=PPP2R3A PE=1 SV=1
Q07157	108.5	52	123	Tight junction protein ZO-1 OS=Homo sapiens GN=TJP1 PE=1 SV=3
Q07866	0	2	0	Kinesin light chain 1 OS=Homo sapiens GN=KLC1 PE=1 SV=2
Q08211	9	1	0	ATP-dependent RNA helicase A OS=Homo sapiens GN=DHX9 PE=1 SV=4
Q08AD1	16	11	0	Calmodulin-regulated spectrin-associated protein 2 OS=Homo sapiens GN=CAMSAP2 PE=1 SV=3
Q08J23	1	1	0	tRNA (cytosine(34)-C(5))-methyltransferase OS=Homo sapiens GN=NSUN2 PE=1 SV=2
Q09666	13	13	4	Isoform 2 of Neuroblast differentiation-associated protein AHNAK OS=Homo sapiens GN=AHNAK
Q10567	1	0	0	AP-1 complex subunit beta-1 OS=Homo sapiens GN=AP1B1 PE=1 SV=2
Q12768	80	48	27	WASH complex subunit strumpellin OS=Homo sapiens GN=KIAA0196 PE=1 SV=1
Q12800	0	2	0	Alpha-globin transcription factor CP2 OS=Homo sapiens GN=TFCP2 PE=1 SV=2
Q12873	0	0	0	Chromodomain-helicase-DNA-binding protein 3 OS=Homo sapiens GN=CHD3 PE=1 SV=3
Q12874	2	0	0	Splicing factor 3A subunit 3 OS=Homo sapiens GN=SF3A3 PE=1 SV=1
Q12906	6	0	0	Interleukin enhancer-binding factor 3 OS=Homo sapiens GN=ILF3 PE=1 SV=3
Q12968	1	0	0	Nuclear factor of activated T-cells, cytoplasmic 3 OS=Homo sapiens GN=NFATC3 PE=1 SV=1
Q12986	4	0	0	Transcriptional repressor NF-X1 OS=Homo sapiens GN=NFX1 PE=1 SV=2
Q13033	2	0	0	Striatin-3 OS=Homo sapiens GN=STRN3 PE=1 SV=3
Q13123	14	15	4	Protein Red OS=Homo sapiens GN=IK PE=1 SV=3
Q13136	16	0	0	Liprin-alpha-1 OS=Homo sapiens GN=PPFIA1 PE=1 SV=1
Q13148	4	4	0	TAR DNA-binding protein 43 OS=Homo sapiens GN=TARDBP PE=1 SV=1
Q13151	2	4	0	Heterogeneous nuclear ribonucleoprotein A0 OS=Homo sapiens GN=HNRNPA0 PE=1 SV=1
Q13177	6	2	0	Serine/threonine-protein kinase PAK 2 OS=Homo sapiens GN=PAK2 PE=1 SV=3
Q13185	2	4	0	Chromobox protein homolog 3 OS=Homo sapiens GN=CBX3 PE=1 SV=4
Q13190	8	0	0	Syntaxin-5 OS=Homo sapiens GN=STX5 PE=1 SV=2
Q13263	2	0	0	Transcription intermediary factor 1-beta OS=Homo sapiens GN=TRIM28 PE=1 SV=5
Q13283	36	28	3	Ras GTPase-activating protein-binding protein 1 OS=Homo sapiens GN=G3BP1 PE=1 SV=1
Q13310	6	0	0	Polyadenylate-binding protein 4 OS=Homo sapiens GN=PABPC4 PE=1 SV=1
Q13371	2	0	0	Phosducin-like protein OS=Homo sapiens GN=PDCL PE=1 SV=3
Q13404	4	0	0	Ubiquitin-conjugating enzyme E2 variant 1 OS=Homo sapiens GN=UBE2V1 PE=1 SV=2
Q13409	4	0	0	Cytoplasmic dynein 1 intermediate chain 2 OS=Homo sapiens GN=DYNC1I2 PE=1 SV=3
Q13427	0	0	1	Peptidyl-prolyl cis-trans isomerase G OS=Homo sapiens GN=PPIG PE=1 SV=2
Q13428	0	0	0	Treacle protein OS=Homo sapiens GN=TCOF1 PE=1 SV=3
Q13435	10	2	0	Splicing factor 3B subunit 2 OS=Homo sapiens GN=SF3B2 PE=1 SV=2
Q13442	0	1	0	28 kDa heat- and acid-stable phosphoprotein OS=Homo sapiens GN=PDAP1 PE=1 SV=1
Q13492	5	7.6	0	Phosphatidylinositol-binding clathrin assembly protein OS=Homo sapiens GN=PICALM PE=1 SV=2
Q13501	15	8	0	Sequestosome-1 OS=Homo sapiens GN=SQSTM1 PE=1 SV=1
Q13573	48	10	4	SNW domain-containing protein 1 OS=Homo sapiens GN=SNW1 PE=1 SV=1
Q13596	6	0	0	Sorting nexin-1 OS=Homo sapiens GN=SNX1 PE=1 SV=3
Q13625	14.6667	0	0	Apoptosis-stimulating of p53 protein 2 OS=Homo sapiens GN=TP53BP2 PE=1 SV=2
Q13765	11	3	8	Nascent polypeptide-associated complex subunit alpha OS=Homo sapiens GN=NACA PE=1 SV=1
Q13823	15	0	0	Nucleolar GTP-binding protein 2 OS=Homo sapiens GN=GNL2 PE=1 SV=1
Q14004	6	0	0	Cyclin-dependent kinase 13 OS=Homo sapiens GN=CDK13 PE=1 SV=2
Q14008	5	0	0	Cytoskeleton-associated protein 5 OS=Homo sapiens GN=CKAP5 PE=1 SV=3
Q14103	2	0	0	Heterogeneous nuclear ribonucleoprotein D0 OS=Homo sapiens GN=HNRNPD PE=1 SV=1
Q14157	61.8	33	7	Ubiquitin-associated protein 2-like OS=Homo sapiens GN=UBAP2L PE=1 SV=2
Q14203	36	0	0	Dynactin subunit 1 OS=Homo sapiens GN=DCTN1 PE=1 SV=3
Q14240	1	0	1	Eukaryotic initiation factor 4A-II OS=Homo sapiens GN=EIF4A2 PE=1 SV=2
Q14247	95.6667	53.6667	22.3333	Src substrate cortactin OS=Homo sapiens GN=CTTN PE=1 SV=2
Q14258	4	0	0	E3 ubiquitin/ISG15 ligase TRIM25 OS=Homo sapiens GN=TRIM25 PE=1 SV=2
Q14315	9	16	2	Filamin-C OS=Homo sapiens GN=FLNC PE=1 SV=3
Q14320	1	1	0	Protein FAM50A OS=Homo sapiens GN=FAM50A PE=1 SV=2
Q14671	10.6667	2	1	Pumilio homolog 1 OS=Homo sapiens GN=PUM1 PE=1 SV=3
Q14677	24.3333	4.66667	0	Clathrin interactor 1 OS=Homo sapiens GN=CLINT1 PE=1 SV=1
Q14684	0	0	0	Ribosomal RNA processing protein 1 homolog B OS=Homo sapiens GN=RRP1B PE=1 SV=3
Q14789	6	0	0	Golgin subfamily B member 1 OS=Homo sapiens GN=GOLGB1 PE=1 SV=2
Q14814	5.33333	0	0	Myocyte-specific enhancer factor 2D OS=Homo sapiens GN=MEF2D PE=1 SV=1
Q14839	0	0	0	Chromodomain-helicase-DNA-binding protein 4 OS=Homo sapiens GN=CHD4 PE=1 SV=2
Q14847	11	5	2.5	LIM and SH3 domain protein 1 OS=Homo sapiens GN=LASP1 PE=1 SV=2
Q14C86	0	2	0	GTPase-activating protein and VPS9 domain-containing protein 1 OS=Homo sapiens GN=GAPVD1 PE=1 SV=2
Q15003	0	3	0	Condensin complex subunit 2 OS=Homo sapiens GN=NCAPH PE=1 SV=3
Q15019	2	0	0	Septin-2 OS=Homo sapiens GN=SEPT2 PE=1 SV=1
Q15020	2	0	0	Squamous cell carcinoma antigen recognized by T-cells 3 OS=Homo sapiens GN=SART3 PE=1 SV=1
Q15054	2	0	0	DNA polymerase delta subunit 3 OS=Homo sapiens GN=POLD3 PE=1 SV=2
Q15056	7	1	0	Eukaryotic translation initiation factor 4H OS=Homo sapiens GN=EIF4H PE=1 SV=5
Q15058	2	2	0	Kinesin-like protein KIF14 OS=Homo sapiens GN=KIF14 PE=1 SV=1
Q15084	2	0	0	Protein disulfide-isomerase A6 OS=Homo sapiens GN=PDIA6 PE=1 SV=1
Q15149	1	2	0	Plectin OS=Homo sapiens GN=PLEC PE=1 SV=3
Q15154	15	0	0	Pericentriolar material 1 protein OS=Homo sapiens GN=PCM1 PE=1 SV=4
Q15170	4	4	0	Transcription elongation factor A protein-like 1 OS=Homo sapiens GN=TCEAL1 PE=1 SV=2
Q15233	104	66	58	Non-POU domain-containing octamer-binding protein OS=Homo sapiens GN=NONO PE=1 SV=4
Q15361	0	0	0	Transcription termination factor 1 OS=Homo sapiens GN=TTF1 PE=1 SV=3
Q15365	10	6	3	Poly(rC)-binding protein 1 OS=Homo sapiens GN=PCBP1 PE=1 SV=2
Q15366	4	0	3	Poly(rC)-binding protein 2 OS=Homo sapiens GN=PCBP2 PE=1 SV=1
Q15417	9	4	0	Calponin-3 OS=Homo sapiens GN=CNN3 PE=1 SV=1
Q15424	4	0	0	Scaffold attachment factor B1 OS=Homo sapiens GN=SAFB PE=1 SV=4
Q15459	4	0	0	Splicing factor 3A subunit 1 OS=Homo sapiens GN=SF3A1 PE=1 SV=1
Q15468	6	3	0	SCL-interrupting locus protein OS=Homo sapiens GN=STIL PE=1 SV=2
Q15596	4	0	0	Nuclear receptor coactivator 2 OS=Homo sapiens GN=NCOA2 PE=1 SV=2
Q15637	10	8	6	Splicing factor 1 OS=Homo sapiens GN=SF1 PE=1 SV=4
Q15654	1	0	0	Thyroid receptor-interacting protein 6 OS=Homo sapiens GN=TRIP6 PE=1 SV=3
Q15717	24	13	0	ELAV-like protein 1 OS=Homo sapiens GN=ELAVL1 PE=1 SV=2
Q15785	1	0	0	Mitochondrial import receptor subunit TOM34 OS=Homo sapiens GN=TOMM34 PE=1 SV=2
Q15819	4	0	0	Ubiquitin-conjugating enzyme E2 variant 2 OS=Homo sapiens GN=UBE2V2 PE=1 SV=4
Q15942	36	19	5	Zyxin OS=Homo sapiens GN=ZYX PE=1 SV=1
Q16594	5	2	0	Transcription initiation factor TFIID subunit 9 OS=Homo sapiens GN=TAF9 PE=1 SV=1
Q16623	1	0	0	Syntaxin-1A OS=Homo sapiens GN=STX1A PE=1 SV=1
Q16630	2	0	0	Cleavage and polyadenylation specificity factor subunit 6 OS=Homo sapiens GN=CPSF6 PE=1 SV=2
Q16658	4	0	0	Fascin OS=Homo sapiens GN=FSCN1 PE=1 SV=3
Q16774	3	0	0	Guanylate kinase OS=Homo sapiens GN=GUK1 PE=1 SV=2
Q16777	2	0	0	Histone H2A type 2-C OS=Homo sapiens GN=HIST2H2AC PE=1 SV=4
Q16778	2	2	4	Histone H2B type 2-E OS=Homo sapiens GN=HIST2H2BE PE=1 SV=3
Q16881	7	0	0	Thioredoxin reductase 1, cytoplasmic OS=Homo sapiens GN=TXNRD1 PE=1 SV=3
Q1ED39	0	0	0	Lysine-rich nucleolar protein 1 OS=Homo sapiens GN=KNOP1 PE=1 SV=1
Q1MSJ5	0	0	0	Centrosome and spindle pole-associated protein 1 OS=Homo sapiens GN=CSPP1 PE=1 SV=4
Q2KHT3	10.6667	1.33333	0	Protein CLEC16A OS=Homo sapiens GN=CLEC16A PE=2 SV=2
Q2LD37	0	1	0	Uncharacterized protein KIAA1109 OS=Homo sapiens GN=KIAA1109 PE=1 SV=2
Q2UY09	1	0	0	Collagen alpha-1(XXVIII) chain OS=Homo sapiens GN=COL28A1 PE=2 SV=2
Q32P51	25	27	5	Heterogeneous nuclear ribonucleoprotein A1-like 2 OS=Homo sapiens GN=HNRNPA1L2 PE=2 SV=2
Q4G163	0	0	0	F-box only protein 43 OS=Homo sapiens GN=FBXO43 PE=1 SV=3
Q4KMQ1	2	0	0	Taperin OS=Homo sapiens GN=TPRN PE=1 SV=2
Q52LW3	3	2	0	Rho GTPase-activating protein 29 OS=Homo sapiens GN=ARHGAP29 PE=1 SV=2
Q53EZ4	2	0	0	Centrosomal protein of 55 kDa OS=Homo sapiens GN=CEP55 PE=1 SV=3
Q53F19	2	0.5	0	Uncharacterized protein C17orf85 OS=Homo sapiens GN=C17orf85 PE=1 SV=2
Q58FF6	0	0	0	Putative heat shock protein HSP 90-beta 4 OS=Homo sapiens GN=HSP90AB4P PE=5 SV=1
Q58FF7	2	0	0	Putative heat shock protein HSP 90-beta-3 OS=Homo sapiens GN=HSP90AB3P PE=5 SV=1
Q5BKZ1	0	7.33333	0	DBIRD complex subunit ZNF326 OS=Homo sapiens GN=ZNF326 PE=1 SV=2
Q5D862	0	5	0	Filaggrin-2 OS=Homo sapiens GN=FLG2 PE=1 SV=1
Q5FBB7	2	0	0	Shugoshin-like 1 OS=Homo sapiens GN=SGOL1 PE=1 SV=1
Q5H9R7	0	7	0	Serine/threonine-protein phosphatase 6 regulatory subunit 3 OS=Homo sapiens GN=PPP6R3 PE=1 SV=2
Q5HYK7	0	1	0	SH3 domain-containing protein 19 OS=Homo sapiens GN=SH3D19 PE=1 SV=2
Q5HYW3	1	0	0	Retrotransposon gag domain-containing protein 4 OS=Homo sapiens GN=RGAG4 PE=2 SV=1
Q5JNZ5	0	0	0	Putative 40S ribosomal protein S26-like 1 OS=Homo sapiens GN=RPS26P11 PE=5 SV=1
Q5JSZ5	35	11	4	Protein PRRC2B OS=Homo sapiens GN=PRRC2B PE=1 SV=2
Q5JXB2	1	0	0	Putative ubiquitin-conjugating enzyme E2 N-like OS=Homo sapiens GN=UBE2NL PE=1 SV=1
Q5QNW6	2	2	4	Histone H2B type 2-F OS=Homo sapiens GN=HIST2H2BF PE=1 SV=3
Q5SNT6	54	34	2	WASH complex subunit FAM21B OS=Homo sapiens GN=FAM21B PE=2 SV=2
Q5SRD0	14	10	2	Putative WASH complex subunit FAM21 OS=Homo sapiens GN=FAM21D PE=3 SV=2
Q5SW79	92.6667	6	0	Centrosomal protein of 170 kDa OS=Homo sapiens GN=CEP170 PE=1 SV=1
Q5T1M5	0	2	0	FK506-binding protein 15 OS=Homo sapiens GN=FKBP15 PE=1 SV=2
Q5T3I0	0	0	0	G patch domain-containing protein 4 OS=Homo sapiens GN=GPATCH4 PE=1 SV=2
Q5T5P2	49.7143	0	0	Sickle tail protein homolog OS=Homo sapiens GN=KIAA1217 PE=1 SV=2
Q5T5Y3	31.6667	14	0	Calmodulin-regulated spectrin-associated protein 1 OS=Homo sapiens GN=CAMSAP1 PE=1 SV=2
Q5T6F2	59	51	18	Ubiquitin-associated protein 2 OS=Homo sapiens GN=UBAP2 PE=1 SV=1
Q5T749	0	4	0	Keratinocyte proline-rich protein OS=Homo sapiens GN=KPRP PE=1 SV=1
Q5T8P6	0	1	0	RNA-binding protein 26 OS=Homo sapiens GN=RBM26 PE=1 SV=3
Q5TKA1	9	0	0	Protein lin-9 homolog OS=Homo sapiens GN=LIN9 PE=1 SV=1
Q5VT06	39	0	0	Centrosome-associated protein 350 OS=Homo sapiens GN=CEP350 PE=1 SV=1
Q5VT52	18	4.5	0	Regulation of nuclear pre-mRNA domain-containing protein 2 OS=Homo sapiens GN=RPRD2 PE=1 SV=1
Q5VTL8	0	0	0	Pre-mRNA-splicing factor 38B OS=Homo sapiens GN=PRPF38B PE=1 SV=1
Q5VV41	1	1	0	Rho guanine nucleotide exchange factor 16 OS=Homo sapiens GN=ARHGEF16 PE=1 SV=1
Q5VWQ8	12	0	0	Disabled homolog 2-interacting protein OS=Homo sapiens GN=DAB2IP PE=1 SV=2
Q5W0B1	5	3	0	RING finger protein 219 OS=Homo sapiens GN=RNF219 PE=1 SV=1
Q63HR2	2	0	0	Tensin-like C1 domain-containing phosphatase OS=Homo sapiens GN=TENC1 PE=1 SV=2
Q63ZY3	4	0	0	KN motif and ankyrin repeat domain-containing protein 2 OS=Homo sapiens GN=KANK2 PE=1 SV=1
Q641Q2	54	35.5	2	WASH complex subunit FAM21A OS=Homo sapiens GN=FAM21A PE=2 SV=3
Q66PJ3	0	1	0	ADP-ribosylation factor-like protein 6-interacting protein 4 OS=Homo sapiens GN=ARL6IP4 PE=1 SV=1
Q68CZ2	16.5	1	0	Tensin-3 OS=Homo sapiens GN=TNS3 PE=1 SV=2
Q6AWC2	15.4286	0	0	Protein WWC2 OS=Homo sapiens GN=WWC2 PE=1 SV=2
Q6FI13	2	0	0	Histone H2A type 2-A OS=Homo sapiens GN=HIST2H2AA3 PE=1 SV=3
Q6FI81	3	1	0	Anamorsin OS=Homo sapiens GN=CIAPIN1 PE=1 SV=2
Q6IAA8	0	2	0	Ragulator complex protein LAMTOR1 OS=Homo sapiens GN=LAMTOR1 PE=1 SV=2
Q6IBS0	4	2	0	Twinfilin-2 OS=Homo sapiens GN=TWF2 PE=1 SV=2
Q6ICB4	2	2	0	Sesquipedalian-2 OS=Homo sapiens GN=FAM109B PE=1 SV=1
Q6IQ20	0	0	0	N-acyl-phosphatidylethanolamine-hydrolyzing phospholipase D OS=Homo sapiens GN=NAPEPLD PE=1 SV=2
Q6MZP7	5.8	0	1.6	Protein lin-54 homolog OS=Homo sapiens GN=LIN54 PE=1 SV=3
Q6NYC8	0	1	0	Phostensin OS=Homo sapiens GN=PPP1R18 PE=1 SV=1
Q6P1J9	2	1	0	Parafibromin OS=Homo sapiens GN=CDC73 PE=1 SV=1
Q6P1N0	4	3	0	Coiled-coil and C2 domain-containing protein 1A OS=Homo sapiens GN=CC2D1A PE=1 SV=1
Q6P2C8	1.5	0	0	Mediator of RNA polymerase II transcription subunit 27 OS=Homo sapiens GN=MED27 PE=1 SV=1
Q6P2E9	0.5	1	0	Enhancer of mRNA-decapping protein 4 OS=Homo sapiens GN=EDC4 PE=1 SV=1
Q6P2H3	12.3333	0	0	Centrosomal protein of 85 kDa OS=Homo sapiens GN=CEP85 PE=1 SV=1
Q6PCB5	0	0	0	Round spermatid basic protein 1-like protein OS=Homo sapiens GN=RSBN1L PE=1 SV=2
Q6PJT7	13	8.83333	0	Zinc finger CCCH domain-containing protein 14 OS=Homo sapiens GN=ZC3H14 PE=1 SV=1
Q6PKG0	23.5	21	2	La-related protein 1 OS=Homo sapiens GN=LARP1 PE=1 SV=2
Q6PUV4	0	0	0	Complexin-2 OS=Homo sapiens GN=CPLX2 PE=1 SV=2
Q6R327	4	1	0	Rapamycin-insensitive companion of mTOR OS=Homo sapiens GN=RICTOR PE=1 SV=1
Q6UX04	3	1	0	Peptidyl-prolyl cis-trans isomerase CWC27 homolog OS=Homo sapiens GN=CWC27 PE=1 SV=1
Q6WKZ4	4	0	0	Rab11 family-interacting protein 1 OS=Homo sapiens GN=RAB11FIP1 PE=1 SV=3
Q6XZF7	6	0	0	Dynamin-binding protein OS=Homo sapiens GN=DNMBP PE=1 SV=1
Q6Y7W6	13.3333	2	0	PERQ amino acid-rich with GYF domain-containing protein 2 OS=Homo sapiens GN=GIGYF2 PE=1 SV=1
Q6ZRV2	3	0	0	Protein FAM83H OS=Homo sapiens GN=FAM83H PE=1 SV=3
Q6ZSJ8	2	0	0	Uncharacterized protein C1orf122 OS=Homo sapiens GN=C1orf122 PE=2 SV=2
Q6ZSR9	7	0	0	Uncharacterized protein FLJ45252 OS=Homo sapiens PE=2 SV=2
Q6ZUT9	0	0	0	DENN domain-containing protein 5B OS=Homo sapiens GN=DENND5B PE=1 SV=2
Q6ZWJ1	4	0	0	Syntaxin-binding protein 4 OS=Homo sapiens GN=STXBP4 PE=1 SV=2
Q70E73	5	0	0	Ras-associated and pleckstrin homology domains-containing protein 1 OS=Homo sapiens GN=RAPH1 PE=1 SV=3
Q71RC2	3	0	0	La-related protein 4 OS=Homo sapiens GN=LARP4 PE=1 SV=3
Q71UI9	2	0	0	Histone H2A.V OS=Homo sapiens GN=H2AFV PE=1 SV=3
Q7KZF4	1	9	0	Staphylococcal nuclease domain-containing protein 1 OS=Homo sapiens GN=SND1 PE=1 SV=1
Q7L7L0	2	0	0	Histone H2A type 3 OS=Homo sapiens GN=HIST3H2A PE=1 SV=3
Q7LBC6	4	0	0	Lysine-specific demethylase 3B OS=Homo sapiens GN=KDM3B PE=1 SV=2
Q7RTP6	1	0	0	Protein-methionine sulfoxide oxidase MICAL3 OS=Homo sapiens GN=MICAL3 PE=1 SV=2
Q7Z2W4	16.6667	10.3333	4	Isoform 3 of Zinc finger CCCH-type antiviral protein 1 OS=Homo sapiens GN=ZC3HAV1
Q7Z3J3	19	3.5	36.5	RanBP2-like and GRIP domain-containing protein 4 OS=Homo sapiens GN=RGPD4 PE=2 SV=3
Q7Z3T8	6	7	0	Zinc finger FYVE domain-containing protein 16 OS=Homo sapiens GN=ZFYVE16 PE=1 SV=3
Q7Z417	20	0	0	Nuclear fragile X mental retardation-interacting protein 2 OS=Homo sapiens GN=NUFIP2 PE=1 SV=1
Q7Z478	38	38	2	ATP-dependent RNA helicase DHX29 OS=Homo sapiens GN=DHX29 PE=1 SV=2
Q7Z4H7	21.6667	8	0	HAUS augmin-like complex subunit 6 OS=Homo sapiens GN=HAUS6 PE=1 SV=2
Q7Z6E9	0	0	0	Isoform 3 of E3 ubiquitin-protein ligase RBBP6 OS=Homo sapiens GN=RBBP6
Q7Z6G8	2	0	0	Ankyrin repeat and sterile alpha motif domain-containing protein 1B OS=Homo sapiens GN=ANKS1B PE=1 SV=2
Q7Z6K5	0	2	0	Arpin OS=Homo sapiens GN=ARPIN PE=1 SV=1
Q7Z739	2	10	0	YTH domain family protein 3 OS=Homo sapiens GN=YTHDF3 PE=1 SV=1
Q86TB9	0	6	0	Protein PAT1 homolog 1 OS=Homo sapiens GN=PATL1 PE=1 SV=2
Q86UK7	2.75	0	0	Zinc finger protein 598 OS=Homo sapiens GN=ZNF598 PE=1 SV=1
Q86UP2	0	0	0	Kinectin OS=Homo sapiens GN=KTN1 PE=1 SV=1
Q86UU1	23	6	0	Pleckstrin homology-like domain family B member 1 OS=Homo sapiens GN=PHLDB1 PE=1 SV=1
Q86UV5	0	0	0	Ubiquitin carboxyl-terminal hydrolase 48 OS=Homo sapiens GN=USP48 PE=1 SV=1
Q86UW9	0	2	0	Probable E3 ubiquitin-protein ligase DTX2 OS=Homo sapiens GN=DTX2 PE=1 SV=3
Q86V48	7	0	0	Leucine zipper protein 1 OS=Homo sapiens GN=LUZP1 PE=1 SV=2
Q86VM9	2	0	0	Zinc finger CCCH domain-containing protein 18 OS=Homo sapiens GN=ZC3H18 PE=1 SV=2
Q86X02	2	0	0	Cerebellar degeneration-related protein 2-like OS=Homo sapiens GN=CDR2L PE=2 SV=2
Q86XP3	11	8	0	ATP-dependent RNA helicase DDX42 OS=Homo sapiens GN=DDX42 PE=1 SV=1
Q86XZ4	0	38	0	Spermatogenesis-associated serine-rich protein 2 OS=Homo sapiens GN=SPATS2 PE=1 SV=1
Q86Y91	54	0	0	Kinesin-like protein KIF18B OS=Homo sapiens GN=KIF18B PE=1 SV=3
Q86YP4	2	0	0	Transcriptional repressor p66-alpha OS=Homo sapiens GN=GATAD2A PE=1 SV=1
Q86YZ3	0	0	3	Hornerin OS=Homo sapiens GN=HRNR PE=1 SV=2
Q8IUE6	2	0	0	Histone H2A type 2-B OS=Homo sapiens GN=HIST2H2AB PE=1 SV=3
Q8IVF2	20	1	0	Protein AHNAK2 OS=Homo sapiens GN=AHNAK2 PE=1 SV=2
Q8IVT2	1	0	0	Mitotic interactor and substrate of PLK1 OS=Homo sapiens GN=MISP PE=1 SV=1
Q8IW35	0	1	0	Centrosomal protein of 97 kDa OS=Homo sapiens GN=CEP97 PE=1 SV=1
Q8IWC1	50.5	3	0	MAP7 domain-containing protein 3 OS=Homo sapiens GN=MAP7D3 PE=1 SV=2
Q8IWE2	3	3	0	Protein NOXP20 OS=Homo sapiens GN=FAM114A1 PE=1 SV=2
Q8IWR0	3	5	0	Zinc finger CCCH domain-containing protein 7A OS=Homo sapiens GN=ZC3H7A PE=1 SV=1
Q8IWZ3	206.667	19	0.5	Ankyrin repeat and KH domain-containing protein 1 OS=Homo sapiens GN=ANKHD1 PE=1 SV=1
Q8IWZ8	2	0	0	SURP and G-patch domain-containing protein 1 OS=Homo sapiens GN=SUGP1 PE=1 SV=2
Q8IX01	7	0	0	SURP and G-patch domain-containing protein 2 OS=Homo sapiens GN=SUGP2 PE=1 SV=2
Q8IX03	2	0	0	Protein KIBRA OS=Homo sapiens GN=WWC1 PE=1 SV=1
Q8IX90	4	1	0	Spindle and kinetochore-associated protein 3 OS=Homo sapiens GN=SKA3 PE=1 SV=2
Q8IXS6	2	0	0	Isoform 2 of Paralemmin-2 OS=Homo sapiens GN=PALM2
Q8IY67	3.5	0	1	Ribonucleoprotein PTB-binding 1 OS=Homo sapiens GN=RAVER1 PE=1 SV=1
Q8IYB3	0	1	0	Serine/arginine repetitive matrix protein 1 OS=Homo sapiens GN=SRRM1 PE=1 SV=2
Q8IZ21	2	0	0	Phosphatase and actin regulator 4 OS=Homo sapiens GN=PHACTR4 PE=1 SV=1
Q8IZH2	26.3333	5.33333	0	5'-3' exoribonuclease 1 OS=Homo sapiens GN=XRN1 PE=1 SV=1
Q8IZP0	3.91667	2	0	Abl interactor 1 OS=Homo sapiens GN=ABI1 PE=1 SV=4
Q8IZP2	4	2	0	Putative protein FAM10A4 OS=Homo sapiens GN=ST13P4 PE=5 SV=1
Q8N0X7	0	1	0	Spartin OS=Homo sapiens GN=SPG20 PE=1 SV=1
Q8N0Z3	1	0	0	Spindle and centriole-associated protein 1 OS=Homo sapiens GN=SPICE1 PE=1 SV=1
Q8N163	2	0	0	Cell cycle and apoptosis regulator protein 2 OS=Homo sapiens GN=CCAR2 PE=1 SV=2
Q8N196	5	0	0	Homeobox protein SIX5 OS=Homo sapiens GN=SIX5 PE=1 SV=3
Q8N1N4	0	1	0	Isoform 2 of Keratin, type II cytoskeletal 78 OS=Homo sapiens GN=KRT78
Q8N257	2	2	4	Histone H2B type 3-B OS=Homo sapiens GN=HIST3H2BB PE=1 SV=3
Q8N2C7	1	0	0	Protein unc-80 homolog OS=Homo sapiens GN=UNC80 PE=2 SV=2
Q8N2Y8	14	4	0	Iporin OS=Homo sapiens GN=RUSC2 PE=1 SV=3
Q8N3V7	4	0	0	Synaptopodin OS=Homo sapiens GN=SYNPO PE=1 SV=2
Q8N684	3	0	0	Cleavage and polyadenylation specificity factor subunit 7 OS=Homo sapiens GN=CPSF7 PE=1 SV=1
Q8N6H7	9	5	0	ADP-ribosylation factor GTPase-activating protein 2 OS=Homo sapiens GN=ARFGAP2 PE=1 SV=1
Q8N6N3	3.33333	2	0	UPF0690 protein C1orf52 OS=Homo sapiens GN=C1orf52 PE=1 SV=1
Q8N6T3	11.3333	8	0	ADP-ribosylation factor GTPase-activating protein 1 OS=Homo sapiens GN=ARFGAP1 PE=1 SV=2
Q8N8S7	2	0	0	Protein enabled homolog OS=Homo sapiens GN=ENAH PE=1 SV=2
Q8N9I0	1	0	0	Synaptotagmin-2 OS=Homo sapiens GN=SYT2 PE=1 SV=2
Q8N9N5	5	0	0	Protein BANP OS=Homo sapiens GN=BANP PE=1 SV=3
Q8NA72	1.33333	0	0	Centrosomal protein POC5 OS=Homo sapiens GN=POC5 PE=1 SV=2
Q8NB46	1	0	0	Serine/threonine-protein phosphatase 6 regulatory ankyrin repeat subunit C OS=Homo sapiens GN=ANKRD52 PE=1 SV=3
Q8NC51	4	0	0	Plasminogen activator inhibitor 1 RNA-binding protein OS=Homo sapiens GN=SERBP1 PE=1 SV=2
Q8ND56	0	4	0	Protein LSM14 homolog A OS=Homo sapiens GN=LSM14A PE=1 SV=3
Q8NDG6	0	6	0	Putative ATP-dependent RNA helicase TDRD9 OS=Homo sapiens GN=TDRD9 PE=2 SV=3
Q8NDI1	4	0	0	EH domain-binding protein 1 OS=Homo sapiens GN=EHBP1 PE=1 SV=3
Q8NDV7	5	0	0	Trinucleotide repeat-containing gene 6A protein OS=Homo sapiens GN=TNRC6A PE=1 SV=2
Q8NE71	0	0	0	ATP-binding cassette sub-family F member 1 OS=Homo sapiens GN=ABCF1 PE=1 SV=2
Q8NEL9	0	2	0	Phospholipase DDHD1 OS=Homo sapiens GN=DDHD1 PE=1 SV=2
Q8NEY1	15.5714	0	0	Neuron navigator 1 OS=Homo sapiens GN=NAV1 PE=1 SV=2
Q8NFI4	0	2	0	Putative protein FAM10A5 OS=Homo sapiens GN=ST13P5 PE=5 SV=1
Q8NG31	20	8	0	Protein CASC5 OS=Homo sapiens GN=CASC5 PE=1 SV=3
Q8NHV4	2	0	0	Protein NEDD1 OS=Homo sapiens GN=NEDD1 PE=1 SV=1
Q8NI08	0	7.8	0	Nuclear receptor coactivator 7 OS=Homo sapiens GN=NCOA7 PE=1 SV=2
Q8NI77	4	0	0	Kinesin-like protein KIF18A OS=Homo sapiens GN=KIF18A PE=1 SV=2
Q8TCU4	2	6	0	Alstrom syndrome protein 1 OS=Homo sapiens GN=ALMS1 PE=1 SV=3
Q8TD16	49	30	8	Protein bicaudal D homolog 2 OS=Homo sapiens GN=BICD2 PE=1 SV=1
Q8TD31	2	0	0	Coiled-coil alpha-helical rod protein 1 OS=Homo sapiens GN=CCHCR1 PE=2 SV=2
Q8TDD1	0	0	0	ATP-dependent RNA helicase DDX54 OS=Homo sapiens GN=DDX54 PE=1 SV=2
Q8TDI0	0	0	0	Chromodomain-helicase-DNA-binding protein 5 OS=Homo sapiens GN=CHD5 PE=2 SV=1
Q8TEP8	17.5	0	1	Centrosomal protein of 192 kDa OS=Homo sapiens GN=CEP192 PE=1 SV=2
Q8TEQ6	6	0	0	Gem-associated protein 5 OS=Homo sapiens GN=GEMIN5 PE=1 SV=3
Q8TEW8	4	0	0	Partitioning defective 3 homolog B OS=Homo sapiens GN=PARD3B PE=1 SV=2
Q8WTT2	0	0	0	Nucleolar complex protein 3 homolog OS=Homo sapiens GN=NOC3L PE=1 SV=1
Q8WUF5	77	26	52	RelA-associated inhibitor OS=Homo sapiens GN=PPP1R13L PE=1 SV=4
Q8WUY3	2	2	0	Protein prune homolog 2 OS=Homo sapiens GN=PRUNE2 PE=1 SV=3
Q8WW12	3	0	0	PEST proteolytic signal-containing nuclear protein OS=Homo sapiens GN=PCNP PE=1 SV=2
Q8WWI1	9.5	0	0	LIM domain only protein 7 OS=Homo sapiens GN=LMO7 PE=1 SV=3
Q8WWM7	18.4444	3	0	Ataxin-2-like protein OS=Homo sapiens GN=ATXN2L PE=1 SV=2
Q8WX93	115.667	76.5556	62.5556	Palladin OS=Homo sapiens GN=PALLD PE=1 SV=3
Q8WXA9	0	2.5	2	Splicing regulatory glutamine/lysine-rich protein 1 OS=Homo sapiens GN=SREK1 PE=1 SV=1
Q8WXF1	13	5	3	Paraspeckle component 1 OS=Homo sapiens GN=PSPC1 PE=1 SV=1
Q8WXI9	10	0	0	Transcriptional repressor p66-beta OS=Homo sapiens GN=GATAD2B PE=1 SV=1
Q8WYP5	28	0	0	Protein ELYS OS=Homo sapiens GN=AHCTF1 PE=1 SV=3
Q92522	0	0	0	Histone H1x OS=Homo sapiens GN=H1FX PE=1 SV=1
Q92526	2	0	0	T-complex protein 1 subunit zeta-2 OS=Homo sapiens GN=CCT6B PE=1 SV=5
Q92540	0	0	0	Protein SMG7 OS=Homo sapiens GN=SMG7 PE=1 SV=2
Q92585	4	2	0	Mastermind-like protein 1 OS=Homo sapiens GN=MAML1 PE=1 SV=3
Q92613	1	0	0	Protein Jade-3 OS=Homo sapiens GN=PHF16 PE=1 SV=1
Q92620	0	1	0	Pre-mRNA-splicing factor ATP-dependent RNA helicase PRP16 OS=Homo sapiens GN=DHX38 PE=1 SV=2
Q92667	4	0	0	A-kinase anchor protein 1, mitochondrial OS=Homo sapiens GN=AKAP1 PE=1 SV=1
Q92733	18	4	0	Proline-rich protein PRCC OS=Homo sapiens GN=PRCC PE=1 SV=1
Q92734	4	0	0	Protein TFG OS=Homo sapiens GN=TFG PE=1 SV=2
Q92764	0	0	0	Keratin, type I cuticular Ha5 OS=Homo sapiens GN=KRT35 PE=2 SV=5
Q92804	6	4	0	TATA-binding protein-associated factor 2N OS=Homo sapiens GN=TAF15 PE=1 SV=1
Q92805	0	0	1	Golgin subfamily A member 1 OS=Homo sapiens GN=GOLGA1 PE=1 SV=3
Q92817	17	2	2	Envoplakin OS=Homo sapiens GN=EVPL PE=1 SV=3
Q92841	10	4	7	Probable ATP-dependent RNA helicase DDX17 OS=Homo sapiens GN=DDX17 PE=1 SV=2
Q92917	45	19	0	G patch domain and KOW motifs-containing protein OS=Homo sapiens GN=GPKOW PE=1 SV=2
Q92945	18	4	0	Far upstream element-binding protein 2 OS=Homo sapiens GN=KHSRP PE=1 SV=4
Q92997	85	111	59	Segment polarity protein dishevelled homolog DVL-3 OS=Homo sapiens GN=DVL3 PE=1 SV=2
Q93045	2	2	0	Stathmin-2 OS=Homo sapiens GN=STMN2 PE=1 SV=3
Q93052	12	4	0	Lipoma-preferred partner OS=Homo sapiens GN=LPP PE=1 SV=1
Q93077	2	0	0	Histone H2A type 1-C OS=Homo sapiens GN=HIST1H2AC PE=1 SV=3
Q93079	2	2	4	Histone H2B type 1-H OS=Homo sapiens GN=HIST1H2BH PE=1 SV=3
Q93084	2	0	0	Sarcoplasmic/endoplasmic reticulum calcium ATPase 3 OS=Homo sapiens GN=ATP2A3 PE=1 SV=2
Q969G3	2	0	0	SWI/SNF-related matrix-associated actin-dependent regulator of chromatin subfamily E member 1 OS=Homo sapiens GN=SMARCE1 PE=1 SV=2
Q969P0	7.33333	0	0	Immunoglobulin superfamily member 8 OS=Homo sapiens GN=IGSF8 PE=1 SV=1
Q969Q0	0	0	0	60S ribosomal protein L36a-like OS=Homo sapiens GN=RPL36AL PE=1 SV=3
Q969V6	11	2	0	MKL/myocardin-like protein 1 OS=Homo sapiens GN=MKL1 PE=1 SV=1
Q96A49	2	0	0	Synapse-associated protein 1 OS=Homo sapiens GN=SYAP1 PE=1 SV=1
Q96AC1	8	2	0	Fermitin family homolog 2 OS=Homo sapiens GN=FERMT2 PE=1 SV=1
Q96AE4	10	2	0	Far upstream element-binding protein 1 OS=Homo sapiens GN=FUBP1 PE=1 SV=3
Q96AT1	1	0	0	Uncharacterized protein KIAA1143 OS=Homo sapiens GN=KIAA1143 PE=1 SV=2
Q96AY4	1	0	0	Tetratricopeptide repeat protein 28 OS=Homo sapiens GN=TTC28 PE=1 SV=4
Q96B45	7	1	0	UPF0693 protein C10orf32 OS=Homo sapiens GN=C10orf32 PE=1 SV=1
Q96BY7	3	4	0	Autophagy-related protein 2 homolog B OS=Homo sapiens GN=ATG2B PE=1 SV=5
Q96CW1	2	0	0	AP-2 complex subunit mu OS=Homo sapiens GN=AP2M1 PE=1 SV=2
Q96DF8	1	1	0	Protein DGCR14 OS=Homo sapiens GN=DGCR14 PE=1 SV=1
Q96E39	3	1	5	RNA binding motif protein, X-linked-like-1 OS=Homo sapiens GN=RBMXL1 PE=1 SV=1
Q96EA4	24	12	0	Protein Spindly OS=Homo sapiens GN=SPDL1 PE=1 SV=2
Q96FS4	2	0	0	Signal-induced proliferation-associated protein 1 OS=Homo sapiens GN=SIPA1 PE=1 SV=1
Q96G01	0	0	1	Protein bicaudal D homolog 1 OS=Homo sapiens GN=BICD1 PE=1 SV=3
Q96GA3	1	2	0	Protein LTV1 homolog OS=Homo sapiens GN=LTV1 PE=1 SV=1
Q96GX5	3	0	0	Serine/threonine-protein kinase greatwall OS=Homo sapiens GN=MASTL PE=1 SV=1
Q96HC4	20.5	10.5	6.5	PDZ and LIM domain protein 5 OS=Homo sapiens GN=PDLIM5 PE=1 SV=5
Q96HE9	2	0	0	Proline-rich protein 11 OS=Homo sapiens GN=PRR11 PE=1 SV=1
Q96I24	5	0	0	Far upstream element-binding protein 3 OS=Homo sapiens GN=FUBP3 PE=1 SV=2
Q96JH7	4	0	0	Deubiquitinating protein VCIP135 OS=Homo sapiens GN=VCPIP1 PE=1 SV=2
Q96JM3	2	2	1	Chromosome alignment-maintaining phosphoprotein 1 OS=Homo sapiens GN=CHAMP1 PE=1 SV=2
Q96JN2	0	0	0	Coiled-coil domain-containing protein 136 OS=Homo sapiens GN=CCDC136 PE=2 SV=3
Q96JP2	0	0	1	Unconventional myosin-XVB OS=Homo sapiens GN=MYO15B PE=1 SV=2
Q96KK5	2	0	0	Histone H2A type 1-H OS=Homo sapiens GN=HIST1H2AH PE=1 SV=3
Q96L14	10	2	0	Cep170-like protein OS=Homo sapiens GN=CEP170P1 PE=5 SV=2
Q96LB3	2	0	0	Intraflagellar transport protein 74 homolog OS=Homo sapiens GN=IFT74 PE=1 SV=1
Q96MW1	2	0	0	Coiled-coil domain-containing protein 43 OS=Homo sapiens GN=CCDC43 PE=1 SV=2
Q96NC0	4	1	0	Zinc finger matrin-type protein 2 OS=Homo sapiens GN=ZMAT2 PE=1 SV=1
Q96PK6	13	6	0	Isoform 5 of RNA-binding protein 14 OS=Homo sapiens GN=RBM14
Q96PU8	1	0	0	Protein quaking OS=Homo sapiens GN=QKI PE=1 SV=1
Q96PZ0	0	4	0	Pseudouridylate synthase 7 homolog OS=Homo sapiens GN=PUS7 PE=1 SV=2
Q96QA5	0	2	0	Gasdermin-A OS=Homo sapiens GN=GSDMA PE=1 SV=4
Q96QV6	2	0	0	Histone H2A type 1-A OS=Homo sapiens GN=HIST1H2AA PE=1 SV=3
Q96R06	4	0	0	Sperm-associated antigen 5 OS=Homo sapiens GN=SPAG5 PE=1 SV=2
Q96RL7	0	0	1	Vacuolar protein sorting-associated protein 13A OS=Homo sapiens GN=VPS13A PE=1 SV=2
Q96RT1	56.6667	6	3.88889	Protein LAP2 OS=Homo sapiens GN=ERBB2IP PE=1 SV=2
Q96SN8	6	0	0	CDK5 regulatory subunit-associated protein 2 OS=Homo sapiens GN=CDK5RAP2 PE=1 SV=5
Q96T37	2	0	0	Putative RNA-binding protein 15 OS=Homo sapiens GN=RBM15 PE=1 SV=2
Q96TA1	8	12	0	Niban-like protein 1 OS=Homo sapiens GN=FAM129B PE=1 SV=3
Q99439	16	9	0	Calponin-2 OS=Homo sapiens GN=CNN2 PE=1 SV=4
Q99567	24	0	0	Nuclear pore complex protein Nup88 OS=Homo sapiens GN=NUP88 PE=1 SV=2
Q99569	1	0	0	Plakophilin-4 OS=Homo sapiens GN=PKP4 PE=1 SV=2
Q99623	5	0	0	Isoform 2 of Prohibitin-2 OS=Homo sapiens GN=PHB2
Q99661	2	0	0	Kinesin-like protein KIF2C OS=Homo sapiens GN=KIF2C PE=1 SV=2
Q99666	17	2	28.5	RANBP2-like and GRIP domain-containing protein 5/6 OS=Homo sapiens GN=RGPD5 PE=1 SV=3
Q99719	3	0	0	Septin-5 OS=Homo sapiens GN=SEPT5 PE=1 SV=1
Q99733	7	4	0	Nucleosome assembly protein 1-like 4 OS=Homo sapiens GN=NAP1L4 PE=1 SV=1
Q99747	4	0	0	Gamma-soluble NSF attachment protein OS=Homo sapiens GN=NAPG PE=1 SV=1
Q99848	0	0	0	Probable rRNA-processing protein EBP2 OS=Homo sapiens GN=EBNA1BP2 PE=1 SV=2
Q99877	2	2	4	Histone H2B type 1-N OS=Homo sapiens GN=HIST1H2BN PE=1 SV=3
Q99878	2	0	0	Histone H2A type 1-J OS=Homo sapiens GN=HIST1H2AJ PE=1 SV=3
Q99879	2	2	4	Histone H2B type 1-M OS=Homo sapiens GN=HIST1H2BM PE=1 SV=3
Q99880	2	2	4	Histone H2B type 1-L OS=Homo sapiens GN=HIST1H2BL PE=1 SV=3
Q99961	1	0	0	Isoform 2 of Endophilin-A2 OS=Homo sapiens GN=SH3GL1
Q9BQ04	3	11	0	RNA-binding protein 4B OS=Homo sapiens GN=RBM4B PE=1 SV=1
Q9BR76	0	1	0	Coronin-1B OS=Homo sapiens GN=CORO1B PE=1 SV=1
Q9BS16	9	0	0	Centromere protein K OS=Homo sapiens GN=CENPK PE=1 SV=1
Q9BSJ8	6	7	0	Extended synaptotagmin-1 OS=Homo sapiens GN=ESYT1 PE=1 SV=1
Q9BSW2	1	0	0	EF-hand calcium-binding domain-containing protein 4B OS=Homo sapiens GN=EFCAB4B PE=1 SV=1
Q9BT25	42	0	0	HAUS augmin-like complex subunit 8 OS=Homo sapiens GN=HAUS8 PE=1 SV=3
Q9BTC0	4	0	0	Death-inducer obliterator 1 OS=Homo sapiens GN=DIDO1 PE=1 SV=5
Q9BTM1	2	0	0	Histone H2A.J OS=Homo sapiens GN=H2AFJ PE=1 SV=1
Q9BUJ2	1	1	0	Heterogeneous nuclear ribonucleoprotein U-like protein 1 OS=Homo sapiens GN=HNRNPUL1 PE=1 SV=2
Q9BV38	6	0	0	WD repeat-containing protein 18 OS=Homo sapiens GN=WDR18 PE=1 SV=2
Q9BWF3	14	9	0	RNA-binding protein 4 OS=Homo sapiens GN=RBM4 PE=1 SV=1
Q9BWU0	19	0	0	Kanadaptin OS=Homo sapiens GN=SLC4A1AP PE=1 SV=1
Q9BX63	1	0	0	Fanconi anemia group J protein OS=Homo sapiens GN=BRIP1 PE=1 SV=1
Q9BY44	1	0	0	Eukaryotic translation initiation factor 2A OS=Homo sapiens GN=EIF2A PE=1 SV=3
Q9BY89	13	1	0	Uncharacterized protein KIAA1671 OS=Homo sapiens GN=KIAA1671 PE=1 SV=2
Q9BYC2	2	0	0	Succinyl-CoA:3-ketoacid coenzyme A transferase 2, mitochondrial OS=Homo sapiens GN=OXCT2 PE=2 SV=2
Q9BYJ9	1	5	0	YTH domain family protein 1 OS=Homo sapiens GN=YTHDF1 PE=1 SV=1
Q9BZK3	0	1	0	Putative nascent polypeptide-associated complex subunit alpha-like protein OS=Homo sapiens GN=NACAP1 PE=5 SV=1
Q9C0C2	43	30	2	182 kDa tankyrase-1-binding protein OS=Homo sapiens GN=TNKS1BP1 PE=1 SV=4
Q9C0D2	2	0	0	Centrosomal protein KIAA1731 OS=Homo sapiens GN=KIAA1731 PE=2 SV=4
Q9C0D5	0	2	0	Protein TANC1 OS=Homo sapiens GN=TANC1 PE=1 SV=3
Q9C0D7	5	0	0	Probable ribonuclease ZC3H12C OS=Homo sapiens GN=ZC3H12C PE=1 SV=2
Q9C0F1	6	0	0	Centrosomal protein of 44 kDa OS=Homo sapiens GN=CEP44 PE=1 SV=2
Q9C0J8	1	0	0	pre-mRNA 3' end processing protein WDR33 OS=Homo sapiens GN=WDR33 PE=1 SV=2
Q9H0A0	1	0	0	N-acetyltransferase 10 OS=Homo sapiens GN=NAT10 PE=1 SV=2
Q9H0B6	12	0	0	Kinesin light chain 2 OS=Homo sapiens GN=KLC2 PE=1 SV=1
Q9H0C8	3	2	0	Integrin-linked kinase-associated serine/threonine phosphatase 2C OS=Homo sapiens GN=ILKAP PE=1 SV=1
Q9H0H5	2	0	0	Rac GTPase-activating protein 1 OS=Homo sapiens GN=RACGAP1 PE=1 SV=1
Q9H0K6	1	0	0	Pseudouridylate synthase 7 homolog-like protein OS=Homo sapiens GN=PUS7L PE=1 SV=1
Q9H0L4	1	0	0	Cleavage stimulation factor subunit 2 tau variant OS=Homo sapiens GN=CSTF2T PE=1 SV=1
Q9H0W8	0	1	0	Protein SMG9 OS=Homo sapiens GN=SMG9 PE=1 SV=1
Q9H1H9	1	0	0	Kinesin-like protein KIF13A OS=Homo sapiens GN=KIF13A PE=1 SV=2
Q9H1K0	14	15	0	Rabenosyn-5 OS=Homo sapiens GN=ZFYVE20 PE=1 SV=2
Q9H1K4	5	0	0	Mitochondrial glutamate carrier 2 OS=Homo sapiens GN=SLC25A18 PE=2 SV=1
Q9H2J4	1	0	0	Phosducin-like protein 3 OS=Homo sapiens GN=PDCL3 PE=1 SV=1
Q9H2M9	11	3	0	Rab3 GTPase-activating protein non-catalytic subunit OS=Homo sapiens GN=RAB3GAP2 PE=1 SV=1
Q9H2Y7	2	0	0	Zinc finger protein 106 OS=Homo sapiens GN=ZNF106 PE=1 SV=1
Q9H361	3	0	0	Polyadenylate-binding protein 3 OS=Homo sapiens GN=PABPC3 PE=1 SV=2
Q9H3P2	5	0	0	Negative elongation factor A OS=Homo sapiens GN=NELFA PE=1 SV=3
Q9H3S7	0	2	0	Tyrosine-protein phosphatase non-receptor type 23 OS=Homo sapiens GN=PTPN23 PE=1 SV=1
Q9H3U1	6	2	0	Protein unc-45 homolog A OS=Homo sapiens GN=UNC45A PE=1 SV=1
Q9H425	5	4	0	Uncharacterized protein C1orf198 OS=Homo sapiens GN=C1orf198 PE=1 SV=1
Q9H444	2	0	0	Charged multivesicular body protein 4b OS=Homo sapiens GN=CHMP4B PE=1 SV=1
Q9H4A6	5	2	0	Golgi phosphoprotein 3 OS=Homo sapiens GN=GOLPH3 PE=1 SV=1
Q9H4G0	10	14.6667	0	Isoform 2 of Band 4.1-like protein 1 OS=Homo sapiens GN=EPB41L1
Q9H501	0	1	0	ESF1 homolog OS=Homo sapiens GN=ESF1 PE=1 SV=1
Q9H5V9	10	5	0	UPF0428 protein CXorf56 OS=Homo sapiens GN=CXorf56 PE=1 SV=1
Q9H6R4	46.25	9.5	0	Nucleolar protein 6 OS=Homo sapiens GN=NOL6 PE=1 SV=2
Q9H6T3	13.6667	0	0	RNA polymerase II-associated protein 3 OS=Homo sapiens GN=RPAP3 PE=1 SV=2
Q9H6U6	2	0	0	Breast carcinoma-amplified sequence 3 OS=Homo sapiens GN=BCAS3 PE=1 SV=3
Q9H6Z4	2	0	0	Ran-binding protein 3 OS=Homo sapiens GN=RANBP3 PE=1 SV=1
Q9H788	4	0	0	SH2 domain-containing protein 4A OS=Homo sapiens GN=SH2D4A PE=1 SV=1
Q9H792	3	0	0	Pseudopodium-enriched atypical kinase 1 OS=Homo sapiens GN=PEAK1 PE=1 SV=4
Q9H8G2	0	1	0	Caspase activity and apoptosis inhibitor 1 OS=Homo sapiens GN=CAAP1 PE=1 SV=2
Q9H910	5.5	0	1	Hematological and neurological expressed 1-like protein OS=Homo sapiens GN=HN1L PE=1 SV=1
Q9H936	5	0	0	Mitochondrial glutamate carrier 1 OS=Homo sapiens GN=SLC25A22 PE=1 SV=1
Q9H9J4	0	0	0	Ubiquitin carboxyl-terminal hydrolase 42 OS=Homo sapiens GN=USP42 PE=1 SV=3
Q9HAU0	12	0	0	Pleckstrin homology domain-containing family A member 5 OS=Homo sapiens GN=PLEKHA5 PE=1 SV=1
Q9HB71	12	5	0	Calcyclin-binding protein OS=Homo sapiens GN=CACYBP PE=1 SV=2
Q9HBD1	4	0	0	Roquin-2 OS=Homo sapiens GN=RC3H2 PE=1 SV=2
Q9HBL0	2	0	0	Tensin-1 OS=Homo sapiens GN=TNS1 PE=1 SV=2
Q9HCD5	0	2	0	Nuclear receptor coactivator 5 OS=Homo sapiens GN=NCOA5 PE=1 SV=2
Q9HCD6	3	0	0	Protein TANC2 OS=Homo sapiens GN=TANC2 PE=1 SV=3
Q9HCH0	9.5	1.5	0	Nck-associated protein 5-like OS=Homo sapiens GN=NCKAP5L PE=1 SV=2
Q9HCN4	0	2	0	GPN-loop GTPase 1 OS=Homo sapiens GN=GPN1 PE=1 SV=1
Q9HCS7	1	0	0	Pre-mRNA-splicing factor SYF1 OS=Homo sapiens GN=XAB2 PE=1 SV=2
Q9NNX1	7	0	0	Tuftelin OS=Homo sapiens GN=TUFT1 PE=2 SV=1
Q9NP61	10	2	0	ADP-ribosylation factor GTPase-activating protein 3 OS=Homo sapiens GN=ARFGAP3 PE=1 SV=1
Q9NP74	2	0	0	Palmdelphin OS=Homo sapiens GN=PALMD PE=1 SV=1
Q9NPH3	1	0	0	Interleukin-1 receptor accessory protein OS=Homo sapiens GN=IL1RAP PE=1 SV=2
Q9NPJ3	4	0	0	Acyl-coenzyme A thioesterase 13 OS=Homo sapiens GN=ACOT13 PE=1 SV=1
Q9NQC3	4.5	3	0	Reticulon-4 OS=Homo sapiens GN=RTN4 PE=1 SV=2
Q9NQW6	14	4	0	Actin-binding protein anillin OS=Homo sapiens GN=ANLN PE=1 SV=2
Q9NR09	3	0	0	Baculoviral IAP repeat-containing protein 6 OS=Homo sapiens GN=BIRC6 PE=1 SV=2
Q9NR12	12.1667	4	2.83333	PDZ and LIM domain protein 7 OS=Homo sapiens GN=PDLIM7 PE=1 SV=1
Q9NR30	0	0	1	Nucleolar RNA helicase 2 OS=Homo sapiens GN=DDX21 PE=1 SV=5
Q9NR46	4	0	0	Endophilin-B2 OS=Homo sapiens GN=SH3GLB2 PE=1 SV=1
Q9NRA8	1	0	0	Eukaryotic translation initiation factor 4E transporter OS=Homo sapiens GN=EIF4ENIF1 PE=1 SV=2
Q9NRL3	1	9	0	Striatin-4 OS=Homo sapiens GN=STRN4 PE=1 SV=2
Q9NRY4	4	1	0	Rho GTPase-activating protein 35 OS=Homo sapiens GN=ARHGAP35 PE=1 SV=3
Q9NS87	1	0	0	Kinesin-like protein KIF15 OS=Homo sapiens GN=KIF15 PE=1 SV=1
Q9NSB4	0	0	0	Keratin, type II cuticular Hb2 OS=Homo sapiens GN=KRT82 PE=1 SV=3
Q9NTZ6	2	0	0	RNA-binding protein 12 OS=Homo sapiens GN=RBM12 PE=1 SV=1
Q9NUL3	19.5714	2	0	Double-stranded RNA-binding protein Staufen homolog 2 OS=Homo sapiens GN=STAU2 PE=1 SV=1
Q9NUQ3	4	0	0	Gamma-taxilin OS=Homo sapiens GN=TXLNG PE=1 SV=2
Q9NUU7	2	1	0	ATP-dependent RNA helicase DDX19A OS=Homo sapiens GN=DDX19A PE=1 SV=1
Q9NVM4	25.75	31.75	0	Protein arginine N-methyltransferase 7 OS=Homo sapiens GN=PRMT7 PE=1 SV=1
Q9NVP1	0	0	0	ATP-dependent RNA helicase DDX18 OS=Homo sapiens GN=DDX18 PE=1 SV=2
Q9NVZ3	2	2	0	Adaptin ear-binding coat-associated protein 2 OS=Homo sapiens GN=NECAP2 PE=1 SV=1
Q9NW64	9	5	0	Pre-mRNA-splicing factor RBM22 OS=Homo sapiens GN=RBM22 PE=1 SV=1
Q9NW75	1	0	0	G patch domain-containing protein 2 OS=Homo sapiens GN=GPATCH2 PE=1 SV=1
Q9NW82	27	6	0	WD repeat-containing protein 70 OS=Homo sapiens GN=WDR70 PE=1 SV=1
Q9NWS0	4	0	0	PIH1 domain-containing protein 1 OS=Homo sapiens GN=PIH1D1 PE=1 SV=1
Q9NXR1	11	0	0	Nuclear distribution protein nudE homolog 1 OS=Homo sapiens GN=NDE1 PE=1 SV=2
Q9NXV6	1	0	0	CDKN2A-interacting protein OS=Homo sapiens GN=CDKN2AIP PE=1 SV=3
Q9NY33	0	12	0	Dipeptidyl peptidase 3 OS=Homo sapiens GN=DPP3 PE=1 SV=2
Q9NYB9	1	0	0	Abl interactor 2 OS=Homo sapiens GN=ABI2 PE=1 SV=1
Q9NYF8	0	0	0	Bcl-2-associated transcription factor 1 OS=Homo sapiens GN=BCLAF1 PE=1 SV=2
Q9NYL9	12	13	0	Tropomodulin-3 OS=Homo sapiens GN=TMOD3 PE=1 SV=1
Q9NZ09	2	0	0	Ubiquitin-associated protein 1 OS=Homo sapiens GN=UBAP1 PE=1 SV=1
Q9NZB2	2	0	0	Constitutive coactivator of PPAR-gamma-like protein 1 OS=Homo sapiens GN=FAM120A PE=1 SV=2
Q9NZD8	29	0	0	Maspardin OS=Homo sapiens GN=SPG21 PE=1 SV=1
Q9NZI7	0	2	0	Upstream-binding protein 1 OS=Homo sapiens GN=UBP1 PE=2 SV=1
Q9NZN4	3	17	0	EH domain-containing protein 2 OS=Homo sapiens GN=EHD2 PE=1 SV=2
Q9NZN8	8.8	0	0	CCR4-NOT transcription complex subunit 2 OS=Homo sapiens GN=CNOT2 PE=1 SV=1
Q9NZW4	1	0	0	Dentin sialophosphoprotein OS=Homo sapiens GN=DSPP PE=1 SV=2
Q9NZZ3	2	2	0	Charged multivesicular body protein 5 OS=Homo sapiens GN=CHMP5 PE=1 SV=1
Q9P0N9	1	0	0	Isoform 2 of TBC1 domain family member 7 OS=Homo sapiens GN=TBC1D7
Q9P0W5	2	0	0	Schwannomin-interacting protein 1 OS=Homo sapiens GN=SCHIP1 PE=1 SV=1
Q9P206	1	0	0	Uncharacterized protein KIAA1522 OS=Homo sapiens GN=KIAA1522 PE=1 SV=2
Q9P242	3	0	0	Neuronal tyrosine-phosphorylated phosphoinositide-3-kinase adapter 2 OS=Homo sapiens GN=NYAP2 PE=1 SV=3
Q9P270	9	0	0	SLAIN motif-containing protein 2 OS=Homo sapiens GN=SLAIN2 PE=1 SV=2
Q9P2D3	2	0	0	HEAT repeat-containing protein 5B OS=Homo sapiens GN=HEATR5B PE=1 SV=2
Q9P2F8	2	0	0	Signal-induced proliferation-associated 1-like protein 2 OS=Homo sapiens GN=SIPA1L2 PE=1 SV=2
Q9P2M7	3	0	0	Cingulin OS=Homo sapiens GN=CGN PE=1 SV=2
Q9P2N5	107	63	70	RNA-binding protein 27 OS=Homo sapiens GN=RBM27 PE=1 SV=2
Q9P2R3	0	1	0	Ankyrin repeat and FYVE domain-containing protein 1 OS=Homo sapiens GN=ANKFY1 PE=1 SV=2
Q9UDY2	16.8571	4	7	Tight junction protein ZO-2 OS=Homo sapiens GN=TJP2 PE=1 SV=2
Q9UFE4	0	0	0	Coiled-coil domain-containing protein 39 OS=Homo sapiens GN=CCDC39 PE=2 SV=3
Q9UGP4	20	10	0	LIM domain-containing protein 1 OS=Homo sapiens GN=LIMD1 PE=1 SV=1
Q9UHB6	3	6	0	LIM domain and actin-binding protein 1 OS=Homo sapiens GN=LIMA1 PE=1 SV=1
Q9UHB9	0	2	0	Signal recognition particle subunit SRP68 OS=Homo sapiens GN=SRP68 PE=1 SV=2
Q9UHD1	2	2	0	Cysteine and histidine-rich domain-containing protein 1 OS=Homo sapiens GN=CHORDC1 PE=1 SV=2
Q9UHX1	2	0	0	Poly(U)-binding-splicing factor PUF60 OS=Homo sapiens GN=PUF60 PE=1 SV=1
Q9UI15	2	0	4	Transgelin-3 OS=Homo sapiens GN=TAGLN3 PE=1 SV=2
Q9UID3	3	9	0	Vacuolar protein sorting-associated protein 51 homolog OS=Homo sapiens GN=VPS51 PE=1 SV=2
Q9UJU6	2	5	0	Drebrin-like protein OS=Homo sapiens GN=DBNL PE=1 SV=1
Q9UK76	7	3.33333	2	Hematological and neurological expressed 1 protein OS=Homo sapiens GN=HN1 PE=1 SV=3
Q9UKM9	22	0	0	RNA-binding protein Raly OS=Homo sapiens GN=RALY PE=1 SV=1
Q9UKX7	8	0	0	Nuclear pore complex protein Nup50 OS=Homo sapiens GN=NUP50 PE=1 SV=2
Q9UKY7	4	5.33333	0	Protein CDV3 homolog OS=Homo sapiens GN=CDV3 PE=1 SV=1
Q9ULD0	4	0	0	2-oxoglutarate dehydrogenase-like, mitochondrial OS=Homo sapiens GN=OGDHL PE=1 SV=3
Q9ULH7	0.5	4	0	MKL/myocardin-like protein 2 OS=Homo sapiens GN=MKL2 PE=1 SV=3
Q9ULJ1	0	0	0	Outer dense fiber protein 2-like OS=Homo sapiens GN=ODF2L PE=2 SV=2
Q9ULW0	11	1	0	Targeting protein for Xklp2 OS=Homo sapiens GN=TPX2 PE=1 SV=2
Q9UMR2	1.5	1	0	ATP-dependent RNA helicase DDX19B OS=Homo sapiens GN=DDX19B PE=1 SV=1
Q9UMZ2	3	0	0	Synergin gamma OS=Homo sapiens GN=SYNRG PE=1 SV=2
Q9UN86	3	0	0	Ras GTPase-activating protein-binding protein 2 OS=Homo sapiens GN=G3BP2 PE=1 SV=2
Q9UNX3	2	0	1	60S ribosomal protein L26-like 1 OS=Homo sapiens GN=RPL26L1 PE=1 SV=1
Q9UNY4	0	2.5	0	Transcription termination factor 2 OS=Homo sapiens GN=TTF2 PE=1 SV=2
Q9UPN3	0	0	0	Microtubule-actin cross-linking factor 1, isoforms 1/2/3/5 OS=Homo sapiens GN=MACF1 PE=1 SV=4
Q9UPN4	4	0	0	5-azacytidine-induced protein 1 OS=Homo sapiens GN=AZI1 PE=1 SV=3
Q9UPN7	0	3	0	Serine/threonine-protein phosphatase 6 regulatory subunit 1 OS=Homo sapiens GN=PPP6R1 PE=1 SV=5
Q9UPQ0	27.3333	10	0	LIM and calponin homology domains-containing protein 1 OS=Homo sapiens GN=LIMCH1 PE=1 SV=4
Q9UPQ9	25	1	1.33333	Trinucleotide repeat-containing gene 6B protein OS=Homo sapiens GN=TNRC6B PE=1 SV=4
Q9Y217	1	0	0	Myotubularin-related protein 6 OS=Homo sapiens GN=MTMR6 PE=1 SV=3
Q9Y230	99	28	0	RuvB-like 2 OS=Homo sapiens GN=RUVBL2 PE=1 SV=3
Q9Y265	7.5	0	0	RuvB-like 1 OS=Homo sapiens GN=RUVBL1 PE=1 SV=1
Q9Y266	6	1	0	Nuclear migration protein nudC OS=Homo sapiens GN=NUDC PE=1 SV=1
Q9Y2D5	21	6	0	A-kinase anchor protein 2 OS=Homo sapiens GN=AKAP2 PE=1 SV=3
Q9Y2J2	2	0	0	Band 4.1-like protein 3 OS=Homo sapiens GN=EPB41L3 PE=1 SV=2
Q9Y2Q9	9	13	0	28S ribosomal protein S28, mitochondrial OS=Homo sapiens GN=MRPS28 PE=1 SV=1
Q9Y2W1	5	0	0	Thyroid hormone receptor-associated protein 3 OS=Homo sapiens GN=THRAP3 PE=1 SV=2
Q9Y2W2	1	0	0	WW domain-binding protein 11 OS=Homo sapiens GN=WBP11 PE=1 SV=1
Q9Y2X3	0	0	0	Nucleolar protein 58 OS=Homo sapiens GN=NOP58 PE=1 SV=1
Q9Y2X7	0	1	0	ARF GTPase-activating protein GIT1 OS=Homo sapiens GN=GIT1 PE=1 SV=2
Q9Y2Z0	6	0	1	Suppressor of G2 allele of SKP1 homolog OS=Homo sapiens GN=SUGT1 PE=1 SV=3
Q9Y388	0	0	0	RNA-binding motif protein, X-linked 2 OS=Homo sapiens GN=RBMX2 PE=1 SV=2
Q9Y3F4	2	4	0	Serine-threonine kinase receptor-associated protein OS=Homo sapiens GN=STRAP PE=1 SV=1
Q9Y3Q8	6	0	0	TSC22 domain family protein 4 OS=Homo sapiens GN=TSC22D4 PE=1 SV=2
Q9Y3U8	3	0	2	60S ribosomal protein L36 OS=Homo sapiens GN=RPL36 PE=1 SV=3
Q9Y426	2	0	0	C2 domain-containing protein 2 OS=Homo sapiens GN=C2CD2 PE=1 SV=2
Q9Y450	1	6	0	HBS1-like protein OS=Homo sapiens GN=HBS1L PE=1 SV=1
Q9Y490	113	37	15	Talin-1 OS=Homo sapiens GN=TLN1 PE=1 SV=3
Q9Y4E1	37	31.3333	2	WASH complex subunit FAM21C OS=Homo sapiens GN=FAM21C PE=1 SV=3
Q9Y4E8	1	0	0	Ubiquitin carboxyl-terminal hydrolase 15 OS=Homo sapiens GN=USP15 PE=1 SV=3
Q9Y4F5	1	0	0	Centrosomal protein of 170 kDa protein B OS=Homo sapiens GN=CEP170B PE=1 SV=4
Q9Y4G6	3	2	0	Talin-2 OS=Homo sapiens GN=TLN2 PE=1 SV=4
Q9Y4H2	4	0	0	Insulin receptor substrate 2 OS=Homo sapiens GN=IRS2 PE=1 SV=2
Q9Y4P8	0	2.66667	0	WD repeat domain phosphoinositide-interacting protein 2 OS=Homo sapiens GN=WIPI2 PE=1 SV=1
Q9Y520	25.1429	5	0	Protein PRRC2C OS=Homo sapiens GN=PRRC2C PE=1 SV=4
Q9Y536	2	0	0	Peptidyl-prolyl cis-trans isomerase A-like 4A/B/C OS=Homo sapiens GN=PPIAL4A PE=2 SV=1
Q9Y5A9	0	16	0	YTH domain family protein 2 OS=Homo sapiens GN=YTHDF2 PE=1 SV=2
Q9Y5K6	5	14	0	CD2-associated protein OS=Homo sapiens GN=CD2AP PE=1 SV=1
Q9Y5K8	2	0	0	V-type proton ATPase subunit D OS=Homo sapiens GN=ATP6V1D PE=1 SV=1
Q9Y5Q8	2	0	0	General transcription factor 3C polypeptide 5 OS=Homo sapiens GN=GTF3C5 PE=1 SV=2
Q9Y5X1	2	23	0	Sorting nexin-9 OS=Homo sapiens GN=SNX9 PE=1 SV=1
Q9Y605	0	2	0	MORF4 family-associated protein 1 OS=Homo sapiens GN=MRFAP1 PE=1 SV=1
Q9Y613	3	0	0	FH1/FH2 domain-containing protein 1 OS=Homo sapiens GN=FHOD1 PE=1 SV=3
Q9Y618	45.4	8.4	0	Nuclear receptor corepressor 2 OS=Homo sapiens GN=NCOR2 PE=1 SV=2
Q9Y6C9	2	0	0	Mitochondrial carrier homolog 2 OS=Homo sapiens GN=MTCH2 PE=1 SV=1
Q9Y6G9	16	0	0	Cytoplasmic dynein 1 light intermediate chain 1 OS=Homo sapiens GN=DYNC1LI1 PE=1 SV=3
Q9Y6K9	2	0	0	NF-kappa-B essential modulator OS=Homo sapiens GN=IKBKG PE=1 SV=2
Q9Y6N9	0	0	1	Harmonin OS=Homo sapiens GN=USH1C PE=1 SV=3
Q9Y6X2	2	0	0	E3 SUMO-protein ligase PIAS3 OS=Homo sapiens GN=PIAS3 PE=1 SV=2

## Sheet: SpectralCounts108_finalOverlap
Accession	37-BioID2	36-BioID2	BioID2-36	description
A6NKT7	51	21	76	RanBP2-like and GRIP domain-containing protein 3 OS=Homo sapiens GN=RGPD3 PE=2 SV=2
O00571	94.5	79	30	ATP-dependent RNA helicase DDX3X OS=Homo sapiens GN=DDX3X PE=1 SV=3
O14640	8	4	6	Segment polarity protein dishevelled homolog DVL-1 OS=Homo sapiens GN=DVL1 PE=1 SV=2
O14641	87	96	53	Segment polarity protein dishevelled homolog DVL-2 OS=Homo sapiens GN=DVL2 PE=1 SV=1
O14715	31	18	46	RANBP2-like and GRIP domain-containing protein 8 OS=Homo sapiens GN=RGPD8 PE=1 SV=2
O15523	55	38	22	ATP-dependent RNA helicase DDX3Y OS=Homo sapiens GN=DDX3Y PE=1 SV=2
O43390	6	1	1.33333	Heterogeneous nuclear ribonucleoprotein R OS=Homo sapiens GN=HNRNPR PE=1 SV=1
O60506	6.8	8.2	1.6	Heterogeneous nuclear ribonucleoprotein Q OS=Homo sapiens GN=SYNCRIP PE=1 SV=2
O60814	2	2	4	Histone H2B type 1-K OS=Homo sapiens GN=HIST1H2BK PE=1 SV=3
O75179	117.5	2	1	Ankyrin repeat domain-containing protein 17 OS=Homo sapiens GN=ANKRD17 PE=1 SV=3
O75369	40	46.3333	10.3333	Filamin-B OS=Homo sapiens GN=FLNB PE=1 SV=2
O75962	4	6	2	Triple functional domain protein OS=Homo sapiens GN=TRIO PE=1 SV=2
O94875	3.66667	5.66667	11.9167	Sorbin and SH3 domain-containing protein 2 OS=Homo sapiens GN=SORBS2 PE=1 SV=3
P04150	17.4444	6	1.55556	Glucocorticoid receptor OS=Homo sapiens GN=NR3C1 PE=1 SV=1
P05783	3	1	1	Keratin, type I cytoskeletal 18 OS=Homo sapiens GN=KRT18 PE=1 SV=2
P06703	19	5	2	Protein S100-A6 OS=Homo sapiens GN=S100A6 PE=1 SV=1
P06748	22	2	6	Nucleophosmin OS=Homo sapiens GN=NPM1 PE=1 SV=2
P06899	2	2	4	Histone H2B type 1-J OS=Homo sapiens GN=HIST1H2BJ PE=1 SV=3
P09651	51	40	7	Heterogeneous nuclear ribonucleoprotein A1 OS=Homo sapiens GN=HNRNPA1 PE=1 SV=5
P0DJD0	29	2	53	RANBP2-like and GRIP domain-containing protein 1 OS=Homo sapiens GN=RGPD1 PE=2 SV=1
P0DJD1	27	2	53	RANBP2-like and GRIP domain-containing protein 2 OS=Homo sapiens GN=RGPD2 PE=2 SV=1
P14866	11	6	1	Heterogeneous nuclear ribonucleoprotein L OS=Homo sapiens GN=HNRNPL PE=1 SV=2
P17844	27	15	8	Probable ATP-dependent RNA helicase DDX5 OS=Homo sapiens GN=DDX5 PE=1 SV=1
P22626	78	42	43	Heterogeneous nuclear ribonucleoproteins A2/B1 OS=Homo sapiens GN=HNRNPA2B1 PE=1 SV=2
P23527	2	2	4	Histone H2B type 1-O OS=Homo sapiens GN=HIST1H2BO PE=1 SV=3
P23588	20	14	2	Eukaryotic translation initiation factor 4B OS=Homo sapiens GN=EIF4B PE=1 SV=2
P25685	3	1	2	DnaJ homolog subfamily B member 1 OS=Homo sapiens GN=DNAJB1 PE=1 SV=4
P26368	17	12	4	Splicing factor U2AF 65 kDa subunit OS=Homo sapiens GN=U2AF2 PE=1 SV=4
P27816	17.6667	9	9.33333	Isoform 4 of Microtubule-associated protein 4 OS=Homo sapiens GN=MAP4
P30041	7	2	2	Peroxiredoxin-6 OS=Homo sapiens GN=PRDX6 PE=1 SV=3
P33778	2	2	4	Histone H2B type 1-B OS=Homo sapiens GN=HIST1H2BB PE=1 SV=2
P35637	9	13	4	RNA-binding protein FUS OS=Homo sapiens GN=FUS PE=1 SV=1
P35658	15	7	46.6	Nuclear pore complex protein Nup214 OS=Homo sapiens GN=NUP214 PE=1 SV=2
P37802	10	6	4	Transgelin-2 OS=Homo sapiens GN=TAGLN2 PE=1 SV=3
P38159	3.33333	2.66667	5.66667	RNA-binding motif protein, X chromosome OS=Homo sapiens GN=RBMX PE=1 SV=3
P39023	6	4	8	60S ribosomal protein L3 OS=Homo sapiens GN=RPL3 PE=1 SV=2
P46060	2	3	16	Ran GTPase-activating protein 1 OS=Homo sapiens GN=RANGAP1 PE=1 SV=1
P49792	209	138	351	E3 SUMO-protein ligase RanBP2 OS=Homo sapiens GN=RANBP2 PE=1 SV=2
P51610	15	17.75	5.25	Host cell factor 1 OS=Homo sapiens GN=HCFC1 PE=1 SV=2
P51991	13	12	2	Heterogeneous nuclear ribonucleoprotein A3 OS=Homo sapiens GN=HNRNPA3 PE=1 SV=2
P54792	3	4	6	Putative segment polarity protein dishevelled homolog DVL1P1 OS=Homo sapiens GN=DVL1P1 PE=5 SV=1
P55795	4	11	2	Heterogeneous nuclear ribonucleoprotein H2 OS=Homo sapiens GN=HNRNPH2 PE=1 SV=1
P57053	2	2	4	Histone H2B type F-S OS=Homo sapiens GN=H2BFS PE=1 SV=2
P58107	69	41	19	Epiplakin OS=Homo sapiens GN=EPPK1 PE=1 SV=2
P58876	2	2	4	Histone H2B type 1-D OS=Homo sapiens GN=HIST1H2BD PE=1 SV=2
P62805	3	2	4	Histone H4 OS=Homo sapiens GN=HIST1H4A PE=1 SV=2
P62807	2	2	4	Histone H2B type 1-C/E/F/G/I OS=Homo sapiens GN=HIST1H2BC PE=1 SV=4
P62826	6	1	2	GTP-binding nuclear protein Ran OS=Homo sapiens GN=RAN PE=1 SV=3
P78344	52	21	7	Eukaryotic translation initiation factor 4 gamma 2 OS=Homo sapiens GN=EIF4G2 PE=1 SV=1
P98082	16	5	1	Disabled homolog 2 OS=Homo sapiens GN=DAB2 PE=1 SV=3
Q00341	84	53	12	Vigilin OS=Homo sapiens GN=HDLBP PE=1 SV=2
Q01850	5	9	3	Cerebellar degeneration-related protein 2 OS=Homo sapiens GN=CDR2 PE=1 SV=2
Q01995	26	26	1	Transgelin OS=Homo sapiens GN=TAGLN PE=1 SV=4
Q05682	48	11	6	Caldesmon OS=Homo sapiens GN=CALD1 PE=1 SV=3
Q07157	108.5	52	123	Tight junction protein ZO-1 OS=Homo sapiens GN=TJP1 PE=1 SV=3
Q09666	13	13	4	Isoform 2 of Neuroblast differentiation-associated protein AHNAK OS=Homo sapiens GN=AHNAK
Q12768	80	48	27	WASH complex subunit strumpellin OS=Homo sapiens GN=KIAA0196 PE=1 SV=1
Q13123	14	15	4	Protein Red OS=Homo sapiens GN=IK PE=1 SV=3
Q13283	36	28	3	Ras GTPase-activating protein-binding protein 1 OS=Homo sapiens GN=G3BP1 PE=1 SV=1
Q13573	48	10	4	SNW domain-containing protein 1 OS=Homo sapiens GN=SNW1 PE=1 SV=1
Q13765	11	3	8	Nascent polypeptide-associated complex subunit alpha OS=Homo sapiens GN=NACA PE=1 SV=1
Q14157	61.8	33	7	Ubiquitin-associated protein 2-like OS=Homo sapiens GN=UBAP2L PE=1 SV=2
Q14247	95.6667	53.6667	22.3333	Src substrate cortactin OS=Homo sapiens GN=CTTN PE=1 SV=2
Q14315	9	16	2	Filamin-C OS=Homo sapiens GN=FLNC PE=1 SV=3
Q14671	10.6667	2	1	Pumilio homolog 1 OS=Homo sapiens GN=PUM1 PE=1 SV=3
Q14847	11	5	2.5	LIM and SH3 domain protein 1 OS=Homo sapiens GN=LASP1 PE=1 SV=2
Q15233	104	66	58	Non-POU domain-containing octamer-binding protein OS=Homo sapiens GN=NONO PE=1 SV=4
Q15365	10	6	3	Poly(rC)-binding protein 1 OS=Homo sapiens GN=PCBP1 PE=1 SV=2
Q15637	10	8	6	Splicing factor 1 OS=Homo sapiens GN=SF1 PE=1 SV=4
Q15942	36	19	5	Zyxin OS=Homo sapiens GN=ZYX PE=1 SV=1
Q16778	2	2	4	Histone H2B type 2-E OS=Homo sapiens GN=HIST2H2BE PE=1 SV=3
Q32P51	25	27	5	Heterogeneous nuclear ribonucleoprotein A1-like 2 OS=Homo sapiens GN=HNRNPA1L2 PE=2 SV=2
Q5JSZ5	35	11	4	Protein PRRC2B OS=Homo sapiens GN=PRRC2B PE=1 SV=2
Q5QNW6	2	2	4	Histone H2B type 2-F OS=Homo sapiens GN=HIST2H2BF PE=1 SV=3
Q5SNT6	54	34	2	WASH complex subunit FAM21B OS=Homo sapiens GN=FAM21B PE=2 SV=2
Q5SRD0	14	10	2	Putative WASH complex subunit FAM21 OS=Homo sapiens GN=FAM21D PE=3 SV=2
Q5T6F2	59	51	18	Ubiquitin-associated protein 2 OS=Homo sapiens GN=UBAP2 PE=1 SV=1
Q641Q2	54	35.5	2	WASH complex subunit FAM21A OS=Homo sapiens GN=FAM21A PE=2 SV=3
Q6PKG0	23.5	21	2	La-related protein 1 OS=Homo sapiens GN=LARP1 PE=1 SV=2
Q7Z2W4	16.6667	10.3333	4	Isoform 3 of Zinc finger CCCH-type antiviral protein 1 OS=Homo sapiens GN=ZC3HAV1
Q7Z3J3	19	3.5	36.5	RanBP2-like and GRIP domain-containing protein 4 OS=Homo sapiens GN=RGPD4 PE=2 SV=3
Q7Z478	38	38	2	ATP-dependent RNA helicase DHX29 OS=Homo sapiens GN=DHX29 PE=1 SV=2
Q8IWZ3	206.667	19	0.5	Ankyrin repeat and KH domain-containing protein 1 OS=Homo sapiens GN=ANKHD1 PE=1 SV=1
Q8N257	2	2	4	Histone H2B type 3-B OS=Homo sapiens GN=HIST3H2BB PE=1 SV=3
Q8TD16	49	30	8	Protein bicaudal D homolog 2 OS=Homo sapiens GN=BICD2 PE=1 SV=1
Q8WUF5	77	26	52	RelA-associated inhibitor OS=Homo sapiens GN=PPP1R13L PE=1 SV=4
Q8WX93	115.667	76.5556	62.5556	Palladin OS=Homo sapiens GN=PALLD PE=1 SV=3
Q8WXF1	13	5	3	Paraspeckle component 1 OS=Homo sapiens GN=PSPC1 PE=1 SV=1
Q92817	17	2	2	Envoplakin OS=Homo sapiens GN=EVPL PE=1 SV=3
Q92841	10	4	7	Probable ATP-dependent RNA helicase DDX17 OS=Homo sapiens GN=DDX17 PE=1 SV=2
Q92997	85	111	59	Segment polarity protein dishevelled homolog DVL-3 OS=Homo sapiens GN=DVL3 PE=1 SV=2
Q93079	2	2	4	Histone H2B type 1-H OS=Homo sapiens GN=HIST1H2BH PE=1 SV=3
Q96E39	3	1	5	RNA binding motif protein, X-linked-like-1 OS=Homo sapiens GN=RBMXL1 PE=1 SV=1
Q96HC4	20.5	10.5	6.5	PDZ and LIM domain protein 5 OS=Homo sapiens GN=PDLIM5 PE=1 SV=5
Q96JM3	2	2	1	Chromosome alignment-maintaining phosphoprotein 1 OS=Homo sapiens GN=CHAMP1 PE=1 SV=2
Q96RT1	56.6667	6	3.88889	Protein LAP2 OS=Homo sapiens GN=ERBB2IP PE=1 SV=2
Q99666	17	2	28.5	RANBP2-like and GRIP domain-containing protein 5/6 OS=Homo sapiens GN=RGPD5 PE=1 SV=3
Q99877	2	2	4	Histone H2B type 1-N OS=Homo sapiens GN=HIST1H2BN PE=1 SV=3
Q99879	2	2	4	Histone H2B type 1-M OS=Homo sapiens GN=HIST1H2BM PE=1 SV=3
Q99880	2	2	4	Histone H2B type 1-L OS=Homo sapiens GN=HIST1H2BL PE=1 SV=3
Q9C0C2	43	30	2	182 kDa tankyrase-1-binding protein OS=Homo sapiens GN=TNKS1BP1 PE=1 SV=4
Q9NR12	12.1667	4	2.83333	PDZ and LIM domain protein 7 OS=Homo sapiens GN=PDLIM7 PE=1 SV=1
Q9P2N5	107	63	70	RNA-binding protein 27 OS=Homo sapiens GN=RBM27 PE=1 SV=2
Q9UDY2	16.8571	4	7	Tight junction protein ZO-2 OS=Homo sapiens GN=TJP2 PE=1 SV=2
Q9UK76	7	3.33333	2	Hematological and neurological expressed 1 protein OS=Homo sapiens GN=HN1 PE=1 SV=3
Q9UPQ9	25	1	1.33333	Trinucleotide repeat-containing gene 6B protein OS=Homo sapiens GN=TNRC6B PE=1 SV=4
Q9Y490	113	37	15	Talin-1 OS=Homo sapiens GN=TLN1 PE=1 SV=3
Q9Y4E1	37	31.3333	2	WASH complex subunit FAM21C OS=Homo sapiens GN=FAM21C PE=1 SV=3

## Sheet: 8AdditionalTargetsTestRuns
Accession	Gene	Average SC > 0 for which virus	37-B (test01)	37-B (test02)	37-B (final)	36-B (test01)	36-B (final)	B-36 (test01)	B-36 (final)	description
P35998	PSMC2	37-BioID2	8	17	114	0	4	0	0	26S protease regulatory subunit 7 OS=Homo sapiens GN=PSMC2 PE=1 SV=3
O43491	EPB41L2	37-BioID2	2.75	2	95.75	0	4	0	0	Band 4.1-like protein 2 OS=Homo sapiens GN=EPB41L2 PE=1 SV=1
O95425	SVIL	37-BioID2	2	8	87	0	0	0	0	Supervillin OS=Homo sapiens GN=SVIL PE=1 SV=2
P46821	MAP1B	37-BioID2, 36-BioID2	4	18	58	6	27	0	0	Microtubule-associated protein 1B OS=Homo sapiens GN=MAP1B PE=1 SV=2
Q86Y91	KIF18B	37-BioID2	3	2	54	0	0	0	0	Kinesin-like protein KIF18B OS=Homo sapiens GN=KIF18B PE=1 SV=3
Q8IVF2	AHNAK2	37-BioID2, 36-BioID2	16	1	20	2	1	0	0	Protein AHNAK2 OS=Homo sapiens GN=AHNAK2 PE=1 SV=2
Q8WXA9	SREK1	BioID2-36	4	0	0	0	2.5	8	2	Splicing regulatory glutamine/lysine-rich protein 1 OS=Homo sapiens GN=SREK1 PE=1 SV=1
Q13427	PPIG	BioID2-36	2	0	0	0	0	1	1	Peptidyl-prolyl cis-trans isomerase G OS=Homo sapiens GN=PPIG PE=1 SV=2
