# Supplementary material for: Leveraging biotin-based proximity labeling to identify cellular factors governing early alphaherpesvirus infection
Source: mBio. 2024 Jul 2;15(8):e01445-24. doi: 10.1128/mbio.01445-24 (PMC11323796; doi:10.1128/mbio.01445-24)
Supplement: File S2 — Viral proximity hits. [file mbio.01445-24-s0002.xlsx]

## Sheet: ViralProteins_finalRun
Accession	37-B(final)	log10(37-B)	36-B(final)	log10(36-B)	B-36(final)	log10(B-36)	description
vp|AEM64123.1|	98	1.99123	921	2.96426	380	2.57978	Suid alphaherpesvirus 1 Becker g=UL36, p=VP1/2
vp|AEM64124.1|	557	2.74586	162	2.20952	16	1.20412	Suid alphaherpesvirus 1 Becker g=UL37, p=UL37 protein
vp|AEM64079.1|	40	1.60206	17	1.23045	31	1.49136	Suid alphaherpesvirus 1 Becker g=UL46, p=VP11/12
vp|AEM64130.1|	45	1.65321	14	1.14613	16	1.20412	Suid alphaherpesvirus 1 Becker g=UL21, p=UL21 protein
vp|AEM64087.1|	54	1.73239	10	1	1	0	Suid alphaherpesvirus 1 Becker g=UL42, p=polymerase processivity subunit
vp|AEM64093.1|	33	1.51851	6	0.778151	0	#NUM!	Suid alphaherpesvirus 1 Becker g=UL19, p=VP5
vp|AEM64074.1|	21	1.32222	4	0.60206	4	0.60206	Suid alphaherpesvirus 1 Becker g=UL51, p=UL51 protein
vp|AEM64113.1|	16	1.20412	10	1	2	0.30103	Suid alphaherpesvirus 1 Becker g=IE180, p=ICP4
vp|AEM64120.1|	14	1.14613	11	1.04139	0	#NUM!	Suid alphaherpesvirus 1 Becker g=UL29, p=ICP8
vp|AEM64121.1|	4	0.60206	7	0.845098	9	0.954243	Suid alphaherpesvirus 1 Becker g=UL31, p=UL31 protein
vp|AEM64126.1|	14	1.14613	0	#NUM!	0	#NUM!	Suid alphaherpesvirus 1 Becker g=UL24, UL25, UL26, UL26.5, p=VP24
vp|AEM64112.1|	4	0.60206	6	0.778151	2	0.30103	Suid alphaherpesvirus 1 Becker g=US2, p=28 kDa protein
vp|AEM64085.1|	5	0.69897	7	0.845098	0	#NUM!	Suid alphaherpesvirus 1 Becker g=UL39, p=RR1
vp|AEM64109.1|	2	0.30103	0	#NUM!	6	0.778151	Suid alphaherpesvirus 1 Becker g=US7, p=gI
vp|AEM64105.1|	4	0.60206	2	0.30103	1	0	Suid alphaherpesvirus 1 Becker g=US1, p=ICP22
vp|AEM64076.1|	4	0.60206	0	#NUM!	2	0.30103	Suid alphaherpesvirus 1 Becker g=UL49, p=VP22
vp|AEM64106.1|	4	0.60206	2	0.30103	0	#NUM!	Suid alphaherpesvirus 1 Becker g=US3, p=PK
vp|AEM64117.1|	3	0.477121	3	0.477121	0	#NUM!	Suid alphaherpesvirus 1 Becker g=UL50, p=dUTPase
vp|AEM64135.1|	1	0	2	0.30103	2	0.30103	Suid alphaherpesvirus 1 Becker g=UL1, UL2, UL3, UL3.5, p=V57
vp|AEM64082.1|	2	0.30103	2	0.30103	0	#NUM!	Suid alphaherpesvirus 1 Becker g=UL34, p=UL34 protein
vp|AEM64078.1|	0	#NUM!	4	0.60206	0	#NUM!	Suid alphaherpesvirus 1 Becker g=UL47, p=VP13/14
vp|AEM64084.1|	0	#NUM!	3	0.477121	0	#NUM!	Suid alphaherpesvirus 1 Becker g=UL38, p=VP19c
vp|AEM64127.1|	2	0.30103	0	#NUM!	0	#NUM!	Suid alphaherpesvirus 1 Becker g=UL26.5, p=scaffold
vp|AEM64137.1|	1	0	0	#NUM!	0	#NUM!	Suid alphaherpesvirus 1 Becker g=UL2, p=UNG

## Sheet: ViralProteins_allRuns
Accession	Untagged (test01)	Untagged (test02)	Untagged (final)	37-B (test01)	37-B (test02)	37-B(final)	36-B (test01)	36-B (final)	B-36 (test01)	B-36 (final)	description
vp|AEM64123.1|	0	0	0	2	28	98	403	921	25	380	Suid alphaherpesvirus 1 Becker g=UL36, p=VP1/2
vp|AEM64124.1|	0	0	15	224	545	557	3	162	0	16	Suid alphaherpesvirus 1 Becker g=UL37, p=UL37 protein
vp|AEM64079.1|	0	0	0	14	3	40	0	17	6	31	Suid alphaherpesvirus 1 Becker g=UL46, p=VP11/12
vp|AEM64130.1|	0	0	0	2	18	45	0	14	0	16	Suid alphaherpesvirus 1 Becker g=UL21, p=UL21 protein
vp|AEM64087.1|	0	0	0	3	1	54	0	10	0	1	Suid alphaherpesvirus 1 Becker g=UL42, p=polymerase processivity subunit
vp|AEM64093.1|	0	0	0	22	0	33	0	6	0	0	Suid alphaherpesvirus 1 Becker g=UL19, p=VP5
vp|AEM64112.1|	4	0	0	28	0	4	3	6	15	2	Suid alphaherpesvirus 1 Becker g=US2, p=28 kDa protein
vp|AEM64121.1|	0	0	0	9	0	4	2	7	5	9	Suid alphaherpesvirus 1 Becker g=UL31, p=UL31 protein
vp|AEM64120.1|	0	0	0	4	0	14	4	11	2	0	Suid alphaherpesvirus 1 Becker g=UL29, p=ICP8
vp|AEM64074.1|	0	0	0	2	1	21	0	4	0	4	Suid alphaherpesvirus 1 Becker g=UL51, p=UL51 protein
vp|AEM64113.1|	0	0	0	2	0	16	0	10	0	2	Suid alphaherpesvirus 1 Becker g=IE180, p=ICP4
vp|AEM64135.1|	0	5	0	5	4	1	3	2	2	2	Suid alphaherpesvirus 1 Becker g=UL1, UL2, UL3, UL3.5, p=V57
vp|AEM64085.1|	0	0	0	3	0	5	2	7	1	0	Suid alphaherpesvirus 1 Becker g=UL39, p=RR1
vp|AEM64118.1|	0	0	0	9	0	0	0	0	5	0	Suid alphaherpesvirus 1 Becker g=UL27, p=gB
vp|AEM64126.1|	0	0	0	0	0	14	0	0	0	0	Suid alphaherpesvirus 1 Becker g=UL24, UL25, UL26, UL26.5, p=VP24
vp|AEM64105.1|	0	0	0	2	0	4	0	2	0	1	Suid alphaherpesvirus 1 Becker g=US1, p=ICP22
vp|AEM64109.1|	0	0	0	0	1	2	0	0	0	6	Suid alphaherpesvirus 1 Becker g=US7, p=gI
vp|AEM64082.1|	4	0	0	2	0	2	0	2	2	0	Suid alphaherpesvirus 1 Becker g=UL34, p=UL34 protein
vp|AEM64076.1|	0	0	0	0	0	4	0	0	0	2	Suid alphaherpesvirus 1 Becker g=UL49, p=VP22
vp|AEM64106.1|	0	0	0	0	0	4	0	2	0	0	Suid alphaherpesvirus 1 Becker g=US3, p=PK
vp|AEM64117.1|	0	0	0	0	0	3	0	3	0	0	Suid alphaherpesvirus 1 Becker g=UL50, p=dUTPase
vp|AEM64078.1|	0	0	0	1	0	0	0	4	0	0	Suid alphaherpesvirus 1 Becker g=UL47, p=VP13/14
vp|AEM64107.1|	0	0	0	4	0	0	0	0	0	0	Suid alphaherpesvirus 1 Becker g=US4, p=gG
vp|AEM64132.1|	0	0	0	4	0	0	0	0	0	0	Suid alphaherpesvirus 1 Becker g=UL10, p=gM
vp|AEM64084.1|	0	0	0	0	0	0	0	3	0	0	Suid alphaherpesvirus 1 Becker g=UL38, p=VP19c
vp|AEM64110.1|	0	0	0	3	0	0	0	0	0	0	Suid alphaherpesvirus 1 Becker g=US8, p=gE
vp|AEM64091.1|	0	0	0	2	0	0	0	0	0	0	Suid alphaherpesvirus 1 Becker g=UL22, p=gH
vp|AEM64127.1|	0	0	0	0	0	2	0	0	0	0	Suid alphaherpesvirus 1 Becker g=UL26.5, p=scaffold
vp|AEM64137.1|	0	0	0	0	0	1	0	0	0	0	Suid alphaherpesvirus 1 Becker g=UL2, p=UNG
