# Supplementary material for: Leveraging biotin-based proximity labeling to identify cellular factors governing early alphaherpesvirus infection
Source: mBio. 2024 Jul 2;15(8):e01445-24. doi: 10.1128/mbio.01445-24 (PMC11323796; doi:10.1128/mbio.01445-24)
Supplement: File S3 — CRISPR data. [file mbio.01445-24-s0003.xlsx]

## Sheet: ScreenA_Infection%_Log2FC
target	% infection 8hour - replicate A	Log2FC 8hour - replicate A	% infection 8hour - replicate B	Log2FC 8hour - replicate B	% infection 8hour - replicate C	Log2FC 8hour - replicate C	average Log2FC	SD Log2FC	SE		Note: For Screen#2, plate 8A is missing 12 samples from row A. Therefore, averages and FCs for these 12 targets are calculated for these samples using 8B and 8C
ANHAK		#NUM!	10.2478	0.124317	9.61621	-0.0554391	0.0344391	0.127107	0.0898782
ANHAK2	8.95833	-0.00212749	9.30056	-0.0156072	8.42125	-0.246873	-0.0882026	0.137578	0.0794307
ANKHD1	9.71963	0.115543	9.07063	-0.0517213	9.04797	-0.143313	-0.0264971	0.131259	0.0757821
ANKRD17	10.4925	0.225929	11.5438	0.296127	11.6568	0.222193	0.248083	0.0416489	0.024046
BICD2	9.35325	0.0601106	8.10043	-0.214927	9.55977	-0.0639318	-0.0729159	0.137738	0.0795233
CALD1	8.66286	-0.0505149	7.87717	-0.255247	9.90331	-0.0129963	-0.106253	0.130389	0.0752803
CDR2	8.41683	-0.0920802	10.3057	0.132443	10.4144	0.0596036	0.0333221	0.114546	0.066133
CHAMP1		#NUM!	9.33045	-0.0109772	11.0844	0.149553	0.0692878	0.113512	0.080265
CLIP1	11.5773	0.367867	11.9314	0.343764	13.2614	0.408249	0.373293	0.0325833	0.018812
CTTN	7.98572	-0.167936	7.67881	-0.292042	9.1054	-0.134185	-0.198054	0.0831269	0.0479933
DAB2	7.40741	-0.276389	7.7437	-0.279901	8.96361	-0.156827	-0.237705	0.0700651	0.0404521
DCTN2		#NUM!	8.64098	-0.121729	11.8383	0.244487	0.061379	0.258953	0.183108
DDX3X	10.4176	0.215593	10.9097	0.214611	11.9744	0.26098	0.230394	0.026492	0.0152952
DDX3Y	8.14494	-0.139454	8.71412	-0.10957	10.0069	0.00201035	-0.082338	0.0745604	0.0430475
DDX5	6.73235	-0.414248	7.19243	-0.386445	7.63911	-0.387503	-0.396066	0.0157554	0.00909641
DDX17	7.4309	-0.271821	7.89203	-0.252528	9.19943	-0.119363	-0.21457	0.0830145	0.0479285
DHX29	8.74891	-0.0362551	11.1532	0.246456	10.4954	0.0707845	0.0936619	0.142737	0.0824095
DNAJB1		#NUM!	10.1899	0.116145	10.1925	0.0285325	0.0723389	0.0619517	0.0438064
DST	9.93686	0.147432	10.5409	0.164999	10.4306	0.061842	0.124757	0.0551898	0.0318638
DVL1	8.30946	-0.110604	7.34639	-0.355888	7.83161	-0.351599	-0.272697	0.140393	0.0810559
DVL2	8.25318	-0.120408	8.27559	-0.184062	8.58106	-0.219752	-0.174741	0.0503238	0.0290545
DVL3	7.84638	-0.193331	8.23651	-0.19089	8.58997	-0.218254	-0.200825	0.0151434	0.00874306
EIF4B	9.77707	0.124044	9.80716	0.0609114	9.66034	-0.0488338	0.045374	0.0874801	0.0505067
EIF4G2	8.14191	-0.13999	7.17131	-0.390687	7.99465	-0.321873	-0.284183	0.129529	0.0747834
EPB41L2	8.895	-0.0123637	9.88344	0.0720887	9.44389	-0.0815258	-0.00726692	0.0769339	0.0444178
EPPK1	9.73741	0.11818	10.1301	0.107654	12.1304	0.27965	0.168495	0.0964074	0.0556609
ERBB2IP	10.9906	0.292835	10.1278	0.107326	10.4114	0.0591905	0.153117	0.123369	0.0712274
EVPL		#NUM!	10.3269	0.13541	10.2413	0.03542	0.0854151	0.0707037	0.0499951
FAM21A	11.1131	0.308835	11.8557	0.334581	11.754	0.234167	0.292527	0.0521556	0.030112
FAM21C	10.9969	0.293674	10.4308	0.149854	13.6857	0.453688	0.299072	0.151989	0.0877511
FLNB	8.25916	-0.119363	9.12343	-0.0433473	9.34749	-0.0963284	-0.0863462	0.0389785	0.0225043
FLNC	9.13876	0.0266411	8.06628	-0.221021	9.5505	-0.0653313	-0.0865705	0.12519	0.0722783
FUS	9.57197	0.0934575	10.1007	0.103452	11.1728	0.16101	0.119306	0.0364604	0.0210504
G3BP1	9.59288	0.0966055	10.5519	0.166502	11.0646	0.146967	0.136691	0.0360633	0.0208212
HCFC1	8.48524	-0.0804024	8.24165	-0.189991	8.01766	-0.317726	-0.19604	0.118777	0.068576
HDLBP	7.94654	-0.175032	9.28974	-0.017286	9.97899	-0.00201316	-0.0647769	0.0957882	0.0553033
HN1		#NUM!	12.806	0.445818	13.8649	0.47246	0.459139	0.0188383	0.0133207
IK	9.24156	0.0427778	10.3992	0.145481	12.1354	0.28024	0.156166	0.119091	0.0687573
KIAA0196	11.5257	0.361425	12.5942	0.421769	14.6543	0.552348	0.445181	0.0975909	0.0563441
KIF18B	8.97155	0	8.74612	-0.104282	9.28814	-0.105518	-0.0699333	0.0605671	0.0349685
KPNB1	9.5678	0.0928293	9.47298	0.0108943	11.5333	0.206822	0.103515	0.0984002	0.0568114
KRT18		#NUM!	10.1085	0.104574	8.89878	-0.1673	-0.0313631	0.192244	0.135937
LASP1	11.2627	0.328128	10.7477	0.193027	11.7981	0.239578	0.253578	0.0686302	0.0396237
MAPRE1	8.17425	-0.134271	10.0916	0.102163	10.4016	0.0578259	0.00857277	0.125677	0.0725596
MAP1B	9.93459	0.147103	8.92529	-0.0750261	10.5951	0.0844202	0.0521658	0.114523	0.0661201
MAP4	11.0669	0.302821	8.79613	-0.0960554	9.97042	-0.00325329	0.0678373	0.208725	0.120507
Mock	0.163177	-5.78085	0.0805542	-6.86682	0.0100857	-9.95245	-7.53337	2.1642	1.2495
NACA	8.29544	-0.11304	7.51234	-0.323662	8.76909	-0.18848	-0.208394	0.106714	0.0616112
NONO	9.3326	0.0569212	9.73505	0.0502634	9.05946	-0.141482	-0.0114325	0.112676	0.0650532
NPM1		#NUM!	10.3587	0.139844	10.9242	0.128546	0.0894633	0.00798878	0.00564892
NR3C1	9.54712	0.0897083	8.9273	-0.0747007	9.65302	-0.0499261	-0.0116395	0.0886396	0.0511761
NT1	7.59533	-0.240245	8.7963	-0.0960282	9.67333	-0.0468942	-0.127722	0.100496	0.0580217
NT2	8.78567	-0.030206	8.87686	-0.0828742	9.89141	-0.0147308	-0.0426037	0.0357233	0.0206249
NT3	11.3849	0.343691	12.8892	0.455168	12.6491	0.34006	0.379639	0.0654345	0.0377786
PALLD	8.32715	-0.107535	8.21417	-0.194809	9.46129	-0.0788703	-0.127072	0.060388	0.034865
PCBP1	7.37628	-0.282464	7.22727	-0.379473	8.78151	-0.186439	-0.282792	0.0965175	0.0557244
PDLIM5	9.66524	0.107447	8.6417	-0.12161	10.4881	0.0697685	0.0185353	0.122823	0.0709117
PDLIM7	8.96082	-0.00172745	8.47729	-0.149321	8.54347	-0.226086	-0.125711	0.114027	0.0658337
PPIG	8.26989	-0.11749	8.42739	-0.157839	8.87991	-0.170363	-0.148564	0.0276296	0.0159519
PPP1R13L	9.62942	0.102091	9.8594	0.0685758	10.7188	0.101164	0.0906103	0.019088	0.0110205
PRDX6		#NUM!	9.28426	-0.0181373	9.03719	-0.145033	-0.081585	0.0897286	0.0634477
PRRC2B	8.51371	-0.0755701	7.29912	-0.365201	8.11431	-0.30044	-0.24707	0.152012	0.0877643
PSMC2	3.3892	-1.40441	2.9975	-1.64916	3.94567	-1.34064	-1.46474	0.162869	0.0940325
PSPC1	8.09793	-0.147805	8.19753	-0.197735	8.77456	-0.18758	-0.177707	0.0263887	0.0152355
PUM1	6.90255	-0.378228	7.64037	-0.299282	7.16818	-0.479301	-0.385604	0.0902359	0.0520977
PVRL1	6.62007	-0.438511	6.39048	-0.557001	7.96482	-0.327265	-0.440926	0.114887	0.0663302
RAN	4.7752	-0.909796	3.58174	-1.39226	4.47588	-1.15874	-1.1536	0.241274	0.1393
RANGAP1	7.6678	-0.226545	8.28516	-0.182394	7.49146	-0.415661	-0.274867	0.123914	0.0715416
RBMX		#NUM!	14.3905	0.614117	13.3649	0.419469	0.516793	0.137637	0.0973239
RBMXL1	10.8005	0.267672	11.9884	0.350638	12.1002	0.276048	0.298119	0.0456748	0.0263703
RBM27	8.51797	-0.0748479	8.63288	-0.123082	8.43458	-0.244592	-0.147507	0.0874681	0.0504997
RGPD2	11.6865	0.381411	10.0903	0.101975	11.2308	0.168486	0.21729	0.145971	0.0842764
RGPD3	9.10521	0.0213337	9.34548	-0.00865575	11.7606	0.234979	0.0825523	0.132854	0.0767034
RGPD4	9.85763	0.135883	9.36245	-0.00603897	11.499	0.202531	0.110792	0.106525	0.0615022
RGPD5	9.13206	0.0255818	8.28729	-0.182023	9.66039	-0.0488257	-0.0684225	0.105181	0.0607262
RGPD8	8.54976	-0.0694741	8.25266	-0.188065	8.08145	-0.306292	-0.187944	0.118409	0.0683635
SF1	8.69024	-0.045962	7.38217	-0.34888	9.16811	-0.124283	-0.173042	0.157235	0.0907796
SNW1	8.32204	-0.108421	7.74836	-0.279033	9.36846	-0.0930956	-0.160183	0.103212	0.0595892
SORBS2	10.1036	0.171444	11.1464	0.245575	11.0405	0.143823	0.186947	0.0526179	0.030379
SREK1	8.75085	-0.0359347	10.6314	0.177336	9.38278	-0.0908916	0.0168367	0.141687	0.081803
SVIL		#NUM!	11.0902	0.238292	12.231	0.291559	0.264926	0.0376649	0.0266331
SYNCRIP	8.6344	-0.0552617	8.54558	-0.137745	10.5822	0.0826641	-0.0367809	0.111361	0.0642942
S100A6	7.60525	-0.238362	8.43634	-0.156308	9.26934	-0.10844	-0.167703	0.0657061	0.0379354
TAGLN	8.08824	-0.149533	7.94437	-0.242991	8.47439	-0.237797	-0.210107	0.0525232	0.0303243
TAGLN2	8.82658	-0.0235027	8.96272	-0.0689878	9.4696	-0.0776034	-0.056698	0.0290689	0.0167829
TJP1	10.4227	0.216299	10.2883	0.130008	11.1489	0.157924	0.168077	0.0440323	0.025422
TJP2	10.2344	0.189998	8.11039	-0.213154	9.63287	-0.0529422	-0.0253661	0.202986	0.117194
TLN1	7.361	-0.285456	8.37354	-0.167087	8.54817	-0.225292	-0.225945	0.0591868	0.0341715
TNKS1BP1	8.38759	-0.0971013	9.8088	0.0611516	11.1344	0.156042	0.0400308	0.127887	0.0738353
TNRC6B		#NUM!	14.7531	0.650019	15.7809	0.659202	0.654611	0.00649332	0.00459147
TRIO	10.9865	0.292299	9.5733	0.0260913	10.9562	0.132765	0.150385	0.133975	0.0773508
UBAP2L	10.7395	0.259498	10.9907	0.225289	12.7642	0.353122	0.279303	0.0661779	0.0382078
UBAP2	8.67886	-0.0478529	8.79964	-0.09548	9.84848	-0.0210054	-0.0547794	0.0377174	0.0217761
U2AF2	7.52755	-0.253177	8.77468	-0.0995781	11.0172	0.140776	-0.0706595	0.198562	0.11464
ZC3HAV1	11.0231	0.297102	11.6737	0.312271	12.7842	0.355379	0.321584	0.0302339	0.0174555
ZYX	11.7871	0.393776	14.6632	0.641201	12.5836	0.332569	0.455848	0.163412	0.0943457
plate median	8.97155		9.40172		9.99293

## Sheet: ScreenA_Z scoring
Target	8H average Log2FC	Z scores
ANHAK	0.0344391	0.166129
ANHAK2	-0.0882026	-0.264759
ANKHD1	-0.0264971	-0.0479634
ANKRD17	0.248083	0.916744
BICD2	-0.0729159	-0.211051
CALD1	-0.106253	-0.328176
CDR2	0.0333221	0.162205
CHAMP1	0.0692878	0.288566
CLIP1	0.373293	1.35666
CTTN	-0.198054	-0.650711
DAB2	-0.237705	-0.79002
DCTN2	0.061379	0.260779
DDX3X	0.230394	0.854596
DDX3Y	-0.082338	-0.244154
DDX5	-0.396066	-1.3464
DDX17	-0.21457	-0.708738
DHX29	0.0936619	0.374202
DNAJB1	0.0723389	0.299286
DST	0.124757	0.483452
DVL1	-0.272697	-0.912959
DVL2	-0.174741	-0.5688
DVL3	-0.200825	-0.660445
EIF4B	0.045374	0.204548
EIF4G2	-0.284183	-0.953315
EPB41L2	-0.00726692	0.0195997
EPPK1	0.168495	0.637118
ERBB2IP	0.153117	0.58309
EVPL	0.0854151	0.345228
FAM21A	0.292527	1.07289
FAM21C	0.299072	1.09589
FLNB	-0.0863462	-0.258237
FLNC	-0.0865705	-0.259025
FUS	0.119306	0.464301
G3BP1	0.136691	0.525381
HCFC1	-0.19604	-0.643632
HDLBP	-0.0647769	-0.182455
HN1	0.459139	1.65826
IK	0.156166	0.593803
KIAA0196	0.445181	1.60922
KIF18B	-0.0699333	-0.200572
KPNB1	0.103515	0.408821
KRT18	-0.0313631	-0.0650596
LASP1	0.253578	0.936049
MAPRE1	0.00857277	0.0752507
MAP1B	0.0521658	0.22841
MAP4	0.0678373	0.28347
Mock
NACA	-0.208394	-0.687037
NONO	-0.0114325	0.00496431
NPM1	0.134195	0.51661
NR3C1	-0.0116395	0.00423714
NT1	-0.127722	-0.403607
NT2	-0.0426037	-0.104552
NT3	0.379639	1.37895
PALLD	-0.127072	-0.401321
PCBP1	-0.282792	-0.948426
PDLIM5	0.0185353	0.110253
PDLIM7	-0.125711	-0.396541
PPIG	-0.148564	-0.476831
PPP1R13L	0.0906103	0.36348
PRDX6	-0.081585	-0.241509
PRRC2B	-0.24707	-0.822922
PSMC2	-1.46474	-5.10106
PSPC1	-0.177707	-0.579221
PUM1	-0.385604	-1.30964
PVRL1	-0.440926	-1.50401
RAN	-1.1536	-4.00791
RANGAP1	-0.274867	-0.920583
RBMX	0.516793	1.86083
RBMXL1	0.298119	1.09254
RBM27	-0.147507	-0.473119
RGPD2	0.21729	0.808557
RGPD3	0.0825523	0.335169
RGPD4	0.110792	0.434386
RGPD5	-0.0684225	-0.195263
RGPD8	-0.187944	-0.615188
SF1	-0.173042	-0.562831
SNW1	-0.160183	-0.517654
SORBS2	0.186947	0.70195
SREK1	0.0168367	0.104285
SVIL	0.264926	0.975917
SYNCRIP	-0.0367809	-0.0840945
S100A6	-0.167703	-0.544076
TAGLN	-0.210107	-0.693057
TAGLN2	-0.056698	-0.154071
TJP1	0.168077	0.635652
TJP2	-0.0253661	-0.0439897
TLN1	-0.225945	-0.748701
TNKS1BP1	0.0400308	0.185775
TNRC6B	0.654611	2.34503
TRIO	0.150385	0.573492
UBAP2L	0.279303	1.02643
UBAP2	-0.0547794	-0.14733
U2AF2	-0.0706595	-0.203123
ZC3HAV1	0.321584	1.17498
ZYX	0.455848	1.6467
mean of means(log2fc)	-0.0128455
sd of means (log2fc)	0.284626

## Sheet: ScreenB_Infection%_Log2FCs
	8 hour infection
target	% infection 8hour - replicate A	Log2FC 8hour - replicate A	% infection 8hour - replicate B	Log2FC 8hour - replicate B	% infection 8hour - replicate C	Log2FC 8hour - replicate C	average Log2FC	SD Log2FC	SE
ANHAK	17.1194	-0.000551721	14.7082	-0.182447	15.9798	-0.0839295	-0.0889761	0.0910526	0.0525692
ANHAK2	17.5332	0.0339021	16.7257	0.0029995	16.2826	-0.0568399	-0.0066461	0.0461336	0.0266352
ANKHD1	17.6341	0.0421813	17.9216	0.102627	17.7919	0.0710433	0.0719504	0.0302329	0.017455
ANKRD17	17.9296	0.066159	18.543	0.151809	17.5276	0.049454	0.0891406	0.0549113	0.031703
BICD2	15.1958	-0.172517	15.1291	-0.141746	14.9749	-0.177625	-0.163962	0.0194087	0.0112056
CALD1	17.1325	0.00055151	18.2243	0.126794	20.75	0.292937	0.140094	0.146646	0.0846659
CDR2	19.2719	0.170312	18.4808	0.146954	16.9101	-0.00228729	0.104993	0.0936387	0.0540623
CHAMP1	17.0919	-0.00287327	14.6176	-0.191366	17.2671	0.0278495	-0.0554634	0.118694	0.0685279
CLIP1	20.7944	0.280008	21.5813	0.370712	17.763	0.0686997	0.239807	0.154968	0.0894706
CTTN	16.2471	-0.0760039	16.1197	-0.0502472	14.8533	-0.18939	-0.105214	0.0740275	0.0427398
DAB2	16.8675	-0.0219425	15.2971	-0.125809	17.6407	0.0587363	-0.0296716	0.0925149	0.0534135
DCTN2	15.8779	-0.109169	15.8155	-0.0777315	17.9139	0.0809078	-0.035331	0.101886	0.0588237
DDX3X	15.5363	-0.140545	17.4884	0.0673266	15.378	-0.139311	-0.0708431	0.11966	0.0690858
DDX3Y	16.6016	-0.044867	17.2919	0.0510247	16.2719	-0.0577912	-0.0172112	0.0594463	0.0343213
DDX5	12.3492	-0.471764	14.3906	-0.213938	16.409	-0.0456842	-0.243795	0.214603	0.123901
DDX17	15.0496	-0.186458	14.2123	-0.231926	12.7603	-0.40851	-0.275632	0.117301	0.0677236
DHX29	19.6913	0.201369	16.6562	-0.00300575	16.785	-0.0130002	0.0617876	0.120984	0.0698502
DNAJB1	16.3504	-0.0668632	14.8593	-0.167699	16.619	-0.0273379	-0.0872999	0.0723777	0.0417873
DST	23.2159	0.43893	23.0018	0.462676	19.8842	0.231451	0.377686	0.127198	0.0734378
DVL1	13.3808	-0.356025	14.8795	-0.165743	13.2537	-0.353785	-0.291851	0.109219	0.0630574
DVL2	14.2215	-0.268114	12.8937	-0.3724	14.0845	-0.266066	-0.302193	0.0608098	0.0351086
DVL3	14.6047	-0.229753	16.0329	-0.0580314	13.5093	-0.32622	-0.204668	0.135843	0.0784287
EIF4B	13.3588	-0.358398	13.6773	-0.28729	12.4633	-0.442484	-0.362724	0.0776874	0.0448528
EIF4G2	13.9656	-0.294305	14.0214	-0.251439	13.8148	-0.293965	-0.279903	0.0246514	0.0142325
EPB41L2	13.2266	-0.37274	14.828	-0.170744	16.6839	-0.021718	-0.188401	0.176176	0.101715
EPPK1	18.5915	0.118461	16.8201	0.0111127	18.9703	0.163564	0.0977126	0.0783149	0.0452151
ERBB2IP	25.7604	0.588966	25.8635	0.631847	26.8842	0.666583	0.629132	0.0388797	0.0224472
EVPL	19.275	0.170544	15.7931	-0.079779	17.2006	0.022285	0.0376835	0.12587	0.0726711
FAM21A	22.7957	0.412576	22.6494	0.440406	25.5826	0.594989	0.482657	0.0982727	0.0567378
FAM21C	27.2522	0.670185	27.2028	0.704684	26.6115	0.651875	0.675581	0.0268147	0.0154815
FLNB	15.4462	-0.148932	15.3909	-0.116989	14.2571	-0.248496	-0.171472	0.0685901	0.0396005
FLNC	15.7498	-0.120853	14.7953	-0.17393	16.6701	-0.0229122	-0.105898	0.0766113	0.0442316
FUS	15.2767	-0.164858	16.8421	0.0130031	16.3239	-0.0531859	-0.0683468	0.0898943	0.0519005
G3BP1	12.722	-0.428859	14.433	-0.209699	17.6167	0.0567707	-0.193929	0.243199	0.140411
HCFC1	13.4551	-0.348028	12.5036	-0.416725	12.2883	-0.462892	-0.409215	0.0577993	0.0333705
HDLBP	17.3923	0.0222623	15.7289	-0.0856491	18.4166	0.120829	0.0191475	0.103274	0.0596255
HN1	24.1593	0.49639	23.125	0.470384	20.8962	0.303066	0.42328	0.104917	0.060574
IK	19.9552	0.220576	19.4444	0.220289	16.9638	0.00228367	0.147716	0.125948	0.0727162
KIAA0196	23.9429	0.483411	31.4951	0.916058	26.4601	0.643644	0.681038	0.218734	0.126286
KIF18B	18.251	0.0917906	18.1108	0.117779	16.6337	-0.0260688	0.0611668	0.0766576	0.0442583
KPNB1	20.4991	0.259375	23.2802	0.480032	20.9178	0.304558	0.347988	0.116563	0.0672977
KRT18	17.1657	0.00334434	16.2999	-0.0342096	15.6518	-0.11385	-0.0482383	0.0598433	0.0345506
LASP1	16.7337	-0.0334272	17.4938	0.0677768	19.1802	0.179439	0.071263	0.106476	0.061474
MAPRE1	23.4128	0.451113	23.0666	0.466733	25.6502	0.598795	0.505547	0.0811319	0.0468416
MAP1B	18.9422	0.145415	17.3939	0.0595143	18.319	0.113168	0.106032	0.0433924	0.0250526
MAP4	18.1586	0.0844696	20.0729	0.26618	18.7891	0.149725	0.166791	0.0920496	0.0531448
Mock	0.83796	-4.35316	0.470295	-5.14936	0.235329	-6.16935	-5.22396	0.910391	0.525615
NACA	18.1197	0.0813697	18.4189	0.142114	20.5546	0.279285	0.16759	0.101387	0.058536
NONO	19.2506	0.168715	17.0044	0.0268353	17.5463	0.0509903	0.0821802	0.0759082	0.0438256
NPM1	18.1999	0.0877479	15.8342	-0.0760276	16.9921	0.00468916	0.00546982	0.0818905	0.0472795
NR3C1	14.0699	-0.283575	14.8217	-0.171355	15.0103	-0.174224	-0.209718	0.0639778	0.0369376
NT1	15.5989	-0.134743	15.3437	-0.121422	16.0233	-0.0800074	-0.112058	0.0285442	0.01648
NT2	16.2133	-0.0790063	17.8954	0.100519	16.9955	0.00498184	0.00883165	0.0898248	0.0518604
NT3	23.3982	0.450212	21.9538	0.395403	22.841	0.431453	0.425689	0.0278558	0.0160826
PALLD	17.0799	-0.00388738	17.1754	0.0412758	18.2886	0.110769	0.0493859	0.0577569	0.033346
PCBP1	15.2729	-0.165208	14.9378	-0.160106	14.3654	-0.23758	-0.187631	0.043332	0.0250177
PDLIM5	18.9135	0.143229	19.3272	0.211565	17.5625	0.0523211	0.135705	0.0798879	0.0461233
PDLIM7	16.8862	-0.0203409	13.1547	-0.343492	14.5441	-0.219742	-0.194525	0.163045	0.094134
PPIG	17.3185	0.016132	15.0441	-0.149874	17.4991	0.0471028	-0.0288799	0.105922	0.0611543
PPP1R13L	17.7348	0.0503976	16.1769	-0.0451336	17.0397	0.00872616	0.00466338	0.047895	0.0276522
PRDX6	19.3577	0.176719	18.5322	0.150964	18.9067	0.158719	0.162134	0.0132124	0.00762821
PRRC2B	15.9486	-0.102758	17.112	0.0359431	16.9749	0.00322577	-0.0211963	0.0725039	0.0418601
PSMC2	12.7544	-0.42519	11.9655	-0.480188	12.3101	-0.460333	-0.455237	0.027851	0.0160798
PSPC1	16.6008	-0.0449341	19.7907	0.245751	18.6928	0.142306	0.114374	0.147342	0.0850679
PUM1	12.2271	-0.486107	13.3214	-0.325321	13.2041	-0.359187	-0.390205	0.0847623	0.0489375
PVRL1	26.833	0.647824	28.3415	0.763849	22.3485	0.400002	0.603892	0.185859	0.107306
RAN	12.4712	-0.45758	11.4868	-0.539086	12.7555	-0.409053	-0.468573	0.0657099	0.0379376
RANGAP1	16.9576	-0.0142535	18.0424	0.112323	17.4989	0.0470915	0.0483868	0.063298	0.0365451
RBMX	20.5737	0.264618	19.9554	0.257713	19.4039	0.196173	0.239501	0.0376817	0.0217555
RBMXL1	18.3328	0.0982395	19.0476	0.190541	17.5307	0.0497129	0.112831	0.0715391	0.0413031
RBM27	21.236	0.310323	17.6899	0.083857	18.6581	0.139625	0.177935	0.117993	0.0681236
RGPD2	35.9133	1.06833	34.4008	1.04337	42.5822	1.33008	1.14726	0.158813	0.091691
RGPD3	17.1187	-0.000611261	15.4747	-0.109154	17.447	0.0428065	-0.0223196	0.0782716	0.0451901
RGPD4	29.0179	0.760755	34.8528	1.06221	31.9277	0.914634	0.912532	0.150736	0.0870276
RGPD5	22.3881	0.386543	28.9391	0.793951	32.7088	0.949505	0.71	0.290719	0.167846
RGPD8	37.0304	1.11252	32.8502	0.976835	30.9816	0.871237	0.986865	0.120956	0.0698341
SF1	17.1575	0.00264927	15.711	-0.087297	16.5038	-0.0373791	-0.0406756	0.0450637	0.0260175
SNW1	15.6396	-0.130987	14.3723	-0.215782	15.4706	-0.130647	-0.159139	0.0490549	0.0283219
SORBS2	17.9383	0.0668581	16.9861	0.0252857	19.3299	0.190659	0.0942676	0.0860266	0.0496675
SREK1	18.3553	0.100012	17.5783	0.0747301	18.7839	0.149319	0.10802	0.037934	0.0219012
SVIL	22.8985	0.419065	22.0643	0.402647	19.3622	0.193072	0.338261	0.126006	0.0727494
SYNCRIP	18.4117	0.104441	18.6062	0.156717	16.7004	-0.0202942	0.0802879	0.0909438	0.0525064
S100A6	16.8242	-0.0256484	17.0594	0.0314998	17.2025	0.0224459	0.0094324	0.0307163	0.0177341
TAGLN	18.0659	0.0770821	20.6225	0.305149	19.15	0.177167	0.186466	0.114318	0.0660014
TAGLN2	22.4095	0.387925	21.0573	0.335249	21.6239	0.352449	0.358541	0.0268611	0.0155082
TJP1	15.5211	-0.141959	18.091	0.116205	17.0824	0.012335	-0.00447276	0.1299	0.0749978
TJP2	15.189	-0.173157	16.2626	-0.0375091	15.5103	-0.126949	-0.112538	0.0689625	0.0398155
TLN1	17.1502	0.00204327	15.8347	-0.075977	17.7402	0.0668489	-0.00236161	0.0715147	0.0412891
TNKS1BP1	19.7717	0.20725	18.6229	0.15801	18.6518	0.139138	0.168133	0.0351661	0.0203031
TNRC6B	23.5215	0.457792	23.3325	0.48327	23.0983	0.447614	0.462892	0.0183671	0.0106042
TRIO	20.8012	0.280483	21.0441	0.334346	20.7395	0.29221	0.302346	0.0283263	0.0163542
UBAP2L	17.4082	0.0235795	18.6064	0.156729	17.754	0.0679703	0.0827596	0.0677956	0.0391418
UBAP2	19.2643	0.169744	19.2686	0.207179	17.681	0.0620258	0.146316	0.0753594	0.0435087
U2AF2	20.4997	0.259415	19.3604	0.214042	19.9366	0.235245	0.236234	0.0227028	0.0131075
ZC3HAV1	16.1927	-0.080846	16.5936	-0.00844133	17.6314	0.057969	-0.0104394	0.0694291	0.0400849
ZYX	30.4204	0.828851	31.9651	0.937429	27.0076	0.673193	0.813158	0.132815	0.0766807
plate median	17.126		16.691		16.937		0.0371846
							0.620928

## Sheet: ScreenB_Z-scoring
target	average Log2FC (8hour)	Z score
ANHAK	-0.0889761	-0.592659
ANHAK2	-0.0066461	-0.326714
ANKHD1	0.0719504	-0.0728288
ANKRD17	0.0891406	-0.0173003
BICD2	-0.163962	-0.834883
CALD1	0.140094	0.147291
CDR2	0.104993	0.0339069
CHAMP1	-0.0554634	-0.484406
CLIP1	0.239807	0.469387
CTTN	-0.105214	-0.645111
DAB2	-0.0296716	-0.401092
DCTN2	-0.035331	-0.419373
DDX3X	-0.0708431	-0.534086
DDX3Y	-0.0172112	-0.360842
DDX5	-0.243795	-1.09276
DDX17	-0.275632	-1.1956
DHX29	0.0617876	-0.105657
DNAJB1	-0.0872999	-0.587245
DST	0.377686	0.914768
DVL1	-0.291851	-1.24799
DVL2	-0.302193	-1.2814
DVL3	-0.204668	-0.966372
EIF4B	-0.362724	-1.47693
EIF4G2	-0.279903	-1.2094
EPB41L2	-0.188401	-0.913825
EPPK1	0.0977126	0.0103891
ERBB2IP	0.629132	1.727
EVPL	0.0376835	-0.183519
FAM21A	0.482657	1.25385
FAM21C	0.675581	1.87704
FLNB	-0.171472	-0.859142
FLNC	-0.105898	-0.647322
FUS	-0.0683468	-0.526022
G3BP1	-0.193929	-0.931683
HCFC1	-0.409215	-1.62711
HDLBP	0.0191475	-0.243395
HN1	0.42328	1.06205
IK	0.147716	0.171912
KIAA0196	0.681038	1.89467
KIF18B	0.0611668	-0.107662
KPNB1	0.347988	0.818839
KRT18	-0.0482383	-0.461067
LASP1	0.071263	-0.0750492
MAPRE1	0.505547	1.32779
MAP1B	0.106032	0.0372635
MAP4	0.166791	0.23353
Mock
NACA	0.16759	0.236108
NONO	0.0821802	-0.0397843
NPM1	0.00546982	-0.287577
NR3C1	-0.209718	-0.982684
NT1	-0.112058	-0.667218
NT2	0.00883165	-0.276717
NT3	0.425689	1.06983
PALLD	0.0493859	-0.145718
PCBP1	-0.187631	-0.911339
PDLIM5	0.135705	0.133113
PDLIM7	-0.194525	-0.933608
PPIG	-0.0288799	-0.398534
PPP1R13L	0.00466338	-0.290182
PRDX6	0.162134	0.218486
PRRC2B	-0.0211963	-0.373715
PSMC2	-0.455237	-1.77577
PSPC1	0.114374	0.0642105
PUM1	-0.390205	-1.5657
PVRL1	0.603892	1.64547
RAN	-0.468573	-1.81885
RANGAP1	0.0483868	-0.148945
RBMX	0.239501	0.468401
RBMXL1	0.112831	0.059226
RBM27	0.177935	0.269526
RGPD2	1.14726	3.40068
RGPD3	-0.0223196	-0.377343
RGPD4	0.912532	2.64245
RGPD5	0.71	1.98822
RGPD8	0.986865	2.88256
SF1	-0.0406756	-0.436638
SNW1	-0.159139	-0.819301
SORBS2	0.0942676	-0.000738828
SREK1	0.10802	0.0436861
SVIL	0.338261	0.787418
SYNCRIP	0.0802879	-0.0458968
S100A6	0.0094324	-0.274777
TAGLN	0.186466	0.297084
TAGLN2	0.358541	0.852927
TJP1	-0.00447276	-0.319694
TJP2	-0.112538	-0.668771
TLN1	-0.00236161	-0.312874
TNKS1BP1	0.168133	0.237863
TNRC6B	0.462892	1.19
TRIO	0.302346	0.671405
UBAP2L	0.0827596	-0.0379126
UBAP2	0.146316	0.167391
U2AF2	0.236234	0.457847
ZC3HAV1	-0.0104394	-0.338968
ZYX	0.813158	2.32145
mean of means(log2fc)	0.0944964
sd of means (log2fc)	0.309575

## Sheet: CellViability
target	Screen A- Live RPE (%)	Screen B - Live RPE (%)	Average Live RPE (%)
ANHAK	86.2389	88.7293	87.4841
ANHAK2	82.6355	89.4956	86.0655
ANKHD1	81.9563	88.8477	85.402
ANKRD17	85.239	83.7032	84.4711
BICD2	87.76	87.6038	87.6819
CALD1	85.3378	87.8538	86.5958
CDR2	88.9933	92.4127	90.703
CHAMP1	85.8103	88.4768	87.1435
CLIP1	87.1983	89.6935	88.4459
CTTN	83.3049	88.8766	86.0908
DAB2	86.5233	87.096	86.8096
DCTN2	88.2564	89.5636	88.91
DDX3X	86.5434	88.9994	87.7714
DDX3Y	84.1465	86.9125	85.5295
DDX5	86.6434	87.7625	87.2029
DDX17	81.6351	85.5149	83.575
DHX29	83.8058	86.8354	85.3206
DNAJB1	85.1275	87.9411	86.5343
DST	81.7887	85.6171	83.7029
DVL1	85.8522	88.1228	86.9875
DVL2	87.2949	86.2811	86.788
DVL3	86.3749	88.4292	87.4021
EIF4B	84.8087	84.267	84.5378
EIF4G2	83.9299	86.3237	85.1268
EPB41L2	87.3638	87.6817	87.5228
EPPK1	87.9694	87.9176	87.9435
ERBB2IP	88.6874	89.5178	89.1026
EVPL	85.5411	90.9212	88.2311
FAM21A	89.9969	90.103	90.05
FAM21C	88.5471	87.7284	88.1377
FLNB	86.6007	89.1652	87.8829
FLNC	88.7646	86.6682	87.7164
FUS	83.6076	86.8073	85.2075
G3BP1	85.0723	83.0729	84.0726
HCFC1	79.3249	82.907	81.1159
HDLBP	84.4296	85.4092	84.9194
HN1	84.9163	89.0568	86.9865
IK	86.7602	87.2542	87.0072
KIAA0196	89.6568	89.2021	89.4294
KIF18B	86.5907	88.4113	87.501
KPNB1	79.5997	79.1957	79.3977
KRT18	79.6646	87.8039	83.7343
LASP1	86.1134	87.6967	86.905
MAPRE1	89.6259	85.0565	87.3412
MAP1B	86.3608	91.0125	88.6867
MAP4	83.3333	84.5289	83.9311
Mock	87.1052	91.3555	89.2304
NACA	82.9998	89.294	86.1469
NONO	86.0573	87.5848	86.821
NPM1	85.5189	86.4834	86.0012
NR3C1	85.462	87.5957	86.5288
NT1	85.6749	89.1966	87.4357
NT2	88.5013	87.8435	88.1724
NT3	90.5433	88.636	89.5896
PALLD	87.7178	87.4964	87.6071
PCBP1	81.4363	87.3227	84.3795
PDLIM5	89.2391	85.3749	87.307
PDLIM7	83.8963	84.6648	84.2805
PPIG	82.9119	87.5018	85.2068
PPP1R13L	87.5177	90.554	89.0358
PRDX6	85.2488	86.8828	86.0658
PRRC2B	83.9097	87.7032	85.8064
PSMC2	79.9288	73.7921	76.8604
PSPC1	83.0233	85.0718	84.0475
PUM1	85.2387	85.5693	85.404
PVRL1	90.6509	92.4268	91.5389
RAN	75.2871	80.1066	77.6968
RANGAP1	82.2329	88.2751	85.254
RBMX	86.1129	85.6254	85.8691
RBMXL1	89.19	89.7392	89.4646
RBM27	89.6788	85.4236	87.5512
RGPD2	84.66	89.6124	87.1362
RGPD3	88.0013	87.6024	87.8018
RGPD4	90.9964	86.8573	88.9268
RGPD5	78.5285	80.4554	79.492
RGPD8	84.7479	87.8447	86.2963
SF1	84.5095	85.5985	85.054
SNW1	86.1479	82.874	84.5109
SORBS2	81.6201	85.9629	83.7915
SREK1	85.6737	88.4942	87.084
SVIL	88.0806	89.2907	88.6857
SYNCRIP	87.3035	86.0136	86.6585
S100A6	82.8578	88.594	85.7259
TAGLN	85.4615	88.3426	86.9021
TAGLN2	82.6291	86.6479	84.6385
TJP1	91.0422	88.2206	89.6314
TJP2	82.4321	84.099	83.2656
TLN1	85.2042	85.5922	85.3982
TNKS1BP1	89.1515	85.748	87.4498
TNRC6B	88.8768	87.8041	88.3405
TRIO	86.5315	85.0822	85.8069
UBAP2L	86.9171	89.2697	88.0934
UBAP2	84.8649	88.6587	86.7618
U2AF2	89.7012	84.8764	87.2888
ZC3HAV1	86.9218	90.0021	88.462
ZYX	85.1394	85.9877	85.5636

## Sheet: StoufferZs
Target	Screen A-Zscore	Screen B-Zscore		Stouffer's average
ANHAK	0.166129	-0.592659		-0.301603
ANHAK2	-0.264759	-0.326714		-0.418235
ANKHD1	-0.0479634	-0.0728288		-0.0854129
ANKRD17	0.916744	-0.0173003		0.636002
BICD2	-0.211051	-0.834883		-0.739587
CALD1	-0.328176	0.147291		-0.127905
CDR2	0.162205	0.0339069		0.138672
CHAMP1	0.288566	-0.484406		-0.138479
CLIP1	1.35666	0.469387		1.29121
CTTN	-0.650711	-0.645111		-0.916284
DAB2	-0.79002	-0.401092		-0.842243
DCTN2	0.260779	-0.419373		-0.112143
DDX17	-0.708738	-1.1956		-1.34657
DDX3X	0.854596	-0.534086		0.226635
DDX3Y	-0.244154	-0.360842		-0.427797
DDX5	-1.3464	-1.09276		-1.72475
DHX29	0.374202	-0.105657		0.18989
DNAJB1	0.299286	-0.587245		-0.203618
DST	0.483452	0.914768		0.988691
DVL1	-0.912959	-1.24799		-1.52802
DVL2	-0.5688	-1.2814		-1.30829
DVL3	-0.660445	-0.966372		-1.15033
EIF4B	0.204548	-1.47693		-0.89971
EIF4G2	-0.953315	-1.2094		-1.52927
EPB41L2	0.0195997	-0.913825		-0.632313
EPPK1	0.637118	0.0103891		0.457857
ERBB2IP	0.58309	1.727		1.63348
EVPL	0.345228	-0.183519		0.114345
FAM21A	1.07289	1.25385		1.64526
FAM21C	1.09589	1.87704		2.10218
FLNB	-0.258237	-0.859142		-0.790106
FLNC	-0.259025	-0.647322		-0.640884
FUS	0.464301	-0.526022		-0.0436431
G3BP1	0.525381	-0.931683		-0.287299
HCFC1	-0.643632	-1.62711		-1.60565
HDLBP	-0.182455	-0.243395		-0.301121
HN1	1.65826	1.06205		1.92355
IK	0.593803	0.171912		0.541442
KIAA0196	1.60922	1.89467		2.47763
KIF18B	-0.200572	-0.107662		-0.217954
KPNB1	0.408821	0.818839		0.868086
KRT18	-0.0650596	-0.461067		-0.372028
LASP1	0.936049	-0.0750492		0.608818
MAP1B	0.22841	0.0372635		0.187859
MAP4	0.28347	0.23353		0.365574
MAPRE1	0.0752507	1.32779		0.9921
NACA	-0.687037	0.236108		-0.318855
NONO	0.00496431	-0.0397843		-0.0246214
NPM1	0.51661	-0.287577		0.161951
NR3C1	0.00423714	-0.982684		-0.691866
NT1	-0.403607	-0.667218		-0.757188
NT2	-0.104552	-0.276717		-0.269598
NT3	1.37895	1.06983		1.73155
PALLD	-0.401321	-0.145718		-0.386814
PCBP1	-0.948426	-0.911339		-1.31505
PDLIM5	0.110253	0.133113		0.172086
PDLIM7	-0.396541	-0.933608		-0.940557
PPIG	-0.476831	-0.398534		-0.618977
PPP1R13L	0.36348	-0.290182		0.0518298
PRDX6	-0.241509	0.218486		-0.0162792
PRRC2B	-0.822922	-0.373715		-0.84615
PSMC2	-5.10106	-1.77577		-4.86265
PSPC1	-0.579221	0.0642105		-0.364168
PUM1	-1.30964	-1.5657		-2.03317
PVRL1	-1.50401	1.64547		0.100024
RAN	-4.00791	-1.81885		-4.12014
RANGAP1	-0.920583	-0.148945		-0.75627
RBM27	-0.473119	0.269526		-0.143962
RBMX	1.86083	0.468401		1.64701
RBMXL1	1.09254	0.059226		0.814421
RGPD2	0.808557	3.40068		2.97638
RGPD3	0.335169	-0.377343		-0.0298214
RGPD4	0.434386	2.64245		2.17565
RGPD5	-0.195263	1.98822		1.26781
RGPD8	-0.615188	2.88256		1.60328
S100A6	-0.544076	-0.274777		-0.579016
SF1	-0.562831	-0.436638		-0.706731
SNW1	-0.517654	-0.819301		-0.94537
SORBS2	0.70195	-0.000738828		0.495831
SREK1	0.104285	0.0436861		0.104631
SVIL	0.975917	0.787418		1.24687
SYNCRIP	-0.0840945	-0.0458968		-0.0919177
TAGLN	-0.693057	0.297084		-0.279995
TAGLN2	-0.154071	0.852927		0.494166
TJP1	0.635652	-0.319694		0.223416
TJP2	-0.0439897	-0.668771		-0.503998
TLN1	-0.748701	-0.312874		-0.750647
TNKS1BP1	0.185775	0.237863		0.299557
TNRC6B	2.34503	1.19		2.49965
TRIO	0.573492	0.671405		0.880275
U2AF2	-0.203123	0.457847		0.180117
UBAP2	-0.14733	0.167391		0.0141851
UBAP2L	1.02643	-0.0379126		0.698988
ZC3HAV1	1.17498	-0.338968		0.591151
ZYX	1.6467	2.32145		2.80591

## Sheet: StoufferZ-ranked
Target	Stouffer's average
PSMC2	-4.86265
RAN	-4.12014
PUM1	-2.03317
DDX5	-1.72475
HCFC1	-1.60565
EIF4G2	-1.52927
DVL1	-1.52802
DDX17	-1.34657
PCBP1	-1.31505
DVL2	-1.30829
DVL3	-1.15033
SNW1	-0.94537
PDLIM7	-0.940557
CTTN	-0.916284
EIF4B	-0.89971
PRRC2B	-0.84615
DAB2	-0.842243
FLNB	-0.790106
NT1	-0.757188
RANGAP1	-0.75627
TLN1	-0.750647
BICD2	-0.739587
SF1	-0.706731
NR3C1	-0.691866
FLNC	-0.640884
EPB41L2	-0.632313
PPIG	-0.618977
S100A6	-0.579016
TJP2	-0.503998
DDX3Y	-0.427797
ANHAK2	-0.418235
PALLD	-0.386814
KRT18	-0.372028
PSPC1	-0.364168
NACA	-0.318855
ANHAK	-0.301603
HDLBP	-0.301121
G3BP1	-0.287299
TAGLN	-0.279995
NT2	-0.269598
KIF18B	-0.217954
DNAJB1	-0.203618
RBM27	-0.143962
CHAMP1	-0.138479
CALD1	-0.127905
DCTN2	-0.112143
SYNCRIP	-0.0919177
ANKHD1	-0.0854129
FUS	-0.0436431
RGPD3	-0.0298214
NONO	-0.0246214
PRDX6	-0.0162792
UBAP2	0.0141851
PPP1R13L	0.0518298
PVRL1	0.100024
SREK1	0.104631
EVPL	0.114345
CDR2	0.138672
NPM1	0.161951
PDLIM5	0.172086
U2AF2	0.180117
MAP1B	0.187859
DHX29	0.18989
TJP1	0.223416
DDX3X	0.226635
TNKS1BP1	0.299557
MAP4	0.365574
EPPK1	0.457857
TAGLN2	0.494166
SORBS2	0.495831
IK	0.541442
ZC3HAV1	0.591151
LASP1	0.608818
ANKRD17	0.636002
UBAP2L	0.698988
RBMXL1	0.814421
KPNB1	0.868086
TRIO	0.880275
DST	0.988691
MAPRE1	0.9921
SVIL	1.24687
RGPD5	1.26781
CLIP1	1.29121
RGPD8	1.60328
ERBB2IP	1.63348
FAM21A	1.64526
RBMX	1.64701
NT3	1.73155
HN1	1.92355
FAM21C	2.10218
RGPD4	2.17565
KIAA0196	2.47763
TNRC6B	2.49965
ZYX	2.80591
RGPD2	2.97638
Mock

## Sheet: Viability-vs-StoufferZ
target	Average Live RPE (%)	Stouffer's average
ANHAK	87.4841	-0.301603				Mock average	89.2304
ANHAK2	86.0655	-0.418235
ANKHD1	85.402	-0.0854129
ANKRD17	84.4711	0.636002
BICD2	87.6819	-0.739587
CALD1	86.5958	-0.127905
CDR2	90.703	0.138672
CHAMP1	87.1435	-0.138479
CLIP1	88.4459	1.29121
CTTN	86.0908	-0.916284
DAB2	86.8096	-0.842243
DCTN2	88.91	-0.112143
DDX3X	87.7714	-1.34657
DDX3Y	85.5295	0.226635
DDX5	87.2029	-0.427797
DDX17	83.575	-1.72475
DHX29	85.3206	0.18989
DNAJB1	86.5343	-0.203618
DST	83.7029	0.988691
DVL1	86.9875	-1.52802
DVL2	86.788	-1.30829
DVL3	87.4021	-1.15033
EIF4B	84.5378	-0.89971
EIF4G2	85.1268	-1.52927
EPB41L2	87.5228	-0.632313
EPPK1	87.9435	0.457857
ERBB2IP	89.1026	1.63348
EVPL	88.2311	0.114345
FAM21A	90.05	1.64526
FAM21C	88.1377	2.10218
FLNB	87.8829	-0.790106
FLNC	87.7164	-0.640884
FUS	85.2075	-0.0436431
G3BP1	84.0726	-0.287299
HCFC1	81.1159	-1.60565
HDLBP	84.9194	-0.301121
HN1	86.9865	1.92355
IK	87.0072	0.541442
KIAA0196	89.4294	2.47763
KIF18B	87.501	-0.217954
KPNB1	79.3977	0.868086
KRT18	83.7343	-0.372028
LASP1	86.905	0.608818
MAPRE1	87.3412	0.187859
MAP1B	88.6867	0.365574
MAP4	83.9311	0.9921
NACA	86.1469	-0.318855
NONO	86.821	-0.0246214
NPM1	86.0012	0.161951
NR3C1	86.5288	-0.691866
NT1	87.4357	-0.757188
NT2	88.1724	-0.269598
NT3	89.5896	1.73155
PALLD	87.6071	-0.386814
PCBP1	84.3795	-1.31505
PDLIM5	87.307	0.172086
PDLIM7	84.2805	-0.940557
PPIG	85.2068	-0.618977
PPP1R13L	89.0358	0.0518298
PRDX6	86.0658	-0.0162792
PRRC2B	85.8064	-0.84615
PSMC2	76.8604	-4.86265
PSPC1	84.0475	-0.364168
PUM1	85.404	-2.03317
PVRL1	91.5389	0.100024
RAN	77.6968	-4.12014
RANGAP1	85.254	-0.75627
RBMX	85.8691	-0.143962
RBMXL1	89.4646	1.64701
RBM27	87.5512	0.814421
RGPD2	87.1362	2.97638
RGPD3	87.8018	-0.0298214
RGPD4	88.9268	2.17565
RGPD5	79.492	1.26781
RGPD8	86.2963	1.60328
SF1	85.054	-0.579016
SNW1	84.5109	-0.706731
SORBS2	83.7915	-0.94537
SREK1	87.084	0.495831
SVIL	88.6857	0.104631
SYNCRIP	86.6585	1.24687
S100A6	85.7259	-0.0919177
TAGLN	86.9021	-0.279995
TAGLN2	84.6385	0.494166
TJP1	89.6314	0.223416
TJP2	83.2656	-0.503998
TLN1	85.3982	-0.750647
TNKS1BP1	87.4498	0.299557
TNRC6B	88.3405	2.49965
TRIO	85.8069	0.880275
UBAP2L	88.0934	0.180117
UBAP2	86.7618	0.0141851
U2AF2	87.2888	0.698988
ZC3HAV1	88.462	0.591151
ZYX	85.5636	2.80591

## Sheet: sgRNA crRNA Library
CRISPR guideRNA order
G-CUSTOM-792316
Plate	Well	Catalog Number	Component Catalog Number	Gene Symbol	Gene ID	Sequence	PAM	Genomic Location	Accession Exons
Plate 1	A01	F-014285-00	CM-014285-04	AHNAK	79026	CTGCAGGTTGTCAAAGTAGA	TGG	hg38|+chr11:62535147-62535169	NM_001620.2 (Exon4), NM_024060.3 (Exon4)
Plate 1	A01	F-014285-00	CM-014285-03	AHNAK	79026	GACCCAGCTGCTGAACACCA	TGG	hg38|-chr11:62535113-62535135	NM_001620.2 (Exon4), NM_024060.3 (Exon4)
Plate 1	A01	F-014285-00	CM-014285-02	AHNAK	79026	TACTTTGACAACCTGCAGTC	GGG	hg38|-chr11:62535142-62535164	NM_001620.2 (Exon4), NM_024060.3 (Exon4)
Plate 1	A01	F-014285-00	CM-014285-01	AHNAK	79026	GAGCCACTACCCTGCCAGTT	GGG	hg38|+chr11:62536040-62536062	NM_001620.2 (Exon3), NM_024060.3 (Exon3)
Plate 1	B01	F-022014-00	CM-022014-03	AHNAK2	113146	GTGGACGTGAAGCTCCTGGA	GGG	hg38|-chr14:104951750-104951772	NM_138420 (Exon7)
Plate 1	B01	F-022014-00	CM-022014-04	AHNAK2	113146	CATGGAAGGGAGGCTCACGT	CGG	hg38|+chr14:104943430-104943452	NM_138420 (Exon7)
Plate 1	B01	F-022014-00	CM-022014-01	AHNAK2	113146	ATGTGCGTCCCTAGGTTCGT	AGG	hg38|+chr14:104954578-104954600	NM_138420 (Exon7)
Plate 1	B01	F-022014-00	CM-022014-02	AHNAK2	113146	GTGGACGTGAAACTCCTGGA	GGG	hg38|-chr14:104948780-104948802	NM_138420 (Exon7)
Plate 1	C01	U-007501-01	U-007501-01	Edit-R crRNA Non-targeting Control #1		GATACGTCGGTACCGGACCG
Plate 1	D01	F-014405-00	CM-014405-01	ANKHD1	54882	TACCATGCAGGCCTCCATTA	AGG	hg38|-chr5:140449286-140449308	NM_017747.2 (Exon7), NM_017978.2 (Exon7), NM_001197030.1 (Exon7), NM_024668.3 (Exon7)
Plate 1	D01	F-014405-00	CM-014405-02	ANKHD1	54882	ACAATGCTGACTGATAGCGG	AGG	hg38|+chr5:140401965-140401987	NM_017747.2 (Exon1), NM_017978.2 (Exon1), NM_001197030.1 (Exon1), NM_024668.3 (Exon1)
Plate 1	D01	F-014405-00	CM-014405-03	ANKHD1	54882	TGTGTTTGGCTTGTTCAGCA	GGG	hg38|+chr5:140440226-140440248	NM_017747.2 (Exon4), NM_017978.2 (Exon4), NM_001197030.1 (Exon4), NM_024668.3 (Exon4)
Plate 1	D01	F-014405-00	CM-014405-04	ANKHD1	54882	GCACTGGCTGCTTCCATTAA	GGG	hg38|-chr5:140445849-140445871	NM_017747.2 (Exon6), NM_017978.2 (Exon6), NM_001197030.1 (Exon6), NM_024668.3 (Exon6)
Plate 1	E01	F-013554-00	CM-013554-01	ANKRD17	26057	GCTGCTAACACTTCCTTAAT	GGG	hg38|-chr4:73092127-73092149	NM_032217 (Exon29), NM_001286771 (Exon29), NM_198889 (Exon28)
Plate 1	E01	F-013554-00	CM-013554-02	ANKRD17	26057	AATGGATGCAGCAATACTGT	GGG	hg38|+chr4:73135204-73135226	NM_032217 (Exon16), NM_001286771 (Exon16), NM_198889 (Exon15)
Plate 1	E01	F-013554-00	CM-013554-03	ANKRD17	26057	GTGCATCAATATCAATGGCA	GGG	hg38|+chr4:73135119-73135141	NM_032217 (Exon16), NM_001286771 (Exon16), NM_198889 (Exon15)
Plate 1	E01	F-013554-00	CM-013554-04	ANKRD17	26057	ATGGTCCTCAATACTAGCAC	CGG	hg38|+chr4:73154025-73154047	NM_032217 (Exon6), NM_001286771 (Exon6), NM_198889 (Exon6)
Plate 1	F01	F-014060-00	CM-014060-01	BICD2	23299	TGTCTGGCCAGCAGAATACA	GGG	hg38|+chr9:92714530-92714552	NM_001003800 (Exon7)
Plate 1	F01	F-014060-00	CM-014060-02	BICD2	23299	GTGGCTCAGACTTCAGGCTA	GGG	hg38|+chr9:92714232-92714254	NM_001003800 (Exon7)
Plate 1	F01	F-014060-00	CM-014060-03	BICD2	23299	GAGGCCCTCAAACTCCACCT	GGG	hg38|+chr9:92720738-92720760	NM_015250 (Exon4), NM_001003800 (Exon4)
Plate 1	F01	F-014060-00	CM-014060-04	BICD2	23299	GTGCTCAAAGCCATTGACCA	GGG	hg38|+chr9:92720447-92720469	NM_015250 (Exon4), NM_001003800 (Exon4)
Plate 1	G01	F-011808-00	CM-011808-01	CALD1	800	CACCCAGCATGTCCGCAGTT	GGG	hg38|-chr7:134891608-134891630	NM_033140 (Exon1), NM_033139 (Exon1)
Plate 1	G01	F-011808-00	CM-011808-02	CALD1	800	CTCCCTTTGTGTTAACACGT	TGG	hg38|-chr7:134891461-134891483	NM_033140 (Exon1), NM_033139 (Exon1)
Plate 1	G01	F-011808-00	CM-011808-03	CALD1	800	TTCCACTTGAGTGTTTGTGG	TGG	hg38|-chr7:134933014-134933036	NM_004342 (Exon5), NM_033138 (Exon5), NM_033157 (Exon5), NM_033140 (Exon3), NM_033139 (Exon3)
Plate 1	G01	F-011808-00	CM-011808-04	CALD1	800	GAGGGCCAGCGTGGACACCA	AGG	hg38|+chr7:134947520-134947542	NM_004342 (Exon7), NM_033138 (Exon8), NM_033157 (Exon8), NM_033140 (Exon5), NM_033139 (Exon6)
Plate 1	H01	F-022509-00	CM-022509-01	CDR2	1039	TGACTATGGAGGAGGAATAT	GGG	hg38|-chr16:22347658-22347680	NM_001802.1 (Exon5)
Plate 1	H01	F-022509-00	CM-022509-02	CDR2	1039	GAGAAGATCACTTCCTTGCA	AGG	hg38|-chr16:22347773-22347795	NM_001802.1 (Exon5)
Plate 1	H01	F-022509-00	CM-022509-03	CDR2	1039	GCAGAAGCGGGTGACTATGG	AGG	hg38|-chr16:22347669-22347691	NM_001802.1 (Exon5)
Plate 1	H01	F-022509-00	CM-022509-04	CDR2	1039	GCGGCAGAAGCGGGTGACTA	TGG	hg38|-chr16:22347672-22347694	NM_001802.1 (Exon5)
Plate 1	A02	F-021601-00	CM-021601-04	CHAMP1	283489	TTTGGCAGGCTCGGGAAACA	GGG	hg38|-chr13:114325428-114325450	NM_001164145 (Exon3), NM_001164144 (Exon3), NM_032436 (Exon3)
Plate 1	A02	F-021601-00	CM-021601-03	CHAMP1	283489	TTTGGTTCTGCTGAATTGCA	GGG	hg38|-chr13:114324194-114324216	NM_001164145 (Exon3), NM_001164144 (Exon3), NM_032436 (Exon3)
Plate 1	A02	F-021601-00	CM-021601-02	CHAMP1	283489	CTTGGAAACCAGGGCCACCT	GGG	hg38|+chr13:114324774-114324796	NM_001164145 (Exon3), NM_001164144 (Exon3), NM_032436 (Exon3)
Plate 1	A02	F-021601-00	CM-021601-01	CHAMP1	283489	CTGTCTTTCGGAGTTCTGGT	GGG	hg38|-chr13:114325021-114325043	NM_001164145 (Exon3), NM_001164144 (Exon3), NM_032436 (Exon3)
Plate 1	B02	F-010508-00	CM-010508-03	CTTN	2017	TTGCAGGCCGCTCACCAGCC	TGG	hg38|-chr11:70433711-70433733	NM_005231 (Exon17), NM_001184740 (Exon16), NM_138565 (Exon16)
Plate 1	B02	F-010508-00	CM-010508-04	CTTN	2017	CCACCGCGCTCTTGTCTACT	CGG	hg38|-chr11:70417056-70417078	NM_005231 (Exon8), NM_001184740 (Exon8), NM_138565 (Exon8)
Plate 1	B02	F-010508-00	CM-010508-01	CTTN	2017	GACAGGTACTGTCTTCTGGT	AGG	hg38|-chr11:70425372-70425394	NM_005231 (Exon13), NM_001184740 (Exon12), NM_138565 (Exon12)
Plate 1	B02	F-010508-00	CM-010508-02	CTTN	2017	ACTGCACTTGATGGGCACGA	GGG	hg38|-chr11:70435501-70435523	NM_005231 (Exon18), NM_001184740 (Exon18), NM_138565 (Exon17)
Plate 1	C02	F-008522-00	CM-008522-01	DAB2	1601	GCACCTACCTAGACCCACCA	GGG	hg38|+chr5:39381446-39381468	NM_001244871.1 (Exon10), NM_001343.3 (Exon11)
Plate 1	C02	F-008522-00	CM-008522-03	DAB2	1601	CTGCTTTACGCCATTCTGTA	TGG	hg38|+chr5:39382717-39382739	NM_001244871.1 (Exon9), NM_001343.3 (Exon10)
Plate 1	C02	F-008522-00	CM-008522-04	DAB2	1601	TTGGTCATCTAGAATCATTA	GGG	hg38|+chr5:39388817-39388839	NM_001244871.1 (Exon8), NM_001343.3 (Exon8)
Plate 1	C02	F-008522-00	CM-008522-02	DAB2	1601	AATTTGACCAGATCTCTAAC	CGG	hg38|-chr5:39382900-39382922	NM_001244871.1 (Exon9), NM_001343.3 (Exon10)
Plate 1	D02	F-013450-00	CM-013450-03	DDX17	10521	CTTAGTGGCCGGGATATGGT	GGG	hg38|-chr22:38498474-38498496	NM_001098504 (Exon4), NM_006386 (Exon4), NM_001098504.1 (Exon4), NM_006386.4 (Exon4)
Plate 1	D02	F-013450-00	CM-013450-04	DDX17	10521	TGTCAGCTTCGTCCAATACA	AGG	hg38|+chr22:38494942-38494964	NM_001098504 (Exon7), NM_006386 (Exon7), NM_001098504.1 (Exon7), NM_006386.4 (Exon7)
Plate 1	D02	F-013450-00	CM-013450-01	DDX17	10521	GATTACACCCAGATCAACGT	AGG	hg38|-chr22:38494705-38494727	NM_001098504 (Exon8), NM_006386 (Exon8), NM_001098504.1 (Exon8), NM_006386.4 (Exon8)
Plate 1	D02	F-013450-00	CM-013450-02	DDX17	10521	TGATCTGGGTGTAATCACGA	AGG	hg38|+chr22:38494712-38494734	NM_001098504 (Exon8), NM_006386 (Exon8), NM_001098504.1 (Exon8), NM_006386.4 (Exon8)
Plate 1	E02	F-006874-00	CM-006874-01	DDX3X	1654	TATCTGAAGAGTTCAGGTCT	AGG	hg38|-chrX:41337416-41337438	NM_001356.4 (Exon2), NM_001193417.2 (Exon2), NM_001193416.2 (Exon2), NR_126094.1 (Exon2), NR_126093.1 (Exon2)
Plate 1	E02	F-006874-00	CM-006874-02	DDX3X	1654	TCTTCAGATAATCAGAGTGG	AGG	hg38|+chrX:41337429-41337451	NM_001356.4 (Exon2), NM_001193417.2 (Exon2), NM_001193416.2 (Exon2), NR_126094.1 (Exon2), NR_126093.1 (Exon2)
Plate 1	E02	F-006874-00	CM-006874-03	DDX3X	1654	AACTCTTCAGATAATCAGAG	TGG	hg38|+chrX:41337426-41337448	NM_001356.4 (Exon2), NM_001193417.2 (Exon2), NM_001193416.2 (Exon2), NR_126094.1 (Exon2), NR_126093.1 (Exon2)
Plate 1	E02	F-006874-00	CM-006874-04	DDX3X	1654	GGTTCTTGCGGCTCACCTGC	TGG	hg38|-chrX:41334291-41334313	NM_001356.4 (Exon1), NM_001193417.2 (Exon1), NM_001193416.2 (Exon1), NR_126094.1 (Exon1), NR_126093.1 (Exon1)
Plate 1	F02	F-011904-00	CM-011904-04	DDX3Y	8653	TATGAACACCACTACAAGGG	TGG	hg38|+chrY:12917017-12917039	NM_004660.4 (Exon15), NM_001122665.2 (Exon16), NM_001302552.1 (Exon15)
Plate 1	F02	F-011904-00	CM-011904-01	DDX3Y	8653	ATTGGCTGTACAGATCTATG	AGG	hg38|+chrY:12914949-12914971	NM_004660.4 (Exon9), NM_001122665.2 (Exon10), NM_001302552.1 (Exon9)
Plate 1	F02	F-011904-00	CM-011904-02	DDX3Y	8653	ATGATAAAGACAGTTCAGGT	TGG	hg38|+chrY:12911845-12911867	NM_004660.4 (Exon4), NM_001122665.2 (Exon5), NM_001302552.1 (Exon4)
Plate 1	F02	F-011904-00	CM-011904-03	DDX3Y	8653	GTGTGACGAACGCCCTTTGG	TGG	hg38|-chrY:12915715-12915737	NM_004660.4 (Exon11), NM_001122665.2 (Exon12), NM_001302552.1 (Exon11)
Plate 1	G02	F-003774-00	CM-003774-01	DDX5	1655	GGTGCCAGCACCAAACACTA	AGG	hg38|+chr17:64503555-64503577	NM_004396.3 (Exon6)
Plate 1	G02	F-003774-00	CM-003774-02	DDX5	1655	TATGATAGCACTCAGCAATA	CGG	hg38|-chr17:64500035-64500057	NM_004396.3 (Exon13)
Plate 1	G02	F-003774-00	CM-003774-03	DDX5	1655	TATAATCCTCTGAGGAGTTA	GGG	hg38|+chr17:64500714-64500736	NM_004396.3 (Exon12)
Plate 1	G02	F-003774-00	CM-003774-04	DDX5	1655	ACCTCGATTTGGAGGAAGTA	GGG	hg38|-chr17:64504811-64504833	NM_004396.3 (Exon2)
Plate 1	H02	F-013759-00	CM-013759-01	DHX29	54505	ATGACCAATACACTCTTATA	TGG	hg38|-chr5:55296270-55296292	NM_019030.2 (Exon4)
Plate 1	H02	F-013759-00	CM-013759-02	DHX29	54505	TTTCCTTCAAGATAATTAGT	AGG	hg38|+chr5:55277231-55277253	NM_019030.2 (Exon13)
Plate 1	H02	F-013759-00	CM-013759-03	DHX29	54505	CATGTGCTCCAGTCTGAACT	GGG	hg38|+chr5:55274980-55275002	NM_019030.2 (Exon15)
Plate 1	H02	F-013759-00	CM-013759-04	DHX29	54505	TTGGAGCTGAGGAGGATCTA	AGG	hg38|+chr5:55269575-55269597	NM_019030.2 (Exon21)
Plate 1	A03	F-012735-00	CM-012735-04	DNAJB1	3337	AGCCGCTGTAGATCTCTTCA	AGG	hg38|+chr19:14516723-14516745	NM_006145.2 (Exon2), NM_001300914.1 (Exon2)
Plate 1	A03	F-012735-00	CM-012735-02	DNAJB1	3337	TATCGTCCTGCCGTCCAGAG	TGG	hg38|+chr19:14516120-14516142	NM_006145.2 (Exon3), NM_001300914.1 (Exon3)
Plate 1	A03	F-012735-00	CM-012735-01	DNAJB1	3337	GGAGCGGCCAAAGTTCACGT	TGG	hg38|+chr19:14516811-14516833	NM_006145.2 (Exon2), NM_001300914.1 (Exon2)
Plate 1	A03	F-012735-00	CM-012735-03	DNAJB1	3337	CTTCTTTCGGGCGGGCTCTT	GGG	hg38|+chr19:14516781-14516803	NM_006145.2 (Exon2), NM_001300914.1 (Exon2)
Plate 1	B03	F-004068-00	CM-004068-04	DVL1	1855	TAGCCGAGGCCTGACTGCGT	GGG	hg38|+chr1:1336321-1336343	NM_004421 (Exon15)
Plate 1	B03	F-004068-00	CM-004068-01	DVL1	1855	TTTGTGGACTCGGACGAGGA	TGG	hg38|-chr1:1341679-1341701	NM_004421 (Exon5)
Plate 1	B03	F-004068-00	CM-004068-02	DVL1	1855	GCTAAAGCCCGGGTCCTGGT	AGG	hg38|+chr1:1338014-1338036	NM_004421 (Exon14)
Plate 1	B03	F-004068-00	CM-004068-03	DVL1	1855	AGCAACGACCGTGGAGACGG	CGG	hg38|-chr1:1340117-1340139	NM_004421 (Exon8)
Plate 1	C03	F-004069-00	CM-004069-02	DVL2	1856	CATGGCTGCTGGACACATTA	GGG	hg38|+chr17:7230133-7230155	NM_004422.2 (Exon4)
Plate 1	C03	F-004069-00	CM-004069-03	DVL2	1856	CCATACCCAGAAAGGCATTA	GGG	hg38|+chr17:7227398-7227420	NM_004422.2 (Exon12)
Plate 1	C03	F-004069-00	CM-004069-01	DVL2	1856	CTCCAGCTCGCTGGTCATGA	GGG	hg38|+chr17:7229852-7229874	NM_004422.2 (Exon5)
Plate 1	C03	F-004069-00	CM-004069-04	DVL2	1856	CTTGGCCACAGTCAGCACAA	TGG	hg38|+chr17:7228020-7228042	NM_004422.2 (Exon10)
Plate 1	D03	F-004070-00	CM-004070-01	DVL3	1857	GACACTCACGCTCTGTGTCA	GGG	hg38|-chr3:184166962-184166984	NM_004423.3 (Exon11)
Plate 1	D03	F-004070-00	CM-004070-02	DVL3	1857	CTGTCTCTCCACGATCACGA	TGG	hg38|+chr3:184170017-184170039	NM_004423.3 (Exon14)
Plate 1	D03	F-004070-00	CM-004070-03	DVL3	1857	GGATGACTCCACCAGCAGGT	GGG	hg38|+chr3:184164914-184164936	NM_004423.3 (Exon5)
Plate 1	D03	F-004070-00	CM-004070-04	DVL3	1857	TCTCACCGATGAAAGCATTA	GGG	hg38|-chr3:184167695-184167717	NM_004423.3 (Exon12)
Plate 1	E03	F-020179-00	CM-020179-04	EIF4B	1975	TCACCTGAGGCCGCCATGTT	GGG	hg38|-chr12:53006478-53006500	NM_001417.5 (Exon1), NM_001300821.1 (Exon1), NM_001417.5 (Exon1), NM_001300821.1 (Exon1)
Plate 1	E03	F-020179-00	CM-020179-01	EIF4B	1975	ACAGGCTATGATTCCCGGAT	AGG	hg38|+chr12:53028011-53028033	NM_001417.5 (Exon8), NM_001300821.1 (Exon8), NM_001417.5 (Exon8), NM_001300821.1 (Exon8)
Plate 1	E03	F-020179-00	CM-020179-02	EIF4B	1975	TATTTACAGGCTATGATTCC	CGG	hg38|+chr12:53028006-53028028	NM_001417.5 (Exon8), NM_001300821.1 (Exon8), NM_001417.5 (Exon8), NM_001300821.1 (Exon8)
Plate 1	E03	F-020179-00	CM-020179-03	EIF4B	1975	TGTGCCAAGTGGTCGAAACT	AGG	hg38|-chr12:53018793-53018815	NM_001417.5 (Exon3), NM_001300821.1 (Exon3), NM_001417.5 (Exon3), NM_001300821.1 (Exon3)
Plate 1	F03	F-011263-00	CM-011263-02	EIF4G2	1982	ATGGTGTTCTCGCAACTCTA	CGG	hg38|+chr11:10803102-10803124	NM_001172705 (Exon11), NM_001042559 (Exon11), NM_001418 (Exon11)
Plate 1	F03	F-011263-00	CM-011263-01	EIF4G2	1982	AGTGACAACTTCATGCAGGT	AGG	hg38|-chr11:10800427-10800449	NM_001172705 (Exon17), NM_001042559 (Exon16), NM_001418 (Exon17)
Plate 1	F03	F-011263-00	CM-011263-03	EIF4G2	1982	CGTGGTGGTTGTGCACTAGG	AGG	hg38|+chr11:10800987-10801009	NM_001172705 (Exon15), NM_001042559 (Exon14), NM_001418 (Exon15)
Plate 1	F03	F-011263-00	CM-011263-04	EIF4G2	1982	TATCAGCAAGTCCTCCAAGT	GGG	hg38|+chr11:10802312-10802334	NM_001172705 (Exon12), NM_001042559 (Exon12), NM_001418 (Exon12)
Plate 1	G03	F-003661-00	CM-003661-01	EPB41L2	2037	ATGTAGGTCAACACCATACA	TGG	hg38|+chr6:130899500-130899522	NM_001252660 (Exon8), NM_001135555 (Exon8), NM_001135554 (Exon8), NM_001431 (Exon8), NM_001199388 (Exon8)
Plate 1	G03	F-003661-00	CM-003661-02	EPB41L2	2037	GTGGCCATGACTACTGAAGT	AGG	hg38|-chr6:130956469-130956491	NM_001252660 (Exon2), NM_001135555 (Exon2), NM_001135554 (Exon2), NM_001431 (Exon2), NM_001199388 (Exon2)
Plate 1	G03	F-003661-00	CM-003661-03	EPB41L2	2037	TGTAAAGTGACCCTCTTAGA	TGG	hg38|-chr6:130955130-130955152	NM_001252660 (Exon3), NM_001135555 (Exon3), NM_001135554 (Exon3), NM_001431 (Exon3), NM_001199388 (Exon3)
Plate 1	G03	F-003661-00	CM-003661-04	EPB41L2	2037	CGATGCTGCCATGTTCTTCT	GGG	hg38|+chr6:130901041-130901063	NM_001252660 (Exon7), NM_001135555 (Exon7), NM_001135554 (Exon7), NM_001431 (Exon7), NM_001199388 (Exon7)
Plate 1	H03	F-032712-00	CM-032712-03	EPPK1	83481	GGCAGCTGCTGCGTCGCTAC	CGG	hg38|-chr8:143870689-143870711	NM_031308 (Exon2)
Plate 1	H03	F-032712-00	CM-032712-01	EPPK1	83481	GGCCGACAGCAGCTTCACGT	AGG	hg38|+chr8:143868319-143868341	NM_031308 (Exon2)
Plate 1	H03	F-032712-00	CM-032712-02	EPPK1	83481	AGAGGGCTGTAGCAGCACAC	CGG	hg38|+chr8:143869486-143869508	NM_031308 (Exon2)
Plate 1	H03	F-032712-00	CM-032712-04	EPPK1	83481	AAGAGCTGCCACGGGCTACA	GGG	hg38|-chr8:143867316-143867338	NM_031308 (Exon2)
Plate 1	A04	F-019628-00	CM-019628-01	EVPL	2125	ATGATCTTCTCCTGCACCGT	GGG	hg38|+chr17:76008823-76008845	NM_001988 (Exon22)
Plate 1	A04	F-019628-00	CM-019628-04	EVPL	2125	GATCTGCCGCTCCAGATCCA	GGG	hg38|+chr17:76015332-76015354	NM_001988 (Exon16)
Plate 1	A04	F-019628-00	CM-019628-03	EVPL	2125	TGCTGCTGCAACCTCAGTAT	AGG	hg38|+chr17:76011627-76011649	NM_001988 (Exon21)
Plate 1	A04	F-019628-00	CM-019628-02	EVPL	2125	CTGCTCTTTGGAGCCCACCC	TGG	hg38|-chr17:76011831-76011853	NM_001988 (Exon20)
Plate 1	B04	F-020175-00	CM-020175-01	FLNB	2317	CGTGCCATAGGCGGACACCA	GGG	hg38|-chr3:58163286-58163308	NM_001164318 (Exon43), NM_001457 (Exon43), NM_001164319 (Exon42), NM_001164317 (Exon44)
Plate 1	B04	F-020175-00	CM-020175-02	FLNB	2317	TATACACCCACCCAACAGGT	AGG	hg38|+chr3:58112301-58112323	NM_001164318 (Exon18), NM_001457 (Exon18), NM_001164319 (Exon18), NM_001164317 (Exon18)
Plate 1	B04	F-020175-00	CM-020175-03	FLNB	2317	CTTCACTTTGCTGGCATCGT	GGG	hg38|-chr3:58111831-58111853	NM_001164318 (Exon17), NM_001457 (Exon17), NM_001164319 (Exon17), NM_001164317 (Exon17)
Plate 1	B04	F-020175-00	CM-020175-04	FLNB	2317	CTCATCTTCACTTAACACCC	GGG	hg38|-chr3:58110040-58110062	NM_001164318 (Exon16), NM_001457 (Exon16), NM_001164319 (Exon16), NM_001164317 (Exon16)
Plate 1	C04	F-011272-00	CM-011272-02	FLNC	2318	GTGTACTCGCCAGGCTCCGT	GGG	hg38|-chr7:128844832-128844854	NM_001458 (Exon21), NM_001127487 (Exon21)
Plate 1	C04	F-011272-00	CM-011272-03	FLNC	2318	GTTGCCGCCTGTGGCTGTTA	GGG	hg38|-chr7:128846035-128846057	NM_001458 (Exon22), NM_001127487 (Exon22)
Plate 1	C04	F-011272-00	CM-011272-01	FLNC	2318	AATGGGCTTGGTGGGCACGT	AGG	hg38|-chr7:128842295-128842317	NM_001458 (Exon14), NM_001127487 (Exon14)
Plate 1	C04	F-011272-00	CM-011272-04	FLNC	2318	TATCTGGGAAGCAGTCAGGT	GGG	hg38|-chr7:128841339-128841361	NM_001458 (Exon12), NM_001127487 (Exon12)
Plate 1	D04	F-009497-00	CM-009497-01	FUS	2521	TATGGCTCGACTGGCGGCTA	TGG	hg38|+chr16:31183890-31183912	NR_028388.2 (Exon4), NM_001170634.1 (Exon4), NM_001170937.1 (Exon4), NM_004960.3 (Exon4)
Plate 1	D04	F-009497-00	CM-009497-02	FUS	2521	CTGTAACTCTGCTGTCCGTA	GGG	hg38|-chr16:31182568-31182590	NR_028388.2 (Exon3), NM_001170634.1 (Exon3), NM_001170937.1 (Exon3), NM_004960.3 (Exon3)
Plate 1	D04	F-009497-00	CM-009497-03	FUS	2521	TATGGCAATCAAGACCAGAG	TGG	hg38|+chr16:31184995-31185017	NR_028388.2 (Exon6), NM_001170634.1 (Exon6), NM_001170937.1 (Exon6), NM_004960.3 (Exon6)
Plate 1	D04	F-009497-00	CM-009497-04	FUS	2521	CTGGCTGCTGGCCATAGCCA	GGG	hg38|-chr16:31183958-31183980	NR_028388.2 (Exon4), NM_001170634.1 (Exon4), NM_001170937.1 (Exon4), NM_004960.3 (Exon4)
Plate 1	E04	F-012099-00	CM-012099-01	G3BP1	10146	ACTGGGTGGAAGATTCTTAC	TGG	hg38|-chr5:151799234-151799256	NM_198395.1 (Exon8), NM_005754.2 (Exon8)
Plate 1	E04	F-012099-00	CM-012099-02	G3BP1	10146	AGACATAGCTCAGACAGTAC	AGG	hg38|+chr5:151797395-151797417	NM_198395.1 (Exon7), NM_005754.2 (Exon7)
Plate 1	E04	F-012099-00	CM-012099-03	G3BP1	10146	GCTTCTCTCTAACAACAACC	AGG	hg38|+chr5:151790999-151791021	NM_198395.1 (Exon4), NM_005754.2 (Exon4)
Plate 1	E04	F-012099-00	CM-012099-04	G3BP1	10146	TTCCTGTCAAAGTAATGACA	TGG	hg38|+chr5:151797215-151797237	NM_198395.1 (Exon7), NM_005754.2 (Exon7)
Plate 1	F04	F-019953-00	CM-019953-01	HCFC1	3054	TCTGGTACCTAGAGACAGGT	AGG	hg38|-chrX:153960230-153960252	NM_005334 (Exon7)
Plate 1	F04	F-019953-00	CM-019953-02	HCFC1	3054	GTGTTTGGCGGCGGCAACGA	GGG	hg38|-chrX:153970680-153970702	NM_005334 (Exon1)
Plate 1	F04	F-019953-00	CM-019953-03	HCFC1	3054	TGTGCTGCTCAGATCCACGG	CGG	hg38|+chrX:153952800-153952822	NM_005334 (Exon19)
Plate 1	F04	F-019953-00	CM-019953-04	HCFC1	3054	TACCACCATCGTGAAGACCA	TGG	hg38|-chrX:153958631-153958653	NM_005334 (Exon10)
Plate 1	G04	F-019956-00	CM-019956-01	HDLBP	3069	TGCTCCTCCTGCAGATTAAC	CGG	hg38|-chr2:241253027-241253049	NM_005336 (Exon11), NM_203346 (Exon11), NM_001243900 (Exon11), NM_005336.4 (Exon11), NM_001243900.1 (Exon11), NM_203346.3 (Exon11)
Plate 1	G04	F-019956-00	CM-019956-02	HDLBP	3069	GCATGGTCAAAGATTTGGTA	AGG	hg38|-chr2:241253387-241253409	NM_005336 (Exon10), NM_203346 (Exon10), NM_001243900 (Exon10), NM_005336.4 (Exon10), NM_001243900.1 (Exon10), NM_203346.3 (Exon10)
Plate 1	G04	F-019956-00	CM-019956-03	HDLBP	3069	GAGCGACCCTCCAACCTACA	AGG	hg38|-chr2:241264558-241264580	NM_005336 (Exon4), NM_203346 (Exon4), NM_001243900 (Exon5), NM_005336.4 (Exon4), NM_001243900.1 (Exon5), NM_203346.3 (Exon4)
Plate 1	G04	F-019956-00	CM-019956-04	HDLBP	3069	TCGCCAACCAGTCTATTATA	CGG	hg38|+chr2:241256317-241256339	NM_005336 (Exon7), NM_203346 (Exon7), NM_001243900 (Exon8), NM_005336.4 (Exon7), NM_001243900.1 (Exon8), NM_203346.3 (Exon7)
Plate 1	H04	F-012190-00	CM-012190-01	IK	3550	CAGCACCACAGCTAACTATA	GGG	hg38|+chr5:140653100-140653122	NM_006083.3 (Exon5)
Plate 1	H04	F-012190-00	CM-012190-02	IK	3550	ATCATCCAGGTCTACCACAT	AGG	hg38|-chr5:140655904-140655926	NM_006083.3 (Exon9)
Plate 1	H04	F-012190-00	CM-012190-03	IK	3550	AATGCCGGAGCGAGATAGTA	AGG	hg38|+chr5:140647908-140647930	NM_006083.3 (Exon1)
Plate 1	H04	F-012190-00	CM-012190-04	IK	3550	ATCCTTTCATACCTGAGGCA	GGG	hg38|+chr5:140657605-140657627	NM_006083.3 (Exon10)
Plate 1	A05	F-010604-00	CM-010604-02	KRT18	3875	CCAGATCTTCGCAAATACTG	TGG	hg38|+chr12:52950324-52950346	NM_199187.1 (Exon3), NM_000224.2 (Exon2), NM_199187.1 (Exon3), NM_000224.2 (Exon2)
Plate 1	A05	F-010604-00	CM-010604-04	KRT18	3875	GGCCTGGCCACCGGGATAGC	CGG	hg38|+chr12:52949357-52949379	NM_199187.1 (Exon2), NM_000224.2 (Exon1), NM_199187.1 (Exon2), NM_000224.2 (Exon1)
Plate 1	A05	F-010604-00	CM-010604-01	KRT18	3875	GTCCCGCTCCACCAGCTTCA	GGG	hg38|+chr12:52949317-52949339	NM_199187.1 (Exon2), NM_000224.2 (Exon1)
Plate 1	A05	F-010604-00	CM-010604-03	KRT18	3875	CAGCTGCAGTCGTGTGATAT	TGG	hg38|-chr12:52950824-52950846	NM_199187.1 (Exon4), NM_000224.2 (Exon3)
Plate 1	B05	F-010460-00	CM-010460-04	KIF18B	146909	GCTGTCCCGGTAGGGCACAT	GGG	hg38|+chr17:44934067-44934089	NM_001265577.1 (Exon7), NM_001264573.1 (Exon7)
Plate 1	B05	F-010460-00	CM-010460-02	KIF18B	146909	GTGGCATTGAGGTCTCGAGT	GGG	hg38|+chr17:44928134-44928156	NM_001265577.1 (Exon13), NM_001264573.1 (Exon13)
Plate 1	B05	F-010460-00	CM-010460-01	KIF18B	146909	GGTGTTGTACGTGTCCTCGT	AGG	hg38|+chr17:44933962-44933984	NM_001265577.1 (Exon7), NM_001264573.1 (Exon7)
Plate 1	B05	F-010460-00	CM-010460-03	KIF18B	146909	TCTGGTGGTGGTCCCGACTT	GGG	hg38|+chr17:44932676-44932698	NM_001265577.1 (Exon9), NM_001264573.1 (Exon9)
Plate 1	C05	F-010519-00	CM-010519-04	LASP1	3927	TCATCTTGCAGGTCTCGCAA	TGG	hg38|-chr17:38878106-38878128	NM_001271608.1 (Exon2), NM_006148.3 (Exon2), NR_073384.1 (Exon2)
Plate 1	C05	F-010519-00	CM-010519-01	LASP1	3927	AGGACTCACGCGTTGCAGTA	GGG	hg38|-chr17:38878167-38878189	NM_001271608.1 (Exon2), NM_006148.3 (Exon2), NR_073384.1 (Exon2)
Plate 1	C05	F-010519-00	CM-010519-02	LASP1	3927	GAGTTTGAGAAGAGCCGCAT	GGG	hg38|+chr17:38914340-38914362	NM_001271608.1 (Exon4), NM_006148.3 (Exon5), NR_073384.1 (Exon6)
Plate 1	C05	F-010519-00	CM-010519-03	LASP1	3927	GAGCGTCGGGATTCACAGGA	CGG	hg38|+chr17:38914391-38914413	NM_001271608.1 (Exon4), NM_006148.3 (Exon5), NR_073384.1 (Exon6)
Plate 1	D05	F-010348-00	CM-010348-01	MAP1B	4131	GCATAGGTCTGAAGTCTCGT	AGG	hg38|-chr5:72199528-72199550	NM_005909 (Exon5)
Plate 1	D05	F-010348-00	CM-010348-02	MAP1B	4131	GTGTAGGACGGCTCCTCCAT	AGG	hg38|-chr5:72198468-72198490	NM_005909 (Exon5)
Plate 1	D05	F-010348-00	CM-010348-03	MAP1B	4131	GGTGGTGCCGAGGAGCAGTA	TGG	hg38|+chr5:72196521-72196543	NM_005909 (Exon5)
Plate 1	D05	F-010348-00	CM-010348-04	MAP1B	4131	GCATAAATCGACATCCTGAC	GGG	hg38|-chr5:72199582-72199604	NM_005909 (Exon5)
Plate 1	E05	U-007502-01	U-007502-01	Edit-R crRNA Non-targeting Control #2		GTAACGCGAACTACGCGGGT
Plate 1	F05	F-011724-00	CM-011724-01	MAP4	4134	GGACTTCATTGCCACACTAG	AGG	hg38|-chr3:47998770-47998792	NM_002375.4 (Exon2), NM_001134364.1 (Exon2), NM_030885.3 (Exon2)
Plate 1	F05	F-011724-00	CM-011724-02	MAP4	4134	CTCCATGACCACCATTGGCT	AGG	hg38|+chr3:47977886-47977908	NM_002375.4 (Exon3), NM_001134364.1 (Exon3), NM_030885.3 (Exon3)
Plate 1	F05	F-011724-00	CM-011724-03	MAP4	4134	GAACCATCTCCAGACATTGA	GGG	hg38|-chr3:47998805-47998827	NM_002375.4 (Exon2), NM_001134364.1 (Exon2), NM_030885.3 (Exon2)
Plate 1	F05	F-011724-00	CM-011724-04	MAP4	4134	TTCTCCCACAACATCATCAA	AGG	hg38|+chr3:47998741-47998763	NM_002375.4 (Exon2), NM_001134364.1 (Exon2), NM_030885.3 (Exon2)
Plate 1	G05	F-027161-00	CM-027161-01	NACA	4666	TCTTTAGGCTATGTCCAAAC	TGG	hg38|-chr12:56713668-56713690	NM_001113203.2 (Exon8), NR_045277.1 (Exon5), NM_001113202.1 (Exon5)
Plate 1	G05	F-027161-00	CM-027161-02	NACA	4666	CTTTAGGCTATGTCCAAACT	GGG	hg38|-chr12:56713667-56713689	NM_001113203.2 (Exon8), NR_045277.1 (Exon5), NM_001113202.1 (Exon5)
Plate 1	G05	F-027161-00	CM-027161-03	NACA	4666	CTATGTCCAAACTGGGTCTT	CGG	hg38|-chr12:56713660-56713682	NM_001113203.2 (Exon8), NR_045277.1 (Exon5), NM_001113202.1 (Exon5)
Plate 1	G05	F-027161-00	CM-027161-04	NACA	4666	ATCTCTCAGGTCGATGAAAC	AGG	hg38|-chr12:56712895-56712917	NM_001113203.2 (Exon10), NR_045277.1 (Exon7), NM_001113202.1 (Exon7)
Plate 1	H05	F-007756-00	CM-007756-01	NONO	4841	GAGATATACCGCATCAGGGA	AGG	hg38|-chrX:71297925-71297947	NM_001145410.1 (Exon7), NM_001145408.1 (Exon10), NM_001145409.1 (Exon8), NM_007363.4 (Exon9), NM_001145410.1 (Exon7), NM_001145408.1 (Exon10), NM_001145409.1 (Exon8), NM_007363.4 (Exon9)
Plate 1	H05	F-007756-00	CM-007756-02	NONO	4841	GTTTATGCCCATAGCACCTA	AGG	hg38|-chrX:71298701-71298723	NM_001145410.1 (Exon9), NM_001145408.1 (Exon12), NM_001145409.1 (Exon10), NM_007363.4 (Exon11), NM_001145410.1 (Exon9), NM_001145408.1 (Exon12), NM_001145409.1 (Exon10), NM_007363.4 (Exon11)
Plate 1	H05	F-007756-00	CM-007756-03	NONO	4841	GTCCCTCTTCATCATCTAAC	TGG	hg38|-chrX:71296598-71296620	NM_001145410.1 (Exon4), NM_001145408.1 (Exon7), NM_001145409.1 (Exon5), NM_007363.4 (Exon6), NM_001145410.1 (Exon4), NM_001145408.1 (Exon7), NM_001145409.1 (Exon5), NM_007363.4 (Exon6)
Plate 1	H05	F-007756-00	CM-007756-04	NONO	4841	ATGATGCGGCGACAGCAGGA	AGG	hg38|+chrX:71297891-71297913	NM_001145410.1 (Exon7), NM_001145408.1 (Exon10), NM_001145409.1 (Exon8), NM_007363.4 (Exon9), NM_001145410.1 (Exon7), NM_001145408.1 (Exon10), NM_001145409.1 (Exon8), NM_007363.4 (Exon9)
Plate 1	A06	F-015737-00	CM-015737-04	NPM1	4869	TTTGTTCACAGGTCAGTTTA	GGG	hg38|+chr5:171391294-171391316	NM_001037738.2 (Exon3), NM_199185.3 (Exon3), NM_002520.6 (Exon3)
Plate 1	A06	F-015737-00	CM-015737-03	NPM1	4869	TATCTACTCACTTTCTTCAC	TGG	hg38|-chr5:171400199-171400221	NM_001037738.2 (Exon7), NM_199185.3 (Exon7), NM_002520.6 (Exon7)
Plate 1	A06	F-015737-00	CM-015737-02	NPM1	4869	TATGTAAGTGCCCTTACCGT	TGG	hg38|-chr5:171391419-171391441	NM_001037738.2 (Exon3), NM_199185.3 (Exon3), NM_002520.6 (Exon3)
Plate 1	A06	F-015737-00	CM-015737-01	NPM1	4869	ATTAGTGGACAGCACTTAGT	AGG	hg38|+chr5:171391778-171391800	NM_001037738.2 (Exon4), NM_199185.3 (Exon4), NM_002520.6 (Exon4)
Plate 1	B06	F-003424-00	CM-003424-02	NR3C1	2908	AATCATTCCTTCCAGCACAT	AGG	hg38|+chr5:143310178-143310200	NM_001204265 (Exon4), NM_001204264 (Exon4), NM_001204263 (Exon4), NM_000176 (Exon4), NM_001204262 (Exon4), NM_001204261 (Exon4), NM_001204259 (Exon4), NM_001204260 (Exon4), NM_001204258 (Exon4), NM_001024094 (Exon4), NM_001020825 (Exon4), NM_001018077 (Exon4), NM_001018076 (Exon4), NM_001018075 (Exon4), NM_001018074 (Exon4)
Plate 1	B06	F-003424-00	CM-003424-01	NR3C1	2908	AACCTCCAACAGTGACACCA	GGG	hg38|+chr5:143300618-143300640	NM_001204265 (Exon5), NM_001204264 (Exon5), NM_001204263 (Exon5), NM_000176 (Exon5), NM_001204262 (Exon5), NM_001204261 (Exon5), NM_001204259 (Exon5), NM_001204260 (Exon5), NM_001204258 (Exon5), NM_001024094 (Exon5), NM_001020825 (Exon5), NM_001018077 (Exon5), NM_001018076 (Exon5), NM_001018075 (Exon5), NM_001018074 (Exon5)
Plate 1	B06	F-003424-00	CM-003424-03	NR3C1	2908	ACAATTACCTATGTGCTGGA	AGG	hg38|-chr5:143310185-143310207	NM_001204265 (Exon4), NM_001204264 (Exon4), NM_001204263 (Exon4), NM_000176 (Exon4), NM_001204262 (Exon4), NM_001204261 (Exon4), NM_001204259 (Exon4), NM_001204260 (Exon4), NM_001204258 (Exon4), NM_001024094 (Exon4), NM_001020825 (Exon4), NM_001018077 (Exon4), NM_001018076 (Exon4), NM_001018075 (Exon4), NM_001018074 (Exon4)
Plate 1	B06	F-003424-00	CM-003424-04	NR3C1	2908	TTACATTGGTCGTACATGCA	GGG	hg38|+chr5:143295552-143295574	NM_001204265 (Exon7), NM_001204264 (Exon7), NM_001204263 (Exon7), NM_000176 (Exon7), NM_001204262 (Exon7), NM_001204261 (Exon7), NM_001204259 (Exon7), NM_001204260 (Exon7), NM_001204258 (Exon7), NM_001024094 (Exon7), NM_001020825 (Exon7), NM_001018077 (Exon7), NM_001018076 (Exon7), NM_001018075 (Exon7), NM_001018074 (Exon7)
Plate 1	C06	F-016891-00	CM-016891-04	PALLD	23022	GGCACCGGGAAGGCAGCCGT	GGG	hg38|-chr4:168878183-168878205	NM_001166110 (Exon2)
Plate 1	C06	F-016891-00	CM-016891-01	PALLD	23022	CTGGCTGTGGCCGAAGCGGG	TGG	hg38|-chr4:168878280-168878302	NM_001166110 (Exon2)
Plate 1	C06	F-016891-00	CM-016891-02	PALLD	23022	GATCTAAGCTGGCAACTAGA	TGG	hg38|+chr4:168921555-168921577	NM_016081 (Exon17), NM_001166109 (Exon16), NM_001166108 (Exon18), NM_001166110 (Exon9)
Plate 1	C06	F-016891-00	CM-016891-03	PALLD	23022	CTGTCCCTTGATCTAGAACG	AGG	hg38|-chr4:168915896-168915918	NM_016081 (Exon16), NM_001166109 (Exon15), NM_001166108 (Exon17), NM_001166110 (Exon8)
Plate 1	D06	F-012243-00	CM-012243-02	PCBP1	5093	ATGGCCCGCTCGGTGGAGTT	GGG	hg38|-chr2:70088158-70088180	NM_006196 (Exon1)
Plate 1	D06	F-012243-00	CM-012243-01	PCBP1	5093	TAGTCCACTTTCAGTCACAC	CGG	hg38|-chr2:70087751-70087773	NM_006196 (Exon1)
Plate 1	D06	F-012243-00	CM-012243-03	PCBP1	5093	TACCAGAGGAGCCTTCCACT	GGG	hg38|-chr2:70088694-70088716	NM_006196 (Exon1)
Plate 1	D06	F-012243-00	CM-012243-04	PCBP1	5093	GTGGTGCCGGCCACCCAGTG	CGG	hg38|+chr2:70088050-70088072	NM_006196 (Exon1)
Plate 1	E06	F-006930-00	CM-006930-01	PDLIM5	10611	TTTCCGGCTGCAGGGCGGTA	AGG	hg38|+chr4:94455333-94455355	NM_001256428.1 (Exon2), NM_001011515.2 (Exon2), NM_006457.4 (Exon2), NM_001256427.1 (Exon2), NM_001256426.1 (Exon2), NM_001011513.3 (Exon2), NM_001256425.1 (Exon2), NM_001011516.2 (Exon2), NM_001256429.1 (Exon2), NR_046186.1 (Exon2)
Plate 1	E06	F-006930-00	CM-006930-02	PDLIM5	10611	AACTACAGTGTGTCACTGGT	TGG	hg38|+chr4:94455295-94455317	NM_001256428.1 (Exon2), NM_001011515.2 (Exon2), NM_006457.4 (Exon2), NM_001256427.1 (Exon2), NM_001256426.1 (Exon2), NM_001011513.3 (Exon2), NM_001256425.1 (Exon2), NM_001011516.2 (Exon2), NM_001256429.1 (Exon2), NR_046186.1 (Exon2)
Plate 1	E06	F-006930-00	CM-006930-03	PDLIM5	10611	CTTACACTAGAGATTGTCAG	AGG	hg38|-chr4:94455367-94455389	NM_001256428.1 (Exon2), NM_001011515.2 (Exon2), NM_006457.4 (Exon2), NM_001256427.1 (Exon2), NM_001256426.1 (Exon2), NM_001011513.3 (Exon2), NM_001256425.1 (Exon2), NM_001011516.2 (Exon2), NM_001256429.1 (Exon2), NR_046186.1 (Exon2)
Plate 1	E06	F-006930-00	CM-006930-04	PDLIM5	10611	GAGCAACTACAGTGTGTCAC	TGG	hg38|+chr4:94455291-94455313	NM_001256428.1 (Exon2), NM_001011515.2 (Exon2), NM_006457.4 (Exon2), NM_001256427.1 (Exon2), NM_001256426.1 (Exon2), NM_001011513.3 (Exon2), NM_001256425.1 (Exon2), NM_001011516.2 (Exon2), NM_001256429.1 (Exon2), NR_046186.1 (Exon2)
Plate 1	F06	F-013081-00	CM-013081-01	PDLIM7	9260	CCAGTCACCCACGGCCACTC	CGG	hg38|+chr5:177492627-177492649	NM_213636.2 (Exon3), NM_005451.4 (Exon3), NM_203352.2 (Exon3), NR_103804.1 (Exon3)
Plate 1	F06	F-013081-00	CM-013081-02	PDLIM7	9260	TGCCCTCTCAGTGCAAGACC	CGG	hg38|-chr5:177490895-177490917	NM_213636.2 (Exon7), NM_005451.4 (Exon7), NM_203352.2 (Exon7), NR_103804.1 (Exon7)
Plate 1	F06	F-013081-00	CM-013081-03	PDLIM7	9260	TTCTGCGGTTTGCTCTGAAC	CGG	hg38|+chr5:177492406-177492428	NM_213636.2 (Exon4), NM_005451.4 (Exon4), NM_203352.2 (Exon4), NR_103804.1 (Exon4)
Plate 1	F06	F-013081-00	CM-013081-04	PDLIM7	9260	TCTTCAGGTGCTCCTCATCC	GGG	hg38|+chr5:177490877-177490899	NM_213636.2 (Exon7), NM_005451.4 (Exon7), NM_203352.2 (Exon7), NR_103804.1 (Exon7)
Plate 1	G06	F-008293-00	CM-008293-01	PPIG	9360	AATTAAAGGAAGAGGACCAA	GGG	hg38|+chr2:169633226-169633248	NM_004792.2 (Exon12)
Plate 1	G06	F-008293-00	CM-008293-02	PPIG	9360	TATGAAGCAGGCTGGGAGTT	AGG	hg38|-chr2:169633167-169633189	NM_004792.2 (Exon12)
Plate 1	G06	F-008293-00	CM-008293-03	PPIG	9360	GAAGCAGGCTGGGAGTTAGG	TGG	hg38|-chr2:169633164-169633186	NM_004792.2 (Exon12)
Plate 1	G06	F-008293-00	CM-008293-04	PPIG	9360	TATTGGAGCCATGGGAATAA	AGG	hg38|+chr2:169604032-169604054	NM_004792.2 (Exon3)
Plate 1	H06	F-003815-00	CM-003815-01	PPP1R13L	10848	GGCTGAGAGGCCTTGCTACA	GGG	hg38|+chr19:45392227-45392249	NM_001142502 (Exon8), NM_006663 (Exon8)
Plate 1	H06	F-003815-00	CM-003815-02	PPP1R13L	10848	TCATAGCTCGCTGTCTGCGA	AGG	hg38|+chr19:45396340-45396362	NM_001142502 (Exon5), NM_006663 (Exon5)
Plate 1	H06	F-003815-00	CM-003815-04	PPP1R13L	10848	CACCCTGCCGCGCAATTACA	AGG	hg38|-chr19:45395847-45395869	NM_001142502 (Exon7), NM_006663 (Exon7)
Plate 1	H06	F-003815-00	CM-003815-03	PPP1R13L	10848	TACCTGCAGCCGGACGCCTA	CGG	hg38|-chr19:45396859-45396881	NM_001142502 (Exon4), NM_006663 (Exon4)
Plate 1	A07	F-019173-00	CM-019173-01	PRDX6	9588	GAAACGGATGCGGCCGACGG	TGG	hg38|-chr1:173477450-173477472	NM_004905.2 (Exon1)
Plate 1	A07	F-019173-00	CM-019173-02	PRDX6	9588	ATCCGTTTCCACGACTTTCT	GGG	hg38|+chr1:173477464-173477486	NM_004905.2 (Exon1)
Plate 1	A07	F-019173-00	CM-019173-03	PRDX6	9588	TTTGAGGCCAATACCACCGT	CGG	hg38|+chr1:173477437-173477459	NM_004905.2 (Exon1)
Plate 1	A07	F-019173-00	CM-019173-04	PRDX6	9588	CGATTCCTATCATCGATGAT	GGG	hg38|-chr1:173485409-173485431	NM_004905.2 (Exon3)
Plate 1	B07	F-032577-00	CM-032577-03	PRRC2B	84726	GTGTCTCCCGCTCAACACCA	TGG	hg38|-chr9:131474778-131474800	NM_013318 (Exon15)
Plate 1	B07	F-032577-00	CM-032577-04	PRRC2B	84726	TCTGTTGGCTCTCATAGCGA	GGG	hg38|-chr9:131476488-131476510	NM_013318 (Exon15)
Plate 1	B07	F-032577-00	CM-032577-01	PRRC2B	84726	GATGATGATGCCTTCCTACA	TGG	hg38|+chr9:131470898-131470920	NM_013318 (Exon13)
Plate 1	B07	F-032577-00	CM-032577-02	PRRC2B	84726	CGTGATACGTGGGTCCATGT	AGG	hg38|-chr9:131470912-131470934	NM_013318 (Exon13)
Plate 1	C07	F-008180-00	CM-008180-01	PSMC2	5701	GCATACCTGGCAACCTGTAA	AGG	hg38|-chr7:103355777-103355799	NM_001204453.1 (Exon4), NM_002803.3 (Exon4)
Plate 1	C07	F-008180-00	CM-008180-02	PSMC2	5701	CATGTCAACTGACCTCGGAT	GGG	hg38|-chr7:103347772-103347794	NM_001204453.1 (Exon1), NM_002803.3 (Exon1)
Plate 1	C07	F-008180-00	CM-008180-03	PSMC2	5701	CCAAATCCCAGAGTGCTGGT	GGG	hg38|-chr7:103355722-103355744	NM_001204453.1 (Exon4), NM_002803.3 (Exon4)
Plate 1	C07	F-008180-00	CM-008180-04	PSMC2	5701	CGATCAGCGGAAGACCAAAG	AGG	hg38|+chr7:103347732-103347754	NM_001204453.1 (Exon1), NM_002803.3 (Exon1)
Plate 1	D07	F-020596-00	CM-020596-04	PSPC1	55269	CGTGGAGCAATAAACATGGG	AGG	hg38|-chr13:19709541-19709563	NM_001042414.2 (Exon8)
Plate 1	D07	F-020596-00	CM-020596-01	PSPC1	55269	TCTGCCCACCGACATCACGG	AGG	hg38|-chr13:19782472-19782494	NR_044998.1 (Exon1), NR_003272.2 (Exon1), NM_001042414.2 (Exon2)
Plate 1	D07	F-020596-00	CM-020596-02	PSPC1	55269	GTTCCACAATGACTGGACGA	GGG	hg38|+chr13:19759393-19759415	NR_044998.1 (Exon3), NR_003272.2 (Exon3), NM_001042414.2 (Exon4)
Plate 1	D07	F-020596-00	CM-020596-03	PSPC1	55269	GGGCTTTAAGCCAAACTACA	TGG	hg38|-chr13:19730244-19730266	NR_044998.1 (Exon6), NR_003272.2 (Exon6), NM_001042414.2 (Exon7)
Plate 1	E07	F-014179-00	CM-014179-01	PUM1	9698	CTGGATGCCAGGTTGTTATT	GGG	hg38|+chr1:30966140-30966162	NM_014676.2 (Exon13), NM_001020658.1 (Exon13)
Plate 1	E07	F-014179-00	CM-014179-02	PUM1	9698	CACATCCACCATGAGTTGGT	AGG	hg38|+chr1:30952267-30952289	NM_014676.2 (Exon16), NM_001020658.1 (Exon16)
Plate 1	E07	F-014179-00	CM-014179-03	PUM1	9698	GCAGCAGTGACCTTTATAAG	AGG	hg38|-chr1:30964840-30964862	NM_014676.2 (Exon14), NM_001020658.1 (Exon14)
Plate 1	E07	F-014179-00	CM-014179-04	PUM1	9698	AGCCCTGTCCCAGGATCTAT	AGG	hg38|-chr1:31059358-31059380	NM_014676.2 (Exon2), NM_001020658.1 (Exon2)
Plate 1	F07	F-010353-00	CM-010353-03	RAN	5901	AGTCAAATGACGTTTCACGA	AGG	hg38|-chr12:130872873-130872895	NM_001300796 (Exon2), NM_006325 (Exon3), NM_001300797 (Exon2), NM_001300797.1 (Exon2), NM_006325.4 (Exon3), NM_001300796.1 (Exon2)
Plate 1	F07	F-010353-00	CM-010353-01	RAN	5901	CCTGAAGATTCTTCTTTCGG	TGG	hg38|-chr12:130874712-130874734	NM_001300796 (Exon4), NM_006325 (Exon5), NM_001300797 (Exon4), NM_001300797.1 (Exon4), NM_006325.4 (Exon5), NM_001300796.1 (Exon4)
Plate 1	F07	F-010353-00	CM-010353-02	RAN	5901	ATGGCTATTATATCCAAGGT	AGG	hg38|+chr12:130873111-130873133	NM_001300796 (Exon3), NM_006325 (Exon4), NM_001300797 (Exon3), NM_001300797.1 (Exon3), NM_006325.4 (Exon4), NM_001300796.1 (Exon3)
Plate 1	F07	F-010353-00	CM-010353-04	RAN	5901	ACCTACTTTGAACTGGACCT	GGG	hg38|-chr12:130872613-130872635	NM_006325 (Exon2), NM_006325.4 (Exon2)
Plate 1	G07	F-006846-00	CM-006846-02	RANGAP1	5905	TCTGTGCCCAGATCTCACTA	GGG	hg38|-chr22:41264832-41264854	NM_001278651 (Exon6), NM_002883 (Exon5)
Plate 1	G07	F-006846-00	CM-006846-03	RANGAP1	5905	CACTGGAGTGACATGTTCAC	GGG	hg38|-chr22:41268128-41268150	NM_001278651 (Exon5), NM_002883 (Exon4)
Plate 1	G07	F-006846-00	CM-006846-04	RANGAP1	5905	GTTGAGCTTGAGTTCCTGCA	GGG	hg38|+chr22:41264694-41264716	NM_001278651 (Exon6), NM_002883 (Exon5)
Plate 1	G07	F-006846-00	CM-006846-01	RANGAP1	5905	CATGGCCTCAGCAACAGCCA	GGG	hg38|+chr22:41256228-41256250	NM_001278651 (Exon10), NM_002883 (Exon9)
Plate 1	H07	F-024337-00	CM-024337-02	RBM27	54439	GCAAAGACCGGGATCCAAAT	AGG	hg38|+chr5:146229881-146229903	NM_018989 (Exon5)
Plate 1	H07	F-024337-00	CM-024337-03	RBM27	54439	CCATGTTCACGAGAGTACAT	GGG	hg38|-chr5:146251716-146251738	NM_018989 (Exon9)
Plate 1	H07	F-024337-00	CM-024337-04	RBM27	54439	TAGTAATACTAGGAGCTTCT	GGG	hg38|-chr5:146254968-146254990	NM_018989 (Exon10)
Plate 1	H07	F-024337-00	CM-024337-01	RBM27	54439	GGTGGGAAAGGAATCATACT	TGG	hg38|-chr5:146233530-146233552	NM_018989 (Exon7)
Plate 1	A08	F-011691-00	CM-011691-04	RBMX	27316	CTTTAATTTAGCGATAGAGA	TGG	hg38|-chrX:136875157-136875179	NM_002139.3 (Exon8), NM_001164803.1 (Exon6), NR_028477.1 (Exon8), NR_028476.1 (Exon7)
Plate 1	A08	F-011691-00	CM-011691-01	RBMX	27316	CTCTAGTATCACGAGAACTT	GGG	hg38|+chrX:136875343-136875365	NM_002139.3 (Exon7), NM_001164803.1 (Exon5), NR_028477.1 (Exon7), NR_028476.1 (Exon6)
Plate 1	A08	F-011691-00	CM-011691-02	RBMX	27316	CCTTAAGCTCCTGTATCACG	TGG	hg38|-chrX:136875570-136875592	NM_002139.3 (Exon6), NM_001164803.1 (Exon4), NR_028477.1 (Exon6), NR_028476.1 (Exon5)
Plate 1	A08	F-011691-00	CM-011691-03	RBMX	27316	ATGGGTATTCTACTAAAGAC	AGG	hg38|-chrX:136875470-136875492	NM_002139.3 (Exon6), NM_001164803.1 (Exon4), NR_028477.1 (Exon6), NR_028476.1 (Exon5)
Plate 1	B08	F-034905-00	CM-034905-02	RBMXL1	494115	GACCTCTACTTCTTGGAGGT	GGG	hg38|+chr1:88983514-88983536	NM_001162536.2 (Exon3), NM_019610.5 (Exon2)
Plate 1	B08	F-034905-00	CM-034905-03	RBMXL1	494115	CTGCTGCGAACTAGTCCTGA	AGG	hg38|+chr1:88983306-88983328	NM_001162536.2 (Exon3), NM_019610.5 (Exon2)
Plate 1	B08	F-034905-00	CM-034905-01	RBMXL1	494115	GTAGTGCTCCACTTACACGA	GGG	hg38|-chr1:88982930-88982952	NM_001162536.2 (Exon3), NM_019610.5 (Exon2)
Plate 1	B08	F-034905-00	CM-034905-04	RBMXL1	494115	GATTATAGCAGCTCACGTGA	TGG	hg38|-chr1:88982871-88982893	NM_001162536.2 (Exon3), NM_019610.5 (Exon2)
Plate 1	C08	F-184271-00	CM-184271-02	RGPD3	653489	CGTTCGTATACTGATGAGAA	GGG	hg38|-chr2:106423769-106423791	NM_001144013.1 (Exon20)
Plate 1	C08	F-184271-00	CM-184271-03	RGPD3	653489	GTAAATTCAGCATACCATAA	TGG	hg38|+chr2:106415962-106415984	NM_001144013.1 (Exon21)
Plate 1	C08	F-184271-00	CM-184271-04	RGPD3	653489	AATTCAGCATACCATAATGG	AGG	hg38|+chr2:106415965-106415987	NM_001144013.1 (Exon21)
Plate 1	C08	F-184271-00	CM-184271-01	RGPD3	653489	TGCTGCCAATCGCTCTAGTT	TGG	hg38|+chr2:106424520-106424542	NM_001144013.1 (Exon20)
Plate 1	D08	F-013463-00	CM-013463-01	S100A6	6277	GCCATCTTCCACAAGTACTC	CGG	hg38|-chr1:153535278-153535300	NM_014624.3 (Exon2)
Plate 1	D08	F-013463-00	CM-013463-02	S100A6	6277	CACAAGTACTCCGGCAGGGA	GGG	hg38|-chr1:153535269-153535291	NM_014624.3 (Exon2)
Plate 1	D08	F-013463-00	CM-013463-03	S100A6	6277	GGCTGATGGAAGACTTGGAC	CGG	hg38|-chr1:153534783-153534805	NM_014624.3 (Exon3)
Plate 1	D08	F-013463-00	CM-013463-04	S100A6	6277	TCACCTCCTGGTCCTTGTTC	CGG	hg38|+chr1:153534764-153534786	NM_014624.3 (Exon3)
Plate 1	E08	F-012662-00	CM-012662-01	SF1	7536	GGCCAGAATTCATCCAGGGT	GGG	hg38|+chr11:64767796-64767818	NM_001178030 (Exon10), NR_033649 (Exon9), NM_201998 (Exon10), NM_004630 (Exon10), NM_001178031 (Exon10), NM_201997 (Exon10), NM_201995 (Exon10), NR_033650 (Exon9)
Plate 1	E08	F-012662-00	CM-012662-02	SF1	7536	CATTGTATTGGCAGTAACCA	GGG	hg38|+chr11:64769453-64769475	NM_001178030 (Exon6), NR_033649 (Exon5), NM_201998 (Exon6), NM_004630 (Exon6), NM_001178031 (Exon6), NM_201997 (Exon6), NM_201995 (Exon6), NR_033650 (Exon5)
Plate 1	E08	F-012662-00	CM-012662-03	SF1	7536	CATTACCCAGCCTGACAGGT	GGG	hg38|-chr11:64767692-64767714	NM_001178030 (Exon10), NR_033649 (Exon9), NM_201998 (Exon10), NM_004630 (Exon10), NM_001178031 (Exon10), NM_201997 (Exon10), NM_201995 (Exon10), NR_033650 (Exon9)
Plate 1	E08	F-012662-00	CM-012662-04	SF1	7536	AAACTGCGCACAGGAGACCT	GGG	hg38|-chr11:64773454-64773476	NM_001178030 (Exon3), NM_201998 (Exon3), NM_004630 (Exon3), NM_001178031 (Exon3), NM_201997 (Exon3), NM_201995 (Exon3)
Plate 1	F08	F-012446-00	CM-012446-01	SNW1	22938	GAAGATGGCGCTCACCAGGT	GGG	hg38|-chr14:77761109-77761131	NM_012245 (Exon1)
Plate 1	F08	F-012446-00	CM-012446-02	SNW1	22938	GGCAGCTCCTGATAAGAGGT	AGG	hg38|-chr14:77723176-77723198	NM_012245 (Exon11)
Plate 1	F08	F-012446-00	CM-012446-03	SNW1	22938	GAGCTAAACAGAGGGTTATT	CGG	hg38|-chr14:77737015-77737037	NM_012245 (Exon6)
Plate 1	F08	F-012446-00	CM-012446-04	SNW1	22938	GCATGACCGGAATCTTTCCA	GGG	hg38|-chr14:77723197-77723219	NM_012245 (Exon11)
Plate 1	G08	F-011479-00	CM-011479-01	SORBS2	8470	CTTCTTGACGACCTCCACAT	AGG	hg38|+chr4:185611867-185611889	NM_001145671 (Exon20), NM_001145670 (Exon18), NM_001145675 (Exon12), NM_001145674 (Exon12), NM_001145673 (Exon20), NM_001145672 (Exon18), NM_021069 (Exon18), NM_003603 (Exon20), NM_001270771 (Exon21)
Plate 1	G08	F-011479-00	CM-011479-02	SORBS2	8470	CTTATACATACAATGCAGGT	AGG	hg38|-chr4:185651779-185651801	NM_001145671 (Exon9), NM_001145675 (Exon3), NM_001145673 (Exon9), NM_001145672 (Exon8), NM_021069 (Exon8), NM_003603 (Exon9), NM_001270771 (Exon11)
Plate 1	G08	F-011479-00	CM-011479-03	SORBS2	8470	GGGTGTGACTGAGCACTGTA	GGG	hg38|+chr4:185649620-185649642	NM_001145671 (Exon10), NM_001145670 (Exon10), NM_001145675 (Exon4), NM_001145674 (Exon3), NM_001145673 (Exon10), NM_001145672 (Exon9), NM_021069 (Exon9), NM_003603 (Exon10), NM_001270771 (Exon12)
Plate 1	G08	F-011479-00	CM-011479-04	SORBS2	8470	GTGACTGAGCACTGTAGGGT	GGG	hg38|+chr4:185649624-185649646	NM_001145671 (Exon10), NM_001145670 (Exon10), NM_001145675 (Exon4), NM_001145674 (Exon3), NM_001145673 (Exon10), NM_001145672 (Exon9), NM_021069 (Exon9), NM_003603 (Exon10), NM_001270771 (Exon12)
Plate 1	H08	F-016865-00	CM-016865-02	SREK1	140890	TCACTTGACGGCAGGTTTAG	TGG	hg38|-chr5:66156126-66156148	NM_001270493 (Exon3)
Plate 1	H08	F-016865-00	CM-016865-04	SREK1	140890	GGCCCAGCATCTAACTAACA	CGG	hg38|+chr5:66153532-66153554	NM_139168 (Exon2), NM_001270492 (Exon2), NM_001077199 (Exon2), NM_001270493 (Exon2)
Plate 1	H08	F-016865-00	CM-016865-01	SREK1	140890	AACCGTGTTAGTTAGATGCT	GGG	hg38|-chr5:66153534-66153556	NM_139168 (Exon2), NM_001270492 (Exon2), NM_001077199 (Exon2), NM_001270493 (Exon2)
Plate 1	H08	F-016865-00	CM-016865-03	SREK1	140890	TTTCGTGATCCATCAAGTGT	TGG	hg38|+chr5:66153506-66153528	NM_139168 (Exon2), NM_001270492 (Exon2), NM_001077199 (Exon2), NM_001270493 (Exon2)
Plate 1	A09	F-011398-00	CM-011398-01	SVIL	6840	GTTGACGTTAAGCACCACCA	TGG	hg38|+chr10:29470365-29470387	NM_003174.3 (Exon30), NM_021738.2 (Exon32)
Plate 1	A09	F-011398-00	CM-011398-04	SVIL	6840	AGTGTCTACCGTAGCATCCA	CGG	hg38|-chr10:29523958-29523980	NM_003174.3 (Exon13), NM_021738.2 (Exon15)
Plate 1	A09	F-011398-00	CM-011398-03	SVIL	6840	TCTGAATGTGAAGTGCACCT	AGG	hg38|+chr10:29531271-29531293	NM_003174.3 (Exon9), NM_021738.2 (Exon10)
Plate 1	A09	F-011398-00	CM-011398-02	SVIL	6840	TACCTCTTTGGGTTGCAGAA	GGG	hg38|+chr10:29486082-29486104	NM_003174.3 (Exon24), NM_021738.2 (Exon26)
Plate 1	B09	F-016218-00	CM-016218-01	SYNCRIP	10492	GCATGTCAAGGCCAATTAAA	GGG	hg38|-chr6:85614122-85614144	NM_001159675 (Exon10), NM_006372 (Exon11)
Plate 1	B09	F-016218-00	CM-016218-03	SYNCRIP	10492	GTGGAGTCATGAAGACTTAC	AGG	hg38|-chr6:85640287-85640309	NM_001253771 (Exon3), NM_001159677 (Exon4), NM_001159676 (Exon3), NM_001159675 (Exon3), NM_001159674 (Exon4), NM_001159673 (Exon3), NM_006372 (Exon4)
Plate 1	B09	F-016218-00	CM-016218-02	SYNCRIP	10492	TCAGGATCAGGATCTTCTAT	AGG	hg38|+chr6:85622495-85622517	NM_001253771 (Exon7), NM_001159677 (Exon8), NM_001159676 (Exon7), NM_001159673 (Exon7), NM_006372 (Exon8)
Plate 1	B09	F-016218-00	CM-016218-04	SYNCRIP	10492	GCAGCCTTCTGTTGGCACTG	AGG	hg38|-chr6:85637242-85637264	NM_001159677 (Exon5), NM_001159676 (Exon4), NM_001159675 (Exon4), NM_001159674 (Exon5), NM_001159673 (Exon4), NM_006372 (Exon5)
Plate 1	C09	F-003714-00	CM-003714-01	TAGLN	6876	ATCTGCTTGAAGACCATGGA	GGG	hg38|-chr11:117203376-117203398	NM_003186 (Exon3), NM_001001522 (Exon3)
Plate 1	C09	F-003714-00	CM-003714-03	TAGLN	6876	TCACCGGCTTGGAGCCATCA	GGG	hg38|-chr11:117203336-117203358	NM_003186 (Exon3), NM_001001522 (Exon3)
Plate 1	C09	F-003714-00	CM-003714-04	TAGLN	6876	CATGTCATTGGCCTTCAGAT	GGG	hg38|+chr11:117204270-117204292	NM_003186 (Exon5), NM_001001522 (Exon5)
Plate 1	C09	F-003714-00	CM-003714-02	TAGLN	6876	ATGTGGGCCGCCCAGACCGT	GGG	hg38|+chr11:117203135-117203157	NM_003186 (Exon2), NM_001001522 (Exon2)
Plate 1	D09	F-011468-00	CM-011468-01	TAGLN2	8407	CATCAGCGTCCGCTGCACAC	AGG	hg38|+chr1:159919342-159919364	NM_001277224.1 (Exon4), NM_001277223.1 (Exon4), NM_003564.2 (Exon4), NM_001277224.1 (Exon4), NM_001277223.1 (Exon4), NM_003564.2 (Exon4)
Plate 1	D09	F-011468-00	CM-011468-02	TAGLN2	8407	ACTTACTTAGGGAACCAGTT	GGG	hg38|+chr1:159919268-159919290	NM_001277224.1 (Exon4), NM_001277223.1 (Exon4), NM_003564.2 (Exon4), NM_001277224.1 (Exon4), NM_001277223.1 (Exon4), NM_003564.2 (Exon4)
Plate 1	D09	F-011468-00	CM-011468-03	TAGLN2	8407	GGACGCTGATGAATCTGGGT	GGG	hg38|-chr1:159919330-159919352	NM_001277224.1 (Exon4), NM_001277223.1 (Exon4), NM_003564.2 (Exon4), NM_001277224.1 (Exon4), NM_001277223.1 (Exon4), NM_003564.2 (Exon4)
Plate 1	D09	F-011468-00	CM-011468-04	TAGLN2	8407	GTCCCAGCAATACTTACTTA	GGG	hg38|+chr1:159919257-159919279	NM_001277224.1 (Exon4), NM_001277223.1 (Exon4), NM_003564.2 (Exon4), NM_001277224.1 (Exon4), NM_001277223.1 (Exon4), NM_003564.2 (Exon4)
Plate 1	E09	F-007746-00	CM-007746-01	TJP1	7082	ACTACCTGGAGCTGACAGGT	AGG	hg38|+chr15:29720637-29720659	NM_003257 (Exon19), NM_175610 (Exon19), NM_001301025 (Exon20), NM_001301026 (Exon20)
Plate 1	E09	F-007746-00	CM-007746-03	TJP1	7082	ATGTGAGCTGCCTCAGTACT	TGG	hg38|+chr15:29719829-29719851	NM_003257 (Exon20), NM_001301025 (Exon21)
Plate 1	E09	F-007746-00	CM-007746-04	TJP1	7082	TACATTGAGTATTCACTACC	TGG	hg38|+chr15:29720623-29720645	NM_003257 (Exon19), NM_175610 (Exon19), NM_001301025 (Exon20), NM_001301026 (Exon20)
Plate 1	E09	F-007746-00	CM-007746-02	TJP1	7082	GATGGCTGGGCATACTGCGA	GGG	hg38|+chr15:29710887-29710909	NM_003257 (Exon24), NM_175610 (Exon23), NM_001301025 (Exon25), NM_001301026 (Exon24)
Plate 1	F09	F-009932-00	CM-009932-03	TJP2	9414	AAAGATGGCAACCTTCACGA	AGG	hg38|+chr9:69225369-69225391	NM_001170415 (Exon6), NM_001170414 (Exon7), NM_004817 (Exon6), NM_001170416 (Exon6), NM_001170630 (Exon6), NM_201629 (Exon6)
Plate 1	F09	F-009932-00	CM-009932-04	TJP2	9414	TTTGGAATTGCAGTGTCCGG	AGG	hg38|+chr9:69216354-69216376	NM_001170415 (Exon3), NM_001170414 (Exon4), NM_004817 (Exon3), NM_001170416 (Exon3), NM_001170630 (Exon3), NM_201629 (Exon3)
Plate 1	F09	F-009932-00	CM-009932-01	TJP2	9414	TTTGCCTCACGGTATTTAAC	CGG	hg38|-chr9:69238756-69238778	NM_001170416 (Exon16), NM_001170630 (Exon16), NM_201629 (Exon16), NM_001170415 (Exon16), NM_001170414 (Exon17), NM_004817 (Exon16)
Plate 1	F09	F-009932-00	CM-009932-02	TJP2	9414	CACCTTTAGGGATTTCTAAC	AGG	hg38|-chr9:69234489-69234511	NM_001170415 (Exon12), NM_001170414 (Exon13), NM_004817 (Exon12), NM_001170416 (Exon12), NM_001170630 (Exon12), NM_201629 (Exon12)
Plate 1	G09	F-012949-00	CM-012949-01	TLN1	7094	GGTCCTGAGAATTTCCAGGT	GGG	hg38|-chr9:35720106-35720128	NM_006289 (Exon13)
Plate 1	G09	F-012949-00	CM-012949-02	TLN1	7094	CTGTGCCGCTCTGGTCACCA	AGG	hg38|-chr9:35704749-35704771	NM_006289 (Exon44)
Plate 1	G09	F-012949-00	CM-012949-03	TLN1	7094	TGGTGAACCTGACAGCAGGT	AGG	hg38|-chr9:35719514-35719536	NM_006289 (Exon15)
Plate 1	G09	F-012949-00	CM-012949-04	TLN1	7094	CCACATCGCGCTGGCCAGGT	AGG	hg38|+chr9:35712058-35712080	NM_006289 (Exon28)
Plate 1	H09	F-015106-00	CM-015106-01	TNKS1BP1	85456	ATGATCAGATGGTACCTTCA	GGG	hg38|+chr11:57301792-57301814	NM_033396.2 (Exon9)
Plate 1	H09	F-015106-00	CM-015106-02	TNKS1BP1	85456	GTTGGCACGGCTCCGATACA	TGG	hg38|+chr11:57302180-57302202	NM_033396.2 (Exon8)
Plate 1	H09	F-015106-00	CM-015106-03	TNKS1BP1	85456	TTCAGGGCTTGAAGCCAGTT	GGG	hg38|+chr11:57300562-57300584	NM_033396.2 (Exon11)
Plate 1	H09	F-015106-00	CM-015106-04	TNKS1BP1	85456	TGTTCCAGGACTCTACAGGT	AGG	hg38|-chr11:57302069-57302091	NM_033396.2 (Exon8)
Plate 1	A10	F-024575-00	CM-024575-01	TNRC6B	23112	AAAGAAGCCACTCAGAAGGT	AGG	hg38|+chr22:40246085-40246107	NM_001162501.1 (Exon2), NM_015088.2 (Exon2), NM_001024843.1 (Exon5)
Plate 1	A10	F-024575-00	CM-024575-02	TNRC6B	23112	GATTAAACCTACCTTCTGAG	TGG	hg38|-chr22:40246092-40246114	NM_001162501.1 (Exon2), NM_015088.2 (Exon2), NM_001024843.1 (Exon5)
Plate 1	A10	F-024575-00	CM-024575-03	TNRC6B	23112	AGAAAGGGAAGAACAGTTAA	TGG	hg38|+chr22:40246027-40246049	NM_001162501.1 (Exon2), NM_015088.2 (Exon2), NM_001024843.1 (Exon5)
Plate 1	A10	F-024575-00	CM-024575-04	TNRC6B	23112	TTTGCTCCAGGTGCTGTGCA	GGG	hg38|-chr22:40262092-40262114	NM_001162501.1 (Exon4), NM_015088.2 (Exon4), NM_001024843.1 (Exon7)
Plate 1	B10	F-005047-00	CM-005047-03	TRIO	7204	GCACCTTACCTCTTTCACAT	GGG	hg38|-chr5:14336714-14336736	NM_007118 (Exon11)
Plate 1	B10	F-005047-00	CM-005047-04	TRIO	7204	TACTATCTCCCTGGTCAACA	AGG	hg38|-chr5:14471344-14471366	NM_007118 (Exon38)
Plate 1	B10	F-005047-00	CM-005047-01	TRIO	7204	GATGTCAGAGCAAATTTACA	GGG	hg38|-chr5:14485108-14485130	NM_007118 (Exon47)
Plate 1	B10	F-005047-00	CM-005047-02	TRIO	7204	GATGCCATTCATCACCACCA	GGG	hg38|+chr5:14304536-14304558	NM_007118 (Exon8)
Plate 1	C10	F-012380-00	CM-012380-04	U2AF2	11338	CTCACCAGGCACATAGACGG	AGG	hg38|-chr19:55663727-55663749	NM_007279.2 (Exon7), NM_001012478.1 (Exon7)
Plate 1	C10	F-012380-00	CM-012380-03	U2AF2	11338	GGCGCTAAAGAGGAGCACGG	TGG	hg38|+chr19:55660193-55660215	NM_007279.2 (Exon3), NM_001012478.1 (Exon3)
Plate 1	C10	F-012380-00	CM-012380-01	U2AF2	11338	GAAGAAGGTCCGTAAATACT	GGG	hg38|+chr19:55660540-55660562	NM_007279.2 (Exon4), NM_001012478.1 (Exon4)
Plate 1	C10	F-012380-00	CM-012380-02	U2AF2	11338	GCCATCAAAGGCCATAGCCT	GGG	hg38|-chr19:55663628-55663650	NM_007279.2 (Exon7), NM_001012478.1 (Exon7)
Plate 1	D10	F-013168-00	CM-013168-01	UBAP2	55833	CTGCACAACCAGTACCTCGT	AGG	hg38|-chr9:33927017-33927039	NM_018449 (Exon21), NM_001282529 (Exon17), NM_001282530 (Exon5)
Plate 1	D10	F-013168-00	CM-013168-02	UBAP2	55833	CTGGGCATGCCTGTGTAGTA	GGG	hg38|+chr9:33923823-33923845	NM_018449 (Exon24), NM_001282529 (Exon20), NM_001282530 (Exon8)
Plate 1	D10	F-013168-00	CM-013168-03	UBAP2	55833	ATGCCCAGTGCCTTCCAGTA	TGG	hg38|-chr9:33923808-33923830	NM_018449 (Exon24), NM_001282529 (Exon20), NM_001282530 (Exon8)
Plate 1	D10	F-013168-00	CM-013168-04	UBAP2	55833	CTGGTTCTCACACAGATCTA	TGG	hg38|-chr9:33926657-33926679	NM_018449 (Exon22), NM_001282529 (Exon18), NM_001282530 (Exon6)
Plate 1	E10	F-021220-00	CM-021220-02	UBAP2L	9898	GCAATAGCAGCGGCAATACG	TGG	hg38|+chr1:154237077-154237099	NM_001127320 (Exon8), NM_001287815 (Exon8), NM_014847 (Exon8), NM_001287816 (Exon8)
Plate 1	E10	F-021220-00	CM-021220-01	UBAP2L	9898	TTTAGTCCCACTTACCGGGT	AGG	hg38|-chr1:154257427-154257449	NM_001127320 (Exon20), NM_001287815 (Exon20), NM_014847 (Exon20), NM_001287816 (Exon20)
Plate 1	E10	F-021220-00	CM-021220-03	UBAP2L	9898	GTGCTGGTATACAGGCTACT	TGG	hg38|-chr1:154251625-154251647	NM_001127320 (Exon14), NM_001287815 (Exon14), NM_014847 (Exon14), NM_001287816 (Exon14)
Plate 1	E10	F-021220-00	CM-021220-04	UBAP2L	9898	CTGTAAATGATGACATCGGT	GGG	hg38|+chr1:154225118-154225140	NM_001127320 (Exon2), NM_001287815 (Exon2), NM_014847 (Exon2), NM_001287816 (Exon2)
Plate 1	F10	F-017449-00	CM-017449-02	ZC3HAV1	56829	CCAATACCAAATCCATTTGG	TGG	hg38|+chr7:139073895-139073917	NM_024625.3 (Exon7), NM_020119.3 (Exon7)
Plate 1	F10	F-017449-00	CM-017449-04	ZC3HAV1	56829	TACCACTGAGGCACAAATGT	TGG	hg38|+chr7:139061063-139061085	NM_024625.3 (Exon9), NM_020119.3 (Exon9)
Plate 1	F10	F-017449-00	CM-017449-01	ZC3HAV1	56829	TATGAGCTGAGTTTCCAAGG	TGG	hg38|-chr7:139064875-139064897	NM_024625.3 (Exon8), NM_020119.3 (Exon8)
Plate 1	F10	F-017449-00	CM-017449-03	ZC3HAV1	56829	ATCCACAGCAAAGCCAGGCA	CGG	hg38|+chr7:139060548-139060570	NM_024625 (Exon9)
Plate 1	G10	F-016734-00	CM-016734-01	ZYX	7791	GTTGTGACCCAGATCCACCT	GGG	hg38|-chr7:143383151-143383173	NM_003461.4 (Exon5), NM_001010972.1 (Exon5)
Plate 1	G10	F-016734-00	CM-016734-02	ZYX	7791	GAAGCCACAGGAGTAAACTT	AGG	hg38|-chr7:143383110-143383132	NM_003461.4 (Exon5), NM_001010972.1 (Exon5)
Plate 1	G10	F-016734-00	CM-016734-03	ZYX	7791	TGGGTGTTAGCCAAAGACAC	AGG	hg38|-chr7:143383029-143383051	NM_003461.4 (Exon5), NM_001010972.1 (Exon5)
Plate 1	G10	F-016734-00	CM-016734-04	ZYX	7791	GTGGCTTCCAAGTTCAGTCC	TGG	hg38|+chr7:143383125-143383147	NM_003461.4 (Exon5), NM_001010972.1 (Exon5)
Plate 1	H10	U-007503-01	U-007503-01	Edit-R crRNA Non-targeting Control #3		GTCGACGTTATTGCCGGTCG
Plate 1	A11	F-021065-00	CM-021065-04	HN1	51155	AACCAACAGAACAACCTGTG	AGG	hg38|-chr17:75148599-75148621	NM_016185 (Exon2), NM_001288611 (Exon2), NM_001288610 (Exon2), NM_001288609 (Exon2), NM_001002033 (Exon3), NM_001002032 (Exon2), NR_109933 (Exon2)
Plate 1	A11	F-021065-00	CM-021065-02	HN1	51155	TTAGGTGCCAAGTCTAGTGG	TGG	hg38|-chr17:75147635-75147657	NM_016185 (Exon3), NM_001288611 (Exon3), NM_001288610 (Exon3), NM_001288609 (Exon3), NM_001002033 (Exon4), NM_001002032 (Exon3), NR_109933 (Exon3)
Plate 1	A11	F-021065-00	CM-021065-01	HN1	51155	TGCCAAGTCTAGTGGTGGCA	GGG	hg38|-chr17:75147630-75147652	NM_016185 (Exon3), NM_001288611 (Exon3), NM_001288610 (Exon3), NM_001288609 (Exon3), NM_001002033 (Exon4), NM_001002032 (Exon3), NR_109933 (Exon3)
Plate 1	A11	F-021065-00	CM-021065-03	HN1	51155	AATGTGGACACAGACTTGCC	AGG	hg38|-chr17:75136226-75136248	NM_016185 (Exon5), NM_001288611 (Exon5), NM_001288610 (Exon5), NM_001288609 (Exon5), NM_001002033 (Exon6), NM_001002032 (Exon4), NR_109933 (Exon5)
Plate 1	B11	F-031861-00	CM-031861-03	ERBIN	55914	TTGGTGATCCAGGCTCTACA	AGG	hg38|+chr5:66054581-66054603	NM_001253699.1 (Exon21), NM_001006600.2 (Exon21), NM_001253698.1 (Exon21), NM_001253697.1 (Exon21), NM_001253701.1 (Exon21), NM_018695.3 (Exon21)
Plate 1	B11	F-031861-00	CM-031861-04	ERBIN	55914	TGGCTCTCAGATAATCAGGT	GGG	hg38|+chr5:66028326-66028348	NM_001253699.1 (Exon14), NM_001006600.2 (Exon14), NM_001253698.1 (Exon14), NM_001253697.1 (Exon14), NM_001253701.1 (Exon14), NM_018695.3 (Exon14)
Plate 1	B11	F-031861-00	CM-031861-01	ERBIN	55914	TCATGTGGTTCAGTCCTATT	AGG	hg38|-chr5:66053815-66053837	NM_001253699.1 (Exon21), NM_001006600.2 (Exon21), NM_001253698.1 (Exon21), NM_001253697.1 (Exon21), NM_001253701.1 (Exon21), NM_018695.3 (Exon21)
Plate 1	B11	F-031861-00	CM-031861-02	ERBIN	55914	ATGTATCTGCCAGACTCTAT	AGG	hg38|+chr5:66025527-66025549	NM_001253699.1 (Exon11), NM_001006600.2 (Exon11), NM_001253698.1 (Exon11), NM_001253697.1 (Exon11), NM_001253701.1 (Exon11), NM_018695.3 (Exon11)
Plate 1	C11	F-032909-00	CM-032909-02	FAM21A	387680	TCACCTAGAGCAGGAAACAT	GGG	hg38|-chr10:50129839-50129861	NM_001291398.1 (Exon28), NM_001005751.2 (Exon29)
Plate 1	C11	F-032909-00	CM-032909-01	FAM21A	387680	TCAAACAGGGAAACCAACGT	GGG	hg38|-chr10:50104105-50104127	NM_001291398.1 (Exon18), NM_001005751.2 (Exon18)
Plate 1	C11	F-032909-00	CM-032909-03	FAM21A	387680	ATCAAACAGGGAAACCAACG	TGG	hg38|-chr10:50104106-50104128	NM_001291398.1 (Exon18), NM_001005751.2 (Exon18)
Plate 1	C11	F-032909-00	CM-032909-04	FAM21A	387680	GGCATCAGGATCGCGGCCCT	GGG	hg38|-chr10:50125108-50125130	NM_001291398.1 (Exon24), NM_001005751.2 (Exon24)
Plate 1	D11	F-029678-00	CM-029678-01	FAM21C	253725	GGCATCAGGATCGCAGCCCT	GGG	hg38|-chr10:45784560-45784582	NM_001169107.1 (Exon22), NM_001169106.1 (Exon24), NM_015262.2 (Exon24)
Plate 1	D11	F-029678-00	CM-029678-02	FAM21C	253725	TATGACATCCTGCTGACTAC	TGG	hg38|-chr10:45789445-45789467	NM_001169107.1 (Exon26), NM_001169106.1 (Exon27), NM_015262.2 (Exon28)
Plate 1	D11	F-029678-00	CM-029678-03	FAM21C	253725	GGCCTGTTCAGTGGCGGCAA	GGG	hg38|+chr10:45752659-45752681	NM_001169107.1 (Exon11), NM_001169106.1 (Exon12), NM_015262.2 (Exon12)
Plate 1	D11	F-029678-00	CM-029678-04	FAM21C	253725	ACTCACATTCTCTATGAACT	GGG	hg38|-chr10:45729010-45729032	NM_001169107.1 (Exon3), NM_001169106.1 (Exon3), NM_015262.2 (Exon3)
Plate 1	E11	F-021222-00	CM-021222-02	KIAA0196	9897	TTGTCTTTGTCCAGGCGGGT	AGG	hg38|+chr8:125056714-125056736	NM_014846 (Exon16)
Plate 1	E11	F-021222-00	CM-021222-01	KIAA0196	9897	GATGATATTTACAACCAGGT	GGG	hg38|-chr8:125078733-125078755	NM_014846 (Exon6)
Plate 1	E11	F-021222-00	CM-021222-03	KIAA0196	9897	CTGAGGGACTATGCTCAGCT	AGG	hg38|-chr8:125056690-125056712	NM_014846 (Exon16)
Plate 1	E11	F-021222-00	CM-021222-04	KIAA0196	9897	TAGCCCAGGAATACCTGTAT	CGG	hg38|+chr8:125081647-125081669	NM_014846 (Exon5)
Plate 1	F11	F-017523-00	CM-017523-01	KPNB1	3837	GCTAGCTTCACATTATTACT	AGG	hg38|-chr17:47658580-47658602	NM_001276453 (Exon4), NM_002265 (Exon5)
Plate 1	F11	F-017523-00	CM-017523-02	KPNB1	3837	GCACATGAAGGAGTCGACAT	TGG	hg38|+chr17:47657009-47657031	NM_001276453 (Exon3), NM_002265 (Exon4)
Plate 1	F11	F-017523-00	CM-017523-03	KPNB1	3837	GTTCTGGCCACTGGTTTACT	GGG	hg38|-chr17:47656940-47656962	NM_001276453 (Exon3), NM_002265 (Exon4)
Plate 1	F11	F-017523-00	CM-017523-04	KPNB1	3837	TTGGAACATCCTTAACAGGG	AGG	hg38|-chr17:47674696-47674718	NM_001276453 (Exon14), NM_002265 (Exon15)
Plate 1	G11	F-006824-00	CM-006824-01	MAPRE1	22919	GGTTCTTTCGCACCACACCA	GGG	hg38|-chr20:32839787-32839809	NM_012325.2 (Exon5)
Plate 1	G11	F-006824-00	CM-006824-02	MAPRE1	22919	CGTCTCCGTTGCCCACACCA	GGG	hg38|-chr20:32839808-32839830	NM_012325.2 (Exon5)
Plate 1	G11	F-006824-00	CM-006824-03	MAPRE1	22919	CCAGCATGTCATGTCGACTT	AGG	hg38|-chr20:32825969-32825991	NM_012325.2 (Exon2)
Plate 1	G11	F-006824-00	CM-006824-04	MAPRE1	22919	ATGTCGACTTAGGTTATCAC	TGG	hg38|-chr20:32825959-32825981	NM_012325.2 (Exon2)
Plate 1	H11	F-011596-00	CM-011596-01	DST	667	TTGTGTCATGAGAGTGACCA	GGG	hg38|+chr6:56624578-56624600	NM_001144770 (Exon33), NM_001144769 (Exon35), NM_183380 (Exon32), NM_001723 (Exon22), NM_015548 (Exon22)
Plate 1	H11	F-011596-00	CM-011596-02	DST	667	TCAGCCCTGAGGTCAGACTA	GGG	hg38|+chr6:56640433-56640455	NM_001144770 (Exon15), NM_001144769 (Exon17), NM_183380 (Exon14), NM_001723 (Exon4), NM_015548 (Exon4)
Plate 1	H11	F-011596-00	CM-011596-03	DST	667	TACTCAGCTACAGTGAAGGT	AGG	hg38|-chr6:56627199-56627221	NM_001144770 (Exon31), NM_001144769 (Exon33), NM_183380 (Exon30), NM_001723 (Exon20), NM_015548 (Exon20)
Plate 1	H11	F-011596-00	CM-011596-04	DST	667	TTATGTGCTGCTCCACACAC	TGG	hg38|+chr6:56636580-56636602	NM_001144770 (Exon20), NM_001144769 (Exon22), NM_183380 (Exon19), NM_001723 (Exon9), NM_015548 (Exon9)
Plate 1	A12	F-012218-00	CM-012218-01	DCTN2	10540	TTGCTTCCAGCTGCAGTAGT	AGG	hg38|+chr12:57534072-57534094	NM_001261413.1 (Exon7), NM_001261412.1 (Exon7), NM_006400.4 (Exon7), NM_001261413.1 (Exon7), NM_001261412.1 (Exon7), NM_006400.4 (Exon7)
Plate 1	A12	F-012218-00	CM-012218-03	DCTN2	10540	GTAGGGTACCCACTTAGCCA	GGG	hg38|+chr12:57534279-57534301	NM_001261413.1 (Exon6), NM_001261412.1 (Exon6), NM_006400.4 (Exon6), NM_001261413.1 (Exon6), NM_001261412.1 (Exon6), NM_006400.4 (Exon6)
Plate 1	A12	F-012218-00	CM-012218-04	DCTN2	10540	CCGCTTGATCATCCTCAGGT	AGG	hg38|+chr12:57546039-57546061	NM_001261413.1 (Exon2), NM_001261412.1 (Exon2), NM_006400.4 (Exon2), NM_001261413.1 (Exon2), NM_001261412.1 (Exon2), NM_006400.4 (Exon2)
Plate 1	A12	F-012218-00	CM-012218-02	DCTN2	10540	GCAGATTTCTCAGATCGTAT	TGG	hg38|-chr12:57535527-57535549	NM_001261413.1 (Exon4), NM_001261412.1 (Exon4), NM_006400.4 (Exon4), NM_001261413.1 (Exon4), NM_001261412.1 (Exon4), NM_006400.4 (Exon4)
Plate 1	B12	F-005294-00	CM-005294-03	CLIP1	6249	GTGCACTTCTACGGCCAGCA	TGG	hg38|-chr12:122377577-122377599	NM_002956 (Exon3), NM_001247997 (Exon3), NM_198240 (Exon3)
Plate 1	B12	F-005294-00	CM-005294-01	CLIP1	6249	TTGTGGATGACTTTCGAGTT	GGG	hg38|-chr12:122377863-122377885	NM_002956 (Exon3), NM_001247997 (Exon3), NM_198240 (Exon3)
Plate 1	B12	F-005294-00	CM-005294-04	CLIP1	6249	CTGGCCGTAGAAGTGCACAG	CGG	hg38|+chr12:122377582-122377604	NM_002956 (Exon3), NM_001247997 (Exon3), NM_198240 (Exon3)
Plate 1	B12	F-005294-00	CM-005294-02	CLIP1	6249	GCCAAGGCCACGAGCCACGT	GGG	hg38|-chr12:122355161-122355183	NM_002956 (Exon6), NM_001247997 (Exon6), NM_198240 (Exon6)
Plate 1	C12	F-004300-00	CM-004300-01	NECTIN1	5818	CGTCTCCTCCCGAACATGGG	CGG	hg38|-chr11:119665260-119665282	NM_002855.4 (Exon6)
Plate 1	C12	F-004300-00	CM-004300-02	NECTIN1	5818	CCGGTGCCCACGGCCATCAT	TGG	hg38|-chr11:119665228-119665250	NM_002855.4 (Exon6)
Plate 1	C12	F-004300-00	CM-004300-03	NECTIN1	5818	CGGTGCCCACGGCCATCATT	GGG	hg38|-chr11:119665227-119665249	NM_002855.4 (Exon6)
Plate 1	C12	F-004300-00	CM-004300-04	NECTIN1	5818	CATCCTGCTGGTGTTGATTG	TGG	hg38|-chr11:119665190-119665212	NM_002855.4 (Exon6)
Custom guideRNAs, tube format
			Order name	Gene Symbol	Target Gene ID	sgRNA Target Sequence	PAM		Target Transcript	Genomic Sequence	Position of Base After Cut (1-based)	Strand	Target Context Sequence		Exon Number	Rule Set 2 score
Tube			RGPD1-1	RGPD1	400966	GAACATCTTCTAGATTGTGA	AGG		NM_001024457.3	NC_000002.12	86957723	sense	ATAGGAACATCTTCTAGATTGTGAAGGTGA		5	0.6324
Tube			RGPD1-2	RGPD1	400966	GTACAAAGCCGTTTACACAC	AGG		NM_001024457.3	NC_000002.12	86974440	antisense	CTCTGTACAAAGCCGTTTACACACAGGAAG		11	0.6595
Tube			RGPD1-3	RGPD1	400966	TCCATCAGCAGACACAGCGA	TGG		NM_001024457.3	NC_000002.12	86985625	antisense	TAAATCCATCAGCAGACACAGCGATGGAAA		20	0.6021
Tube			RGPD1-4	RGPD1	400966	TGATGATGCCTGTAAGACTG	AGG		NM_001024457.3	NC_000002.12	86985964	sense	AAGATGATGATGCCTGTAAGACTGAGGACA		20	0.7527
Tube			RGPD2-1	RGPD2	729857	AAGCCGTTTACACACAGGAA	GGG		NM_001078170.2	NC_000002.12	87795487	antisense	TACAAAGCCGTTTACACACAGGAAGGGGCA		11	0.6221
Tube			RGPD2-2	RGPD2	729857	AGTGGCCAGAAGAATGGCCG	TGG		NM_001078170.2	NC_000002.12	87784175	sense	TATTAGTGGCCAGAAGAATGGCCGTGGTGT		20	0.6161
Tube			RGPD2-3	RGPD2	729857	CCATATGAACATCCGGCTAG	TGG		NM_001078170.2	NC_000002.12	87812101	sense	ACGTCCATATGAACATCCGGCTAGTGGAGT		5	0.5619
Tube			RGPD2-4	RGPD2	729857	TTGATGCTGAGATAAGTCAG	TGG		NM_001078170.2	NC_000002.12	87783823	sense	AGATTTGATGCTGAGATAAGTCAGTGGAAA		20	0.7224
Tube			RGPD4-1	RGPD4	285190	AAATTATTCTCATCACAATG	CGG		NM_182588.2	NC_000002.12	107871025	sense	AGAAAAATTATTCTCATCACAATGCGGTAA		20	0.7455
Tube			RGPD4-2	RGPD4	285190	AATTATCTGAGAAAGACCAG	GGG		NM_182588.2	NC_000002.12	107861680	sense	CAAAAATTATCTGAGAAAGACCAGGGGCTA		15	0.7418
Tube			RGPD4-3	RGPD4	285190	GCTCTATCTGATCCAGACAG	GGG		NM_182588.2	NC_000002.12	107871374	antisense	CCATGCTCTATCTGATCCAGACAGGGGCTT		20	0.7006
Tube			RGPD4-4	RGPD4	285190	TGGAAGAGCAAAATACTGGG	TGG		NM_182588.2	NC_000002.12	107838909	sense	CTGATGGAAGAGCAAAATACTGGGTGGAAA		4	0.7037
Tube			RGPD5-1	RGPD5	84220	AAATTATTCTCATCACGATA	CGG		NM_005054.2	NC_000002.12	109836139	sense	AGAAAAATTATTCTCATCACGATACGGTAA		20	0.5862
Tube			RGPD5-2	RGPD5	84220	ACGGTGATGCCAAACTAGAG	CGG		NM_005054.2	NC_000002.12	109836551	sense	TCTGACGGTGATGCCAAACTAGAGCGGTTG		20	0.6939
Tube			RGPD5-3	RGPD5	84220	CACCTCGATGGACAGAAGAT	CGG		NM_005054.2	NC_000002.12	109828098	sense	ACACCACCTCGATGGACAGAAGATCGGAAT		17	0.5923
Tube			RGPD5-4	RGPD5	84220	GAAATTATCTGACAAAGACC	AGG		NM_005054.2	NC_000002.12	109826785	sense	TGCAGAAATTATCTGACAAAGACCAGGGAC		15	0.6529
Tube			RGPD8-1	RGPD8	727851	AGGCTCAGGATATTAGGGGC	CGG		NM_001164463.1	NC_000002.12	112390089	sense	TTACAGGCTCAGGATATTAGGGGCCGGAAG		20	0.5979
Tube			RGPD8-2	RGPD8	727851	CGATCTTCTGTCCATCGAGG	TGG		NM_001164463.1	NC_000002.12	112397985	antisense	ATTCCGATCTTCTGTCCATCGAGGTGGTGT		17	0.6384
Tube			RGPD8-3	RGPD8	727851	TCAAGCCTTGAGGTTTCATG	GGG		NM_001164463.1	NC_000002.12	112401724	antisense	TGTTTCAAGCCTTGAGGTTTCATGGGGCAA		10	0.6155
Tube			RGPD8-4	RGPD8	727851	TTGATGCTGAGGTAAGGCAG	TGG		NM_001164463.1	NC_000002.12	112389723	sense	AGATTTGATGCTGAGGTAAGGCAGTGGAAA		20	0.6288

## Sheet: Strumpellin&FAM21 lentivirus
Guide sequences and corresponding oligo with pLentiV2-complementary overhang
gRNA identifier	Input	Target Gene ID	Target Gene Symbol	Target Transcript	Genomic Sequence	Position of Base After Cut (1-based)	Strand	sgRNA Target Sequence	Target Context Sequence	PAM Sequence	Exon Number	Rule Set 2 score	Add to 5' on Forward	Forward oligo	Rev comp sgRNA target seq	Add to 5' on Rev, 3' on Rev	Reverse oligo
S-gRNA1	9897	9897	KIAA0196	NM_014846.3	NC_000008.11	125056682	sense	TCAGCTAGGCCCACGATACG	ATGCTCAGCTAGGCCCACGATACGAGGTGC	AGG	16	0.6496	CACCG	CACCGTCAGCTAGGCCCACGATACG	CGTATCGTGGGCCTAGCTGA	AAAC-----C	AAACCGTATCGTGGGCCTAGCTGAC
S-gRNA2	9897	9897	KIAA0196	NM_014846.3	NC_000008.11	125059413	sense	GATCACAATGCAGATCGTTG	TTCTGATCACAATGCAGATCGTTGGGGACC	GGG	13	0.6715		CACCGGATCACAATGCAGATCGTTG	CAACGATCTGCATTGTGATC		AAACCAACGATCTGCATTGTGATCC
S-gRNA3	9897	9897	KIAA0196	NM_014846.3	NC_000008.11	125063537	sense	AGTGAAACCCCTAACCAGAG	CAGGAGTGAAACCCCTAACCAGAGTGGAGA	TGG	11	0.6757		CACCGAGTGAAACCCCTAACCAGAG	CTCTGGTTAGGGGTTTCACT		AAACCTCTGGTTAGGGGTTTCACTC
S-gRNA4	9897	9897	KIAA0196	NM_014846.3	NC_000008.11	125078739	sense	GATGATATTTACAACCAGGT	ATCTGATGATATTTACAACCAGGTGGGAAT	GGG	6	0.6539		CACCGGATGATATTTACAACCAGGT	ACCTGGTTGTAAATATCATC		AAACACCTGGTTGTAAATATCATCC
F-gRNA1	253725	253725	FAM21C	NM_015262.2	NC_000010.11	45763456	antisense	CAAACAGGGAAACCGACGTG	TCATCAAACAGGGAAACCGACGTGGGGAGC	GGG	18	0.7083		CACCGCAAACAGGGAAACCGACGTG	CACGTCGGTTTCCCTGTTTG		AAACCACGTCGGTTTCCCTGTTTGC
F-gRNA2	253725	253725	FAM21C	NM_015262.2	NC_000010.11	45754966	antisense	CTCCTTCAGTGATGGAACGG	GTGGCTCCTTCAGTGATGGAACGGAGGCAG	AGG	15	0.6693		CACCGCTCCTTCAGTGATGGAACGG	CCGTTCCATCACTGAAGGAG		AAACCCGTTCCATCACTGAAGGAGC
F-gRNA3	253725	253725	FAM21C	NM_015262.2	NC_000010.11	45729016	antisense	ACTCACATTCTCTATGAACT	AATAACTCACATTCTCTATGAACTGGGTAT	GGG	3	0.6303		CACCGACTCACATTCTCTATGAACT	AGTTCATAGAGAATGTGAGT		AAACAGTTCATAGAGAATGTGAGTC
F-gRNA4	253725	253725	FAM21C	NM_015262.2	NC_000010.11	45744860	sense	TGGCAGTATTGTGGACACTG	ATCGTGGCAGTATTGTGGACACTGAGGAAG	AGG	7	0.7297		CACCGTGGCAGTATTGTGGACACTG	CAGTGTCCACAATACTGCCA		AAACCAGTGTCCACAATACTGCCAC
Resulting sequence-confirmed lentiviral constructs
Identifier (GS####)	Description
7775	Strumpellin gRNA1 cloned into pLentiCRISPRv2
7776	Strumpellin gRNA2 cloned into pLentiCRISPRv2
7777	Strumpellin gRNA3 cloned into pLentiCRISPRv2
7778	Strumpellin gRNA4 cloned into pLentiCRISPRv2
7779	FAM21C gRNA1 cloned into pLentiCRISPRv2
7780	FAM21C gRNA2 cloned into pLentiCRISPRv2
7781	FAM21C gRNA3 cloned into pLentiCRISPRv2
7782	FAM21C gRNA4 cloned into pLentiCRISPRv2
